# Supplementary material for: Communication at the Garden Fence – Context Dependent Vocalization in Female House Mice
Source: PLoS One. 2016 Mar 29;11(3):e0152255. doi: 10.1371/journal.pone.0152255 (PMC4811528; doi:10.1371/journal.pone.0152255)
Supplement: S1 File — All statistical analyses are based on this data. (XLSX) [file pone.0152255.s003.xlsx]

## Sheet: SongData
Supplementary information for SongData: for each song all temporal and spectral parameters and the location in the arena are given.
Set	Pair	Compartment	Microphone	Night	SongNumber	Song Duration	Minimum frequency	Maximum frequency	Frequency bandwidth	Frequency COG	No of syllables per song	Syllable rate	Amplitude	Year	Month	Day	Hour	Minute	Second	Context region	EncounterAtCW
A	MS_01	Belen	B	2	60	14.48	32.534	42.808	10.274	35.5387	1	69.0608	-49.5	2014	10	4	0	29	5	CR	solitary
A	MS_01	Belen	B	2	61	320.7	54.549	71.673	17.124	62.4893	2	6.23636	-46.6078	2014	10	4	0	29	31	CR	solitary
A	MS_01	Belen	B	2	62	5.48	56.996	59.931	2.935	58.9122	1	182.482	-49.9333	2014	10	4	0	29	31	CR	solitary
A	MS_01	Belen	B	2	65	29.35	45.254	72.162	26.908	60.3326	2	68.1431	-52.6765	2014	10	4	1	2	26	CR	solitary
A	MS_01	Belen	B	2	66	102.15	57.485	75.097	17.612	69.3229	2	19.5791	-47.8	2014	10	4	1	5	44	CR	solitary
A	MS_01	Belen	B	2	67	4.3	61.399	61.888	0.489	61.6496	1	232.558	-53.5	2014	10	4	1	5	44	CR	solitary
A	MS_01	Belen	B	2	68	894.87	55.039	77.054	22.015	64.0487	6	6.70488	-47.7455	2014	10	4	1	31	40	CR	solitary
A	MS_01	Belen	B	2	70	170.88	21.281	68.737	47.456	48.6983	2	11.7041	-50.3913	2014	10	4	1	51	55	CR	solitary
A	MS_01	Belen	B	2	71	15.65	61.888	68.248	6.36	66.6949	1	63.8978	-52.6341	2014	10	4	2	24	32	CR	solitary
A	MS_01	Belen	B	2	72	25.45	60.909	84.882	23.973	74.0483	1	39.2927	-49.2581	2014	10	4	2	33	27	CR	solitary
A	MS_01	Belen	B	2	73	9.79	61.399	67.759	6.36	66.1793	1	102.145	-44.1579	2014	10	4	2	38	14	CR	solitary
A	MS_01	Belen	B	2	74	58.01	33.512	69.716	36.204	54.9209	2	34.4768	-48.22	2014	10	4	2	48	36	CR	solitary
A	MS_01	Belen	B	2	76	14.88	59.442	74.608	15.166	71.2312	1	67.2043	-45.3929	2014	10	4	3	8	25	CR	solitary
A	MS_01	Belen	B	2	77	13.7	61.888	78.522	16.634	70.8357	1	72.9927	-50.9167	2014	10	4	3	8	25	CR	solitary
A	MS_01	Belen	B	2	78	16.04	53.571	61.888	8.317	59.2946	1	62.3441	-48.119	2014	10	4	3	8	30	CR	solitary
A	MS_01	Belen	B	2	79	55.97	32.534	74.119	41.585	54.4951	2	35.7334	-52.8103	2014	10	4	3	26	53	CR	solitary
A	MS_01	Belen	B	2	81	33.27	57.974	80.968	22.994	73.0559	2	60.1142	-48.8125	2014	10	4	4	18	59	CR	solitary
A	MS_01	Belen	B	2	82	17.22	61.888	73.63	11.742	69.9281	1	58.072	-47.3333	2014	10	4	4	19	11	CR	solitary
A	MS_01	Belen	B	2	83	345.44	74.608	92.71	18.102	81.9622	3	8.68458	-47.1944	2014	10	4	4	23	35	CR	solitary
A	MS_01	Belen	B	2	88	42.27	31.555	51.614	20.059	38.1525	2	47.3149	-51.775	2014	10	4	4	56	44	CR	solitary
A	MS_01	Belen	B	2	90	18.79	58.953	72.162	13.209	68.1812	1	53.2198	-43.0571	2014	10	4	5	8	15	CR	solitary
A	MS_01	Belen	B	2	91	97.85	21.281	77.544	56.263	46.0492	3	30.6592	-56.0333	2014	10	4	5	8	15	CR	solitary
A	MS_01	Belen	B	2	92	16.83	62.377	73.63	11.253	70.8108	1	59.4177	-49.8571	2014	10	4	5	10	45	CR	solitary
A	MS_01	Belen	B	2	93	204.94	76.076	101.027	24.951	89.3572	2	9.75895	-48.4646	2014	10	4	6	13	42	CR	solitary
A	MS_01	Belen	B	2	94	8.22	39.872	46.722	6.85	44.3219	1	121.655	-46.9091	2014	10	4	6	21	6	CR	solitary
A	MS_01	Belen	B	2	95	12.52	32.045	41.34	9.295	39.2211	1	79.8722	-50.2424	2014	10	4	8	15	31	CR	solitary
A	MS_01	Belen	B	2	96	164.61	23.238	37.181	13.943	32.2191	2	12.1499	-55.2105	2014	10	4	8	15	31	CR	solitary
A	MS_01	Belen	B	2	97	225.01	70.205	95.156	24.951	84.6781	3	13.3327	-54.8293	2014	10	4	8	16	3	CR	solitary
A	MS_01	Belen	B	2	100	545.83	54.06	106.409	52.349	83.3137	4	7.32829	-49.9211	2014	10	4	8	34	42	CR	solitary
A	MS_01	Belen	B	2	101	208.14	49.168	56.017	6.849	52.456	3	14.4134	-47.439	2014	10	4	8	42	26	CR	solitary
A	MS_01	Belen	B	2	104	16.83	32.045	33.512	1.467	33.2247	1	59.4177	-49.5909	2014	10	4	12	21	15	CR	solitary
A	MS_02	Chana	B	2	1	174.95	34.98	58.463	23.483	46.525	3	17.1478	-44.7465	2014	10	6	16	3	48	CR	solitary
A	MS_02	Chana	B	2	2	121.06	42.318	63.356	21.038	54.8264	2	16.5207	-43.5568	2014	10	6	16	5	10	CR	solitary
A	MS_02	Chana	B	2	3	4.7	31.066	31.555	0.489	31.2352	1	212.766	-52.7692	2014	10	6	16	5	10	CR	solitary
A	MS_02	Chana	B	2	4	234.05	32.534	55.528	22.994	45.9893	4	17.0904	-45.26	2014	10	6	16	5	13	CR	solitary
A	MS_02	Chana	B	2	5	300.1	35.469	48.679	13.21	40.8302	2	6.66445	-44.9143	2014	10	6	16	6	49	CR	solitary
A	MS_02	Chana	B	2	6	221.13	34.491	102.984	68.493	56.9003	2	9.04445	-46.6765	2014	10	6	16	10	1	CR	solitary
A	MS_02	Chana	B	2	7	102.94	33.512	59.442	25.93	46.4603	2	19.4288	-51.6471	2014	10	6	16	10	1	CR	solitary
A	MS_02	Chana	B	2	8	393.85	31.555	54.549	22.994	44.7888	3	7.61711	-44.5965	2014	10	6	16	11	10	CR	solitary
A	MS_02	Chana	B	2	9	166.53	34.491	56.996	22.505	49.0386	2	12.0098	-40.9048	2014	10	6	16	18	46	CR	solitary
A	MS_02	Chana	B	2	10	16.05	33.023	51.125	18.102	40.7446	1	62.3053	-46.7	2014	10	6	16	19	57	CR	solitary
A	MS_02	Chana	B	2	11	11.74	39.383	42.318	2.935	41.1923	1	85.1789	-38.9677	2014	10	6	16	20	23	CR	solitary
A	MS_02	Chana	B	2	12	106.22	35.469	65.313	29.844	53.8602	2	18.8288	-45.2373	2014	10	6	16	20	29	CR	solitary
A	MS_02	Chana	B	2	13	472.6	35.469	56.996	21.527	40.9111	7	14.8117	-45.9573	2014	10	6	17	15	36	CR	solitary
A	MS_02	Chana	B	2	14	74.91	40.851	63.356	22.505	51.3014	2	26.6987	-49.1053	2014	10	6	17	15	36	CR	solitary
A	MS_02	Chana	B	2	20	110.53	37.915	50.636	12.721	43.6245	2	18.0946	-35.7625	2014	10	6	19	0	53	CR	solitary
A	MS_02	Chana	B	2	21	731.43	31.555	56.996	25.441	44.0275	5	6.83592	-43	2014	10	6	19	19	1	CR	solitary
A	MS_02	Chana	B	2	22	107.6	46.232	64.334	18.102	52.7507	2	18.5874	-50.3947	2014	10	6	19	19	1	CR	solitary
A	MS_02	Chana	B	2	24	1087.71	29.109	65.802	36.693	43.7554	10	9.19363	-46.9584	2014	10	6	19	54	42	CR	solitary
A	MS_02	Chana	B	2	27	74.75	28.62	36.937	8.317	31.6014	2	26.7559	-46.3333	2014	10	6	21	7	39	CR	solitary
A	MS_02	Chana	B	2	31	16.44	32.534	39.872	7.338	37.6875	1	60.8273	-43.3333	2014	10	6	22	20	8	CR	solitary
A	MS_02	Chana	B	2	32	265.09	33.023	38.894	5.871	37.516	2	7.54461	-42.3617	2014	10	6	22	44	26	CR	solitary
A	MS_02	Chana	B	2	33	666.14	30.577	61.888	31.311	42.604	7	10.5083	-44.4449	2014	10	6	22	44	36	CR	solitary
A	MS_02	Chana	B	2	34	294.52	34.001	56.996	22.995	49.3793	3	10.1861	-47.1556	2014	10	6	22	52	54	CR	solitary
A	MS_02	Chana	B	2	35	20.35	24.706	35.469	10.763	33.8162	1	49.14	-47.4	2014	10	6	22	54	19	CR	solitary
A	MS_02	Chana	B	2	36	115.62	30.088	54.06	23.972	47.6955	2	17.298	-46.3269	2014	10	6	23	7	4	CR	solitary
A	MS_02	Chana	B	2	37	5.09	39.872	41.829	1.957	40.6628	1	196.464	-46.6429	2014	10	6	23	7	4	CR	solitary
A	MS_02	Chana	B	2	39	14.87	30.088	38.894	8.806	34.2208	1	67.2495	-44.9032	2014	10	7	0	1	34	CR	solitary
A	MS_02	Chana	B	2	40	8.61	42.318	46.722	4.404	44.4163	1	116.144	-38.8696	2014	10	7	0	39	56	CR	solitary
A	MS_02	Chana	B	2	41	15.27	40.117	41.34	1.223	41.0562	1	65.4879	-50.325	2014	10	7	0	45	3	CR	solitary
A	MS_02	Chana	B	2	42	19.57	50.146	56.017	5.871	53.9797	1	51.0986	-42.8444	2014	10	7	3	20	47	CR	solitary
A	MS_02	Chana	B	2	43	17.22	39.872	59.442	19.57	53.7517	1	58.072	-45.0833	2014	10	7	3	20	47	CR	solitary
A	MS_02	Chana	B	2	44	16.44	33.023	38.894	5.871	35.0219	1	60.8273	-46.85	2014	10	7	3	23	5	CR	solitary
A	MS_02	Chana	B	2	45	263.49	32.534	56.506	23.972	50.9546	2	7.59042	-49.186	2014	10	7	7	54	22	CR	solitary
A	MS_02	Chana	B	2	46	461.56	18.835	58.953	40.118	43.5979	5	10.8328	-49.6541	2014	10	7	7	54	27	CR	solitary
A	MS_02	Chana	T	2	1	396.79	37.915	59.931	22.016	53.3335	3	7.56067	-55.175	2014	10	6	16	6	53	CR	solitary
A	MS_02	Chana	T	2	2	44.23	51.125	82.436	31.311	58.2766	1	22.6091	-51.3176	2014	10	6	16	8	48	CR	solitary
A	MS_02	Chana	T	2	4	804.54	30.577	61.399	30.822	50.1916	7	8.70062	-51.5571	2014	10	6	22	13	56	CR	solitary
A	MS_02	Delia	B	2	1	64.97	30.577	40.362	9.785	35.5688	2	30.7834	-48.0769	2014	10	6	16	5	23	CR	solitary
A	MS_02	Delia	B	2	2	359.1	28.62	45.254	16.634	39.2395	2	5.56948	-48.0545	2014	10	6	16	9	44	CR	solitary
A	MS_02	Delia	B	2	3	23.09	32.534	46.232	13.698	40.6306	1	43.3088	-54.7321	2014	10	6	16	19	9	CR	solitary
A	MS_02	Delia	B	2	5	238.39	34.491	52.592	18.101	41.846	2	8.38961	-48.2174	2014	10	6	17	23	58	CR	solitary
A	MS_02	Delia	B	2	7	373.55	54.06	85.371	31.311	72.2775	4	10.7081	-44.6957	2014	10	6	18	3	31	CR	solitary
A	MS_02	Delia	B	2	8	17.61	60.42	82.925	22.505	75.9218	1	56.7859	-49.8	2014	10	6	18	3	31	CR	solitary
A	MS_02	Delia	B	2	9	183.41	30.577	64.823	34.246	44.9168	3	16.3568	-48.9028	2014	10	6	18	3	35	CR	solitary
A	MS_02	Delia	B	2	12	18.4	34.491	36.937	2.446	36.0706	1	54.3478	-49.2708	2014	10	6	19	17	39	CR	solitary
A	MS_02	Delia	B	2	16	10.96	32.534	35.958	3.424	34.9275	1	91.2409	-48.5862	2014	10	6	20	37	8	CR	solitary
A	MS_02	Delia	B	2	18	12.91	31.066	34.98	3.914	33.4855	1	77.4593	-52.4706	2014	10	6	20	55	34	CR	solitary
A	MS_02	Delia	B	2	19	149.16	29.109	46.722	17.613	35.5243	3	20.1126	-52.6542	2014	10	6	21	3	59	CR	solitary
A	MS_02	Delia	B	2	20	110.22	56.506	83.414	26.908	66.7732	2	18.1455	-52.5636	2014	10	6	21	5	20	CR	solitary
A	MS_02	Delia	B	2	22	19.57	48.679	69.227	20.548	57.1907	1	51.0986	-46.3077	2014	10	6	22	13	42	CR	solitary
A	MS_02	Delia	B	2	25	12.53	30.088	33.512	3.424	32.3294	1	79.8085	-44.3636	2014	10	6	22	30	26	CR	solitary
A	MS_02	Delia	B	2	27	408.96	57.485	87.328	29.843	66.291	5	12.2261	-35.2956	2014	10	6	22	54	29	CR	solitary
A	MS_02	Delia	B	2	28	14.09	35.469	54.549	19.08	50.4835	1	70.9723	-50.2703	2014	10	6	23	5	57	CR	solitary
A	MS_02	Delia	B	2	30	193.91	30.088	58.953	28.865	39.6301	4	20.6281	-50.1333	2014	10	6	23	9	1	CR	solitary
A	MS_02	Delia	B	2	34	881.88	29.109	85.861	56.752	48.8511	6	6.80365	-49.6404	2014	10	7	0	1	33	CR	solitary
A	MS_02	Delia	B	2	35	235.26	31.066	48.679	17.613	38.8004	2	8.50123	-48.4444	2014	10	7	0	1	49	CR	solitary
A	MS_02	Delia	B	2	41	10.96	61.399	88.796	27.397	77.996	1	91.2409	-50.6667	2014	10	7	2	32	19	CR	solitary
A	MS_02	Delia	B	2	42	12.13	33.023	35.469	2.446	34.4013	1	82.4402	-49.8438	2014	10	7	3	20	40	CR	solitary
A	MS_02	Delia	B	2	43	14.48	58.953	73.14	14.187	66.3911	1	69.0608	-45.7568	2014	10	7	3	28	1	CR	solitary
A	MS_02	Delia	B	2	44	368.65	53.571	88.307	34.736	71.4128	5	13.563	-39.3676	2014	10	7	3	28	12	CR	solitary
A	MS_02	Delia	B	2	45	585.48	29.109	68.737	39.628	48.6491	7	11.956	-50.4675	2014	10	7	3	29	21	CR	solitary
A	MS_02	Delia	B	2	48	9	30.088	34.98	4.892	32.9856	1	111.111	-49.9167	2014	10	7	5	35	51	CR	solitary
A	MS_02	Delia	B	2	49	207.63	50.146	87.328	37.182	68.1217	3	14.4488	-37.5905	2014	10	7	5	54	19	CR	solitary
A	MS_02	Delia	T	2	1	7.04	58.463	60.909	2.446	60.2908	1	142.045	-45.3333	2014	10	6	20	56	3	CR	solitary
A	MS_02	Delia	T	2	4	14.87	64.334	78.522	14.188	74.3717	1	67.2495	-49.3333	2014	10	7	2	22	18	CR	solitary
A	MS_03	Elvia	T	2	1	476.67	34.491	65.313	30.822	53.3023	5	10.4894	-53.1748	2014	10	14	18	50	59	CR	solitary
A	MS_03	Elvia	T	2	2	193.62	46.232	59.931	13.699	51.905	2	10.3295	-41.3056	2014	10	14	18	53	49	CR	solitary
A	MS_03	Elvia	T	2	3	90.02	53.571	64.823	11.252	59.0327	2	22.2173	-48.2553	2014	10	14	18	54	13	CR	solitary
A	MS_03	Elvia	T	2	4	412.02	50.636	61.888	11.252	55.0822	4	9.70827	-51.95	2014	10	14	19	4	36	CR	solitary
A	MS_03	Elvia	T	2	5	1008.97	27.641	63.6	35.959	48.1278	9	8.91999	-52.0534	2014	10	14	19	4	40	CR	solitary
A	MS_03	Elvia	T	2	7	19.57	49.168	57.974	8.806	56.6575	1	51.0986	-42.3889	2014	10	14	20	38	58	CR	solitary
A	MS_03	Elvia	T	2	8	5.48	56.996	63.845	6.849	60.3414	1	182.482	-41.8182	2014	10	15	0	8	59	CR	solitary
A	MS_03	Elvia	T	2	9	10.96	47.7	51.614	3.914	50.311	1	91.2409	-44.8621	2014	10	15	2	21	47	CR	solitary
A	MS_03	Elvia	T	2	10	170.57	28.131	61.399	33.268	54.6499	2	11.7254	-46.3333	2014	10	15	5	8	17	CR	solitary
A	MS_04	Grace	T	2	1	14.48	41.917	45.753	3.836	44.2319	1	69.0608	-47.3421	2014	10	17	23	37	43	CR	solitary
A	MS_04	Grace	T	2	2	343.41	30.684	52.602	21.918	36.7127	3	8.73591	-55.2772	2014	10	18	1	25	29	CR	solitary
A	MS_04	Grace	T	2	3	18	63.013	75.342	12.329	68.8125	1	55.5556	-52.1053	2014	10	18	5	29	9	CR	solitary
A	MS_04	Grace	T	2	5	35.23	33.15	39.452	6.302	36.2709	2	56.7698	-53.6667	2014	10	18	10	14	43	CR	solitary
A	MS_04	Hasel	T	2	1	165.87	43.561	77.808	34.247	66.1719	2	12.0576	-51.1842	2014	10	17	19	21	40	CR	solitary
A	MS_04	Hasel	T	2	6	9	46.849	52.328	5.479	49.8374	1	111.111	-41.8636	2014	10	17	22	15	18	CR	solitary
A	MS_04	Hasel	T	2	11	13.31	30.136	34.246	4.11	33.1735	1	75.1315	-53.4	2014	10	18	10	16	27	CR	solitary
A	MS_04	Hasel	T	2	12	70.06	35.616	60	24.384	47.4286	2	28.547	-52	2014	10	18	13	58	44	CR	solitary
A	MS_05	Imani	B	2	1	842.38	30.684	82.465	51.781	44.309	5	5.93556	-50.6408	2014	10	20	19	6	13	CR	solitary
A	MS_05	Imani	B	2	2	9	33.15	35.616	2.466	34.8672	1	111.111	-48	2014	10	20	19	31	24	CR	solitary
A	MS_05	Imani	B	2	5	22.7	55.068	87.123	32.055	78.5136	1	44.0529	-45.475	2014	10	20	20	28	27	CR	solitary
A	MS_05	Imani	B	2	7	55.58	67.945	84.657	16.712	77.5732	1	17.9921	-26.3857	2014	10	20	20	42	55	CR	solitary
A	MS_05	Imani	B	2	8	388.29	46.849	81.643	34.794	67.5743	2	5.15079	-50.9231	2014	10	20	20	48	32	CR	solitary
A	MS_05	Imani	B	2	9	429.87	43.013	52.602	9.589	49.2511	2	4.65257	-49.631	2014	10	20	20	48	44	CR	solitary
A	MS_05	Imani	B	2	10	478.67	25.753	57.26	31.507	44.7114	6	12.5347	-51.5405	2014	10	20	21	0	36	CR	solitary
A	MS_05	Imani	B	2	12	547.66	20	61.917	41.917	44.7842	3	5.47785	-52.7941	2014	10	20	21	58	50	CR	solitary
A	MS_05	Imani	B	2	13	208.14	45.479	53.698	8.219	50.4114	2	9.60892	-46.9605	2014	10	20	22	13	4	CR	solitary
A	MS_05	Imani	B	2	14	511.82	47.397	62.465	15.068	56.5746	4	7.81525	-48.4688	2014	10	20	22	25	8	CR	solitary
A	MS_05	Imani	B	2	15	16.44	43.561	49.863	6.302	47.96	1	60.8273	-49.2093	2014	10	20	22	30	18	CR	solitary
A	MS_05	Imani	B	2	16	438.59	40	88.493	48.493	61.8584	4	9.12013	-49.4464	2014	10	20	22	31	23	CR	solitary
A	MS_05	Imani	B	2	22	497.66	22.465	64.109	41.644	49.9509	3	6.02821	-48.9643	2014	10	20	23	24	14	CR	solitary
A	MS_05	Imani	B	2	23	235.51	43.013	60.547	17.534	56.9162	2	8.49221	-49.1951	2014	10	20	23	32	20	CR	solitary
A	MS_05	Imani	B	2	25	397.93	36.164	79.178	43.014	55.8445	3	7.53901	-51.9744	2014	10	21	0	5	48	CR	solitary
A	MS_05	Imani	B	2	26	1022.55	40	74.246	34.246	57.6296	10	9.77947	-51.1168	2014	10	21	0	9	35	CR	solitary
A	MS_05	Imani	B	2	27	460.97	29.315	69.863	40.548	50.2453	2	4.33868	-49.8	2014	10	21	0	31	48	CR	solitary
A	MS_05	Imani	B	2	29	129.71	41.095	50.41	9.315	46.3282	2	15.419	-49.6935	2014	10	21	2	6	43	CR	solitary
A	MS_05	Imani	B	2	35	16.04	71.232	79.178	7.946	75.4927	1	62.3441	-39.0769	2014	10	21	4	26	28	CR	solitary
A	MS_05	Imani	B	2	42	16.04	63.013	67.945	4.932	64.8991	1	62.3441	-38.4737	2014	10	21	4	47	3	CR	solitary
A	MS_05	Imani	B	2	46	73.58	84.109	100.821	16.712	90.2233	2	27.1813	-40.2879	2014	10	21	5	13	43	CR	solitary
A	MS_05	Imani	B	2	47	492.49	32.054	52.602	20.548	47.1534	3	6.09149	-52.8095	2014	10	21	5	13	43	CR	solitary
A	MS_05	Imani	B	2	48	84.93	49.863	62.465	12.602	57.1859	2	23.5488	-47.1053	2014	10	21	5	13	46	CR	solitary
A	MS_05	Imani	B	2	49	9.39	46.849	49.315	2.466	48.088	1	106.496	-47	2014	10	21	5	14	3	CR	solitary
A	MS_05	Imani	B	2	50	454.45	47.397	66.849	19.452	53.1365	2	4.40092	-52.1122	2014	10	21	5	18	13	CR	solitary
A	MS_05	Imani	B	2	51	18.01	64.109	74.246	10.137	71.0846	1	55.5247	-50.2105	2014	10	21	5	29	26	CR	solitary
A	MS_05	Imani	B	2	52	28.18	73.424	80.273	6.849	76.0457	1	35.4862	-51.3143	2014	10	21	5	29	31	CR	solitary
A	MS_05	Imani	B	2	55	791.45	63.013	89.315	26.302	80.2034	6	7.58102	-46.0627	2014	10	21	5	30	0	CR	solitary
A	MS_05	Imani	B	2	56	118.74	68.767	83.561	14.794	77.3173	2	16.8435	-50.1818	2014	10	21	5	30	0	CR	solitary
A	MS_05	Imani	B	2	58	406.54	72.328	89.863	17.535	81.4309	4	9.83913	-47.6182	2014	10	21	5	30	29	CR	solitary
A	MS_05	Imani	B	2	64	216	77.808	95.89	18.082	83.2735	2	9.25926	-39.938	2014	10	21	5	31	59	CR	solitary
A	MS_05	Imani	B	2	65	630.97	70.958	87.945	16.987	78.4766	4	6.33945	-42.5741	2014	10	21	5	31	59	CR	solitary
A	MS_05	Imani	B	2	71	337.81	61.643	100.273	38.63	71.3097	4	11.841	-46.0838	2014	10	21	5	47	8	CR	solitary
A	MS_05	Imani	B	2	72	21.14	74.794	89.041	14.247	81.0792	1	47.3037	-44.2909	2014	10	21	5	52	1	CR	solitary
A	MS_05	Imani	B	2	77	530.97	80.273	113.972	33.699	86.1086	2	3.76669	-46.9708	2014	10	21	6	12	29	CR	solitary
A	MS_05	Imani	B	2	82	263.84	76.712	118.356	41.644	85.9913	3	11.3705	-50.1415	2014	10	21	6	16	33	CR	solitary
A	MS_05	Imani	B	2	83	210.72	73.698	116.438	42.74	87.998	2	9.49127	-39.0714	2014	10	21	6	18	7	CR	solitary
A	MS_05	Imani	B	2	84	147.79	79.178	101.643	22.465	87.9017	2	13.5327	-27.5726	2014	10	21	6	20	11	CR	solitary
A	MS_05	Imani	B	2	97	151.31	77.26	117.26	40	104.052	2	13.2179	-45.3088	2014	10	21	7	5	20	CR	solitary
A	MS_05	Imani	B	2	100	188.3	60	80.547	20.547	66.1304	2	10.6213	-50	2014	10	21	8	4	15	CR	solitary
A	MS_05	Imani	B	2	101	829.27	31.232	82.191	50.959	51.1667	9	10.8529	-46.0148	2014	10	21	8	16	25	CR	solitary
A	MS_05	Imani	B	2	102	9.39	37.534	40.547	3.013	39.9728	1	106.496	-48.3333	2014	10	21	8	16	25	CR	solitary
A	MS_05	Imani	B	2	104	8.22	36.986	41.917	4.931	41.1333	1	121.655	-45.4444	2014	10	21	8	48	30	CR	solitary
A	MS_05	Imani	B	2	105	8.22	34.246	36.712	2.466	35.2799	1	121.655	-47.8636	2014	10	21	10	22	47	CR	solitary
A	MS_05	Imani	T	2	8	248.07	43.561	81.095	37.534	66.0219	3	12.0934	-53.754	2014	10	20	22	43	17	CR	solitary
A	MS_05	Imani	T	2	17	492.11	71.78	96.712	24.932	83.534	2	4.06413	-50.9231	2014	10	21	4	33	8	CR	solitary
A	MS_05	Imani	T	2	29	348.1	72.328	87.945	15.617	78.0472	3	8.61821	-52.9512	2014	10	21	5	32	1	CR	solitary
A	MS_05	Imani	T	2	32	21.52	56.164	63.561	7.397	61.0941	1	46.4684	-53.1731	2014	10	21	6	53	7	CR	solitary
A	MS_05	Jaida	B	2	1	27.78	36.712	61.095	24.383	56.4031	1	35.9971	-46.8913	2014	10	20	18	56	8	CR	solitary
A	MS_05	Jaida	B	2	2	10.96	56.712	67.945	11.233	65.0471	1	91.2409	-43.9615	2014	10	20	18	56	46	CR	solitary
A	MS_05	Jaida	B	2	3	12.53	49.315	52.328	3.013	51.118	1	79.8085	-43.4783	2014	10	20	18	56	46	CR	solitary
A	MS_05	Jaida	B	2	4	28.18	55.616	77.808	22.192	72.8172	1	35.4862	-41.1	2014	10	20	18	58	5	CR	solitary
A	MS_05	Jaida	B	2	5	89.24	35.616	63.013	27.397	55.7403	2	22.4115	-45.013	2014	10	20	18	58	5	CR	solitary
A	MS_05	Jaida	B	2	6	20.35	39.452	48.767	9.315	42.2089	1	49.14	-47.5814	2014	10	20	18	58	22	CR	solitary
A	MS_05	Jaida	B	2	7	16.83	41.917	64.931	23.014	57.7927	1	59.4177	-47.4	2014	10	20	18	58	44	CR	solitary
A	MS_05	Jaida	B	2	8	610.59	51.232	70.958	19.726	60.4562	4	6.55104	-42.9149	2014	10	20	18	59	10	CR	solitary
A	MS_05	Jaida	B	2	9	492.14	41.369	90.958	49.589	63.774	6	12.1917	-40.6806	2014	10	20	19	2	3	CR	solitary
A	MS_05	Jaida	B	2	10	145.21	50.684	64.931	14.247	57.2801	2	13.7732	-49.0563	2014	10	20	19	5	38	CR	solitary
A	MS_05	Jaida	B	2	11	9.79	66.301	68.767	2.466	67.8003	1	102.145	-46.7308	2014	10	20	19	7	55	CR	solitary
A	MS_05	Jaida	B	2	12	141.48	59.178	64.109	4.931	61.1229	2	14.1363	-46.8364	2014	10	20	19	10	5	CR	solitary
A	MS_05	Jaida	B	2	13	9.39	49.863	60.547	10.684	54.365	1	106.496	-50.6	2014	10	20	19	10	5	CR	solitary
A	MS_05	Jaida	B	2	14	28.18	54.794	69.315	14.521	66.8261	1	35.4862	-35.5303	2014	10	20	19	13	46	CR	solitary
A	MS_05	Jaida	B	2	15	19.96	54.794	69.315	14.521	65.7035	1	50.1002	-47.6458	2014	10	20	19	14	33	CR	solitary
A	MS_05	Jaida	B	2	16	605.98	43.835	69.315	25.48	58.0335	3	4.95066	-39.7722	2014	10	20	19	14	53	CR	solitary
A	MS_05	Jaida	B	2	17	126.03	54.246	69.315	15.069	62.8089	2	15.8692	-49.9375	2014	10	20	19	17	47	CR	solitary
A	MS_05	Jaida	B	2	18	20.35	46.849	57.534	10.685	53.8246	1	49.14	-51.5102	2014	10	20	19	17	52	CR	solitary
A	MS_05	Jaida	B	2	19	16.83	54.794	65.479	10.685	60.7107	1	59.4177	-47.1667	2014	10	20	19	17	54	CR	solitary
A	MS_05	Jaida	B	2	20	7.04	50.41	54.794	4.384	52.8533	1	142.045	-46.8947	2014	10	20	19	17	54	CR	solitary
A	MS_05	Jaida	B	2	21	20.35	46.301	55.068	8.767	53.1266	1	49.14	-49.0755	2014	10	20	19	18	45	CR	solitary
A	MS_05	Jaida	B	2	23	107.24	57.26	88.493	31.233	72.1011	2	18.6498	-52.6066	2014	10	20	19	26	45	CR	solitary
A	MS_05	Jaida	B	2	24	7.04	34.246	36.164	1.918	35.1559	1	142.045	-46.1579	2014	10	20	19	28	24	CR	solitary
A	MS_05	Jaida	B	2	25	106.07	50.41	72.328	21.918	56.7386	2	18.8555	-44.7895	2014	10	20	19	29	20	CR	solitary
A	MS_05	Jaida	B	2	27	866.89	31.232	64.931	33.699	43.9618	7	8.07484	-41.1988	2014	10	20	19	37	18	CR	solitary
A	MS_05	Jaida	B	2	28	14.48	65.479	69.863	4.384	68.6377	1	69.0608	-42.7742	2014	10	20	19	37	43	CR	solitary
A	MS_05	Jaida	B	2	29	224.55	50.41	66.027	15.617	55.9364	2	8.9067	-44.0943	2014	10	20	19	38	10	CR	solitary
A	MS_05	Jaida	B	2	31	632.74	45.753	61.643	15.89	52.5084	4	6.32171	-47.2826	2014	10	20	19	41	14	CR	solitary
A	MS_05	Jaida	B	2	32	8.61	51.232	52.328	1.096	52.0735	1	116.144	-38.6957	2014	10	20	19	44	57	CR	solitary
A	MS_05	Jaida	B	2	33	973.51	29.589	65.479	35.89	55.2797	5	5.13605	-45.014	2014	10	20	19	45	48	CR	solitary
A	MS_05	Jaida	B	2	36	27.4	41.095	49.863	8.768	46.6	1	36.4964	-45.8485	2014	10	20	19	52	13	CR	solitary
A	MS_05	Jaida	B	2	37	141.45	38.082	50.684	12.602	44.3901	2	14.1393	-51.3704	2014	10	20	19	52	13	CR	solitary
A	MS_05	Jaida	B	2	38	48.53	45.753	64.109	18.356	57.7669	2	41.2116	-49.3506	2014	10	20	19	52	26	CR	solitary
A	MS_05	Jaida	B	2	39	18.79	44.931	51.232	6.301	50.0771	1	53.2198	-46.2708	2014	10	20	19	53	18	CR	solitary
A	MS_05	Jaida	B	2	40	9.4	52.328	55.068	2.74	54.191	1	106.383	-49.9565	2014	10	20	19	53	23	CR	solitary
A	MS_05	Jaida	B	2	41	755.34	32.602	78.082	45.48	46.5003	6	7.94344	-44	2014	10	20	19	53	30	CR	solitary
A	MS_05	Jaida	B	2	42	8.61	33.698	35.068	1.37	34.7833	1	116.144	-37.8261	2014	10	20	19	58	42	CR	solitary
A	MS_05	Jaida	B	2	45	10.56	35.616	40	4.384	38.3613	1	94.697	-44.1786	2014	10	20	20	1	35	CR	solitary
A	MS_05	Jaida	B	2	46	322.66	34.52	63.561	29.041	49.1437	5	15.4962	-48.9239	2014	10	20	20	2	44	CR	solitary
A	MS_05	Jaida	B	2	53	15.27	45.479	51.232	5.753	50.0034	1	65.4879	-41.5429	2014	10	20	20	10	40	CR	solitary
A	MS_05	Jaida	B	2	54	17.61	46.301	53.15	6.849	48.1803	1	56.7859	-44.6842	2014	10	20	20	10	42	CR	solitary
A	MS_05	Jaida	B	2	55	73.19	33.698	59.178	25.48	47.2297	2	27.3261	-45.902	2014	10	20	20	10	42	CR	solitary
A	MS_05	Jaida	B	2	56	134.75	40.547	50.684	10.137	47.6463	2	14.8423	-43.3953	2014	10	20	20	11	26	CR	solitary
A	MS_05	Jaida	B	2	61	13.31	46.301	49.863	3.562	48.887	1	75.1315	-49.2286	2014	10	20	20	24	53	CR	solitary
A	MS_05	Jaida	B	2	66	6.26	36.164	36.986	0.822	36.8563	1	159.744	-42.8824	2014	10	20	20	38	57	CR	solitary
A	MS_05	Jaida	B	2	72	20.35	36.712	63.013	26.301	57.0134	1	49.14	-47.8723	2014	10	20	20	48	5	CR	solitary
A	MS_05	Jaida	B	2	73	479.47	22.465	59.452	36.987	46.4634	4	8.34254	-54.2588	2014	10	20	20	48	5	CR	solitary
A	MS_05	Jaida	B	2	74	11.74	78.63	82.465	3.835	81.0145	1	85.1789	-47.9032	2014	10	20	20	48	9	CR	solitary
A	MS_05	Jaida	B	2	75	27	53.698	63.013	9.315	61.4103	1	37.037	-50.0938	2014	10	20	20	50	6	CR	solitary
A	MS_05	Jaida	B	2	78	723.96	32.054	66.301	34.247	48.5933	7	9.66904	-45.8274	2014	10	20	20	56	21	CR	solitary
A	MS_05	Jaida	B	2	79	4.31	44.383	46.301	1.918	45.496	1	232.019	-42.5833	2014	10	20	20	56	21	CR	solitary
A	MS_05	Jaida	B	2	80	526.12	34.246	74.246	40	59.3628	5	9.50354	-46.7007	2014	10	20	20	56	24	CR	solitary
A	MS_05	Jaida	B	2	81	24.66	51.232	66.849	15.617	63.627	1	40.5515	-43.8958	2014	10	20	20	56	29	CR	solitary
A	MS_05	Jaida	B	2	82	464.35	33.698	66.027	32.329	55.4265	3	6.46064	-42.2653	2014	10	20	20	56	49	CR	solitary
A	MS_05	Jaida	B	2	83	401.95	38.082	57.534	19.452	48.7954	3	7.46361	-50.6842	2014	10	20	20	58	54	CR	solitary
A	MS_05	Jaida	B	2	84	14.48	28.219	49.863	21.644	43.6012	1	69.0608	-45.5	2014	10	20	21	7	5	CR	solitary
A	MS_05	Jaida	B	2	85	482.78	33.15	53.15	20	41.8341	2	4.14267	-51.16	2014	10	20	21	7	5	CR	solitary
A	MS_05	Jaida	B	2	86	10.17	38.082	50.41	12.328	43.445	1	98.3284	-44.0741	2014	10	20	21	7	5	CR	solitary
A	MS_05	Jaida	B	2	87	1223.01	31.78	69.863	38.083	53.283	8	6.54124	-48.1903	2014	10	20	21	7	17	CR	solitary
A	MS_05	Jaida	B	2	91	654.37	46.301	73.698	27.397	63.7595	6	9.16912	-47.8168	2014	10	20	21	13	53	CR	solitary
A	MS_05	Jaida	B	2	92	160.25	47.945	62.465	14.52	53.8298	3	18.7207	-51.1071	2014	10	20	21	13	53	CR	solitary
A	MS_05	Jaida	B	2	93	19.96	51.78	70.958	19.178	68.4771	1	50.1002	-40.381	2014	10	20	21	13	56	CR	solitary
A	MS_05	Jaida	B	2	94	651.23	38.082	71.78	33.698	53.3073	5	7.67778	-44.4341	2014	10	20	21	13	56	CR	solitary
A	MS_05	Jaida	B	2	98	22.3	41.917	68.767	26.85	56.2639	1	44.843	-50.25	2014	10	20	21	29	37	CR	solitary
A	MS_05	Jaida	B	2	99	291.7	37.534	51.232	13.698	45.8423	4	13.7127	-49.1171	2014	10	20	21	34	5	CR	solitary
A	MS_05	Jaida	B	2	100	144.58	40	51.78	11.78	45.0883	2	13.8332	-54.2791	2014	10	20	21	34	8	CR	solitary
A	MS_05	Jaida	B	2	107	14.48	30.136	52.602	22.466	36.8095	1	69.0608	-46.5789	2014	10	20	22	30	14	CR	solitary
A	MS_05	Jaida	B	2	108	180.2	33.15	57.534	24.384	44.4253	2	11.0988	-47.561	2014	10	20	22	34	51	CR	solitary
A	MS_05	Jaida	B	2	109	12.91	24.383	36.712	12.329	31.6418	1	77.4593	-51.0588	2014	10	20	22	36	27	CR	solitary
A	MS_05	Jaida	B	2	113	118.32	50.41	56.164	5.754	53.6968	2	16.9033	-50.7895	2014	10	20	22	43	14	CR	solitary
A	MS_05	Jaida	B	2	114	19.57	48.767	67.397	18.63	56.3301	1	51.0986	-48.5143	2014	10	20	22	43	18	CR	solitary
A	MS_05	Jaida	B	2	119	148.53	37.534	61.643	24.109	50.4152	2	13.4653	-42.4944	2014	10	20	23	54	26	CR	solitary
A	MS_05	Jaida	B	2	120	1090.62	37.26	70.41	33.15	53.5277	6	5.50146	-47.6466	2014	10	20	23	54	37	CR	solitary
A	MS_05	Jaida	B	2	121	164.97	36.712	61.917	25.205	46.5711	3	18.1851	-47.6875	2014	10	20	23	55	28	CR	solitary
A	MS_05	Jaida	B	2	125	22.7	20	33.698	13.698	30.446	1	44.0529	-53.4746	2014	10	21	0	4	4	CR	solitary
A	MS_05	Jaida	B	2	126	10.57	54.794	62.465	7.671	60.2046	1	94.6074	-47.16	2014	10	21	0	4	7	CR	solitary
A	MS_05	Jaida	B	2	127	842.23	36.986	66.849	29.863	52.6554	4	4.7493	-48.3529	2014	10	21	0	9	37	CR	solitary
A	MS_05	Jaida	B	2	128	791.48	39.452	74.246	34.794	50.1675	5	6.31728	-44.3419	2014	10	21	0	9	39	CR	solitary
A	MS_05	Jaida	B	2	129	102.98	26.301	58.63	32.329	49.5555	2	19.4212	-48.129	2014	10	21	0	23	36	CR	solitary
A	MS_05	Jaida	B	2	131	253.84	29.589	54.794	25.205	47.6464	2	7.87898	-47.3377	2014	10	21	0	43	15	CR	solitary
A	MS_05	Jaida	B	2	134	126.41	47.397	61.917	14.52	58.8462	2	15.8215	-42.6512	2014	10	21	0	57	9	CR	solitary
A	MS_05	Jaida	B	2	136	53.62	46.301	66.849	20.548	55.3556	2	37.2995	-46.0769	2014	10	21	1	5	49	CR	solitary
A	MS_05	Jaida	B	2	137	190.76	46.849	66.301	19.452	60.792	3	15.7266	-45.9857	2014	10	21	1	9	16	CR	solitary
A	MS_05	Jaida	B	2	138	469.62	50.684	71.232	20.548	63.2502	4	8.51752	-46.025	2014	10	21	1	22	8	CR	solitary
A	MS_05	Jaida	B	2	139	11.75	29.589	53.15	23.561	38.5654	1	85.1064	-48.7097	2014	10	21	1	22	8	CR	solitary
A	MS_05	Jaida	B	2	140	14.49	52.328	58.082	5.754	56.0951	1	69.0131	-49.5263	2014	10	21	1	35	29	CR	solitary
A	MS_05	Jaida	B	2	141	13.3	35.068	50.41	15.342	44.491	1	75.188	-38.6061	2014	10	21	1	36	1	CR	solitary
A	MS_05	Jaida	B	2	142	1558.67	33.698	72.328	38.63	49.7003	9	5.77415	-45.7734	2014	10	21	2	6	38	CR	solitary
A	MS_05	Jaida	B	2	143	200.31	44.931	64.931	20	57.3596	3	14.9768	-43.131	2014	10	21	2	13	4	CR	solitary
A	MS_05	Jaida	B	2	144	6.27	49.863	50.684	0.821	50.4733	1	159.49	-43.8235	2014	10	21	2	16	19	CR	solitary
A	MS_05	Jaida	B	2	145	1.17	51.232	51.232	0	51.232	1	854.701	-46	2014	10	21	2	16	19	CR	solitary
A	MS_05	Jaida	B	2	146	257.1	24.383	73.424	49.041	49.9921	3	11.6686	-47.4649	2014	10	21	2	31	6	CR	solitary
A	MS_05	Jaida	B	2	147	17.22	50.684	59.452	8.768	56.0014	1	58.072	-39.6585	2014	10	21	2	31	23	CR	solitary
A	MS_05	Jaida	B	2	148	198.32	23.835	55.616	31.781	49.3083	3	15.1271	-39.9612	2014	10	21	2	31	23	CR	solitary
A	MS_05	Jaida	B	2	149	10.96	32.602	38.904	6.302	35.7538	1	91.2409	-48.7037	2014	10	21	2	51	19	CR	solitary
A	MS_05	Jaida	B	2	150	591.08	24.383	68.767	44.384	47.0478	6	10.1509	-48.2033	2014	10	21	3	18	47	CR	solitary
A	MS_05	Jaida	B	2	151	172.45	46.849	68.493	21.644	64.1551	2	11.5976	-43.367	2014	10	21	3	19	14	CR	solitary
A	MS_05	Jaida	B	2	152	514.19	49.315	58.63	9.315	53.1578	4	7.77923	-42.8	2014	10	21	3	19	50	CR	solitary
A	MS_05	Jaida	B	2	153	655.08	39.452	71.78	32.328	56.7185	5	7.63266	-45.7765	2014	10	21	3	22	53	CR	solitary
A	MS_05	Jaida	B	2	154	156.36	50.684	68.493	17.809	60.8336	2	12.791	-46.6562	2014	10	21	3	46	11	CR	solitary
A	MS_05	Jaida	B	2	155	7.83	43.561	45.479	1.918	44.885	1	127.714	-45.5714	2014	10	21	4	12	32	CR	solitary
A	MS_05	Jaida	B	2	159	25.83	78.63	83.013	4.383	80.9491	1	38.7147	-50.597	2014	10	21	4	22	56	CR	solitary
A	MS_05	Jaida	B	2	160	28.96	81.095	90.958	9.863	82.896	1	34.5304	-41.5211	2014	10	21	4	26	3	CR	solitary
A	MS_05	Jaida	B	2	161	24.66	79.178	87.397	8.219	82.8776	1	40.5515	-48.2188	2014	10	21	4	31	27	CR	solitary
A	MS_05	Jaida	B	2	163	14.48	49.863	52.328	2.465	51.5518	1	69.0608	-44.5	2014	10	21	4	35	45	CR	solitary
A	MS_05	Jaida	B	2	165	17.23	49.315	55.068	5.753	53.6719	1	58.0383	-48.5556	2014	10	21	4	41	21	CR	solitary
A	MS_05	Jaida	B	2	166	1109.99	44.383	67.397	23.014	55.7019	9	8.10818	-45.8647	2014	10	21	4	43	51	CR	solitary
A	MS_05	Jaida	B	2	167	21.14	40	56.164	16.164	51.1829	1	47.3037	-39.5455	2014	10	21	4	45	25	CR	solitary
A	MS_05	Jaida	B	2	168	362.08	46.849	66.301	19.452	61.2761	4	11.0473	-44.8182	2014	10	21	4	54	25	CR	solitary
A	MS_05	Jaida	B	2	169	46.18	41.369	53.698	12.329	50.7667	2	43.3088	-43.9167	2014	10	21	5	0	48	CR	solitary
A	MS_05	Jaida	B	2	170	79.06	48.219	66.027	17.808	57.5132	2	25.2972	-39.3404	2014	10	21	5	3	58	CR	solitary
A	MS_05	Jaida	B	2	171	1021.82	31.78	76.712	44.932	58.4972	10	9.78646	-42.6422	2014	10	21	5	4	6	CR	solitary
A	MS_05	Jaida	B	2	172	96.28	42.465	58.082	15.617	52.9757	2	20.7727	-49.7	2014	10	21	5	12	18	CR	solitary
A	MS_05	Jaida	B	2	173	673.11	41.095	69.863	28.768	62.7666	5	7.42821	-47.5	2014	10	21	5	12	24	CR	solitary
A	MS_05	Jaida	B	2	184	215.66	74.246	90.41	16.164	83.6063	2	9.27386	-35.042	2014	10	21	5	32	5	CR	solitary
A	MS_05	Jaida	B	2	199	685.8	46.301	82.191	35.89	63.6695	5	7.29076	-47.3205	2014	10	21	6	23	40	CR	solitary
A	MS_05	Jaida	B	2	200	425.25	38.63	67.397	28.767	46.3063	3	7.05467	-51.075	2014	10	21	6	44	2	CR	solitary
A	MS_05	Jaida	B	2	204	159.78	61.643	69.863	8.22	67.4484	2	12.5172	-39.4583	2014	10	21	6	52	34	CR	solitary
A	MS_05	Jaida	B	2	205	675.37	46.301	80.547	34.246	60.1667	4	5.92268	-46.8079	2014	10	21	6	53	6	CR	solitary
A	MS_05	Jaida	B	2	206	9.79	60.547	67.397	6.85	64.6452	1	102.145	-52.1538	2014	10	21	6	53	6	CR	solitary
A	MS_05	Jaida	B	2	208	23.49	46.849	65.479	18.63	61.7794	1	42.5713	-43.4286	2014	10	21	6	54	35	CR	solitary
A	MS_05	Jaida	B	2	209	3.13	47.397	47.945	0.548	47.7746	1	319.489	-52.3333	2014	10	21	6	54	35	CR	solitary
A	MS_05	Jaida	B	2	210	11.35	47.945	62.465	14.52	54.2155	1	88.1057	-45.8846	2014	10	21	6	58	2	CR	solitary
A	MS_05	Jaida	B	2	211	14.48	36.986	53.698	16.712	45.26	1	69.0608	-44.7812	2014	10	21	7	2	44	CR	solitary
A	MS_05	Jaida	B	2	212	715.19	46.301	73.424	27.123	57.6622	7	9.78761	-49.1221	2014	10	21	7	3	15	CR	solitary
A	MS_05	Jaida	B	2	213	877.59	30.136	64.383	34.247	50.7676	6	6.83691	-45.1752	2014	10	21	7	6	2	CR	solitary
A	MS_05	Jaida	B	2	214	215.27	49.315	66.849	17.534	60.6524	3	13.936	-48.875	2014	10	21	7	9	6	CR	solitary
A	MS_05	Jaida	B	2	215	11.74	37.534	39.452	1.918	38.7959	1	85.1789	-41.3793	2014	10	21	7	14	27	CR	solitary
A	MS_05	Jaida	B	2	216	406	34.52	67.397	32.877	50.689	2	4.92611	-48.7451	2014	10	21	8	16	19	CR	solitary
A	MS_05	Jaida	B	2	220	73.97	43.561	58.63	15.069	52.0846	2	27.038	-48.1556	2014	10	21	8	47	45	CR	solitary
A	MS_05	Jaida	B	2	221	297.3	30.684	64.109	33.425	47.6871	4	13.4544	-50.6667	2014	10	21	8	47	45	CR	solitary
A	MS_05	Jaida	B	2	222	10.96	40	44.931	4.931	43.3777	1	91.2409	-47.4583	2014	10	21	9	4	1	CR	solitary
A	MS_05	Jaida	T	2	1	18.79	70.958	76.164	5.206	73.9069	1	53.2198	-50.0769	2014	10	20	18	42	45	CR	solitary
A	MS_05	Jaida	T	2	3	19.96	67.945	76.712	8.767	74.3899	1	50.1002	-49.9	2014	10	20	19	17	51	CR	solitary
A	MS_05	Jaida	T	2	13	7.83	80.273	82.191	1.918	81.1016	1	127.714	-45.625	2014	10	21	6	23	41	CR	solitary
A	MS_05	Jaida	T	2	14	193.61	70.41	78.63	8.22	74.1212	2	10.33	-46.4286	2014	10	21	6	59	13	CR	solitary
A	MS_06	Karis	B	2	1	18.39	49.315	55.479	6.164	53.7697	1	54.3774	-45.2917	2014	10	23	17	13	41	CR	solitary
A	MS_06	Karis	B	2	2	10.96	56.066	74.559	18.493	65.2741	1	91.2409	-43.5172	2014	10	23	17	14	18	CR	solitary
A	MS_06	Karis	B	2	3	249.74	55.479	72.211	16.732	64.5596	4	16.0167	-50.602	2014	10	23	17	14	20	CR	solitary
A	MS_06	Karis	B	2	7	201.79	33.463	76.614	43.151	66.4907	2	9.91129	-44.3714	2014	10	23	19	2	58	CR	solitary
A	MS_06	Karis	B	2	9	20.35	34.931	54.598	19.667	51.8469	1	49.14	-46.875	2014	10	23	19	41	15	CR	solitary
A	MS_06	Karis	B	2	18	912.46	19.96	76.614	56.654	54.264	5	5.47969	-51.6707	2014	10	24	4	40	25	CR	solitary
A	MS_06	Karis	B	2	19	219.01	40.802	59.001	18.199	51.2353	2	9.132	-42.7126	2014	10	24	4	40	28	CR	solitary
A	MS_06	Karis	T	2	1	12.53	36.986	44.911	7.925	40.9875	1	79.8085	-54.9032	2014	10	23	17	13	22	CR	solitary
A	MS_06	Karis	T	2	4	353.36	31.702	66.34	34.638	50.2255	3	8.48993	-53.6462	2014	10	23	17	30	24	CR	solitary
A	MS_06	Karis	T	2	5	1184.56	31.115	73.091	41.976	48.721	8	6.75356	-51.3717	2014	10	23	17	30	27	CR	solitary
A	MS_06	Karis	T	2	6	198.32	55.185	76.614	21.429	68.7955	2	10.0847	-48.1546	2014	10	23	19	2	57	CR	solitary
A	MS_06	Karis	T	2	9	10.17	31.115	34.637	3.522	33.5325	1	98.3284	-51.9259	2014	10	23	19	30	45	CR	solitary
A	MS_06	Karis	T	2	12	15.66	60.469	76.027	15.558	72.8767	1	63.857	-42.8857	2014	10	23	19	50	26	CR	solitary
A	MS_06	Karis	T	2	13	13.3	46.379	54.011	7.632	52.6397	1	75.188	-49.9286	2014	10	23	19	59	18	CR	solitary
A	MS_06	Karis	T	2	16	18.79	39.041	41.389	2.348	40.6604	1	53.2198	-52.6122	2014	10	23	20	23	57	CR	solitary
A	MS_06	Karis	T	2	21	14.88	63.992	81.311	17.319	72.0323	1	67.2043	-52.8889	2014	10	23	21	47	21	CR	solitary
A	MS_06	Karis	T	2	22	203.63	18.786	42.27	23.484	33.0758	2	9.82174	-55.9405	2014	10	23	21	53	48	CR	solitary
A	MS_06	Karis	T	2	23	532.67	34.637	61.35	26.713	52.7837	4	7.50934	-52.5319	2014	10	23	21	53	53	CR	solitary
A	MS_06	Karis	T	2	24	39.53	61.056	102.446	41.39	81.8169	1	25.2972	-53.0435	2014	10	23	22	2	45	CR	solitary
A	MS_06	Karis	T	2	25	15.27	29.647	59.589	29.942	37.5094	1	65.4879	-47.8667	2014	10	23	23	11	11	CR	solitary
A	MS_06	Karis	T	2	26	11.35	65.753	66.927	1.174	66.1991	1	88.1057	-45.0667	2014	10	23	23	12	55	CR	solitary
A	MS_06	Karis	T	2	27	511.89	26.712	49.608	22.896	36.7134	2	3.90709	-53.2386	2014	10	23	23	14	23	CR	solitary
A	MS_06	Karis	T	2	28	367.74	32.583	55.185	22.602	44.3068	2	5.43863	-51.9444	2014	10	24	0	37	11	CR	solitary
A	MS_06	Karis	T	2	29	22.7	28.767	42.857	14.09	38.651	1	44.0529	-55.6863	2014	10	24	0	44	2	CR	solitary
A	MS_06	Karis	T	2	30	14.88	48.727	56.947	8.22	55.4339	1	67.2043	-61.3667	2014	10	24	0	44	2	CR	solitary
A	MS_06	Karis	T	2	33	459.69	56.947	81.311	24.364	72.6245	5	10.8769	-53.0439	2014	10	24	0	47	15	CR	solitary
A	MS_06	Karis	T	2	35	115.97	22.896	60.469	37.573	49.1532	2	17.2458	-51.5119	2014	10	24	2	41	11	CR	solitary
A	MS_06	Karis	T	2	40	21.92	42.857	52.25	9.393	50.0954	1	45.6204	-49.2	2014	10	24	4	40	29	CR	solitary
A	MS_06	Karis	T	2	41	22.7	51.663	70.156	18.493	65.6831	1	44.0529	-49.1538	2014	10	24	6	1	48	CR	solitary
A	MS_06	Karis	T	2	42	246.3	61.937	108.317	46.38	74.9109	3	12.1803	-52.6298	2014	10	24	11	39	5	CR	solitary
A	MS_06	Karis	T	2	44	505.21	31.702	73.679	41.977	53.6082	3	5.93812	-52.95	2014	10	24	15	27	33	CR	solitary
A	MS_06	Lidia	B	2	1	10.96	52.25	58.414	6.164	54.442	1	91.2409	-49.7778	2014	10	23	17	13	27	CR	solitary
A	MS_06	Lidia	B	2	3	71.63	48.14	70.156	22.016	55.6805	2	27.9213	-50.9206	2014	10	23	17	16	2	CR	solitary
A	MS_06	Lidia	B	2	6	93.15	49.608	65.459	15.851	57.4431	2	21.4707	-49.6528	2014	10	23	19	31	59	CR	solitary
A	MS_06	Lidia	B	2	7	93.54	49.608	70.743	21.135	56.6415	2	21.3812	-52.5972	2014	10	23	19	31	59	CR	solitary
A	MS_06	Lidia	B	2	8	989.2	31.996	76.027	44.031	57.5345	5	5.05459	-54.3333	2014	10	23	21	22	0	CR	solitary
A	MS_06	Lidia	B	2	11	9	52.544	59.589	7.045	57.1241	1	111.111	-49.5	2014	10	23	23	14	48	CR	solitary
A	MS_06	Lidia	T	2	3	10.57	39.921	49.315	9.394	47.2485	1	94.6074	-51.3704	2014	10	23	17	15	43	CR	solitary
A	MS_06	Lidia	T	2	5	437.46	30.234	73.091	42.857	54.3105	5	11.4296	-50.3596	2014	10	23	17	30	28	CR	solitary
A	MS_06	Lidia	T	2	6	907.78	29.647	70.156	40.509	48.338	3	3.30477	-51.0135	2014	10	23	18	58	27	CR	solitary
A	MS_06	Lidia	T	2	7	67.32	29.647	54.598	24.951	40.2406	2	29.7089	-52.1026	2014	10	23	18	58	36	CR	solitary
A	MS_06	Lidia	T	2	8	56.73	31.996	59.589	27.593	45.1849	2	35.2547	-55.0227	2014	10	23	18	58	36	CR	solitary
A	MS_06	Lidia	T	2	12	285.83	34.931	50.782	15.851	40.84	3	10.4957	-52.4118	2014	10	23	19	32	20	CR	solitary
A	MS_06	Lidia	T	2	13	655.12	36.986	66.927	29.941	47.822	6	9.15863	-50.5	2014	10	23	19	32	25	CR	solitary
A	MS_06	Lidia	T	2	16	876.03	34.637	55.185	20.548	49.5982	4	4.56605	-49.3692	2014	10	23	19	52	2	CR	solitary
A	MS_06	Lidia	T	2	17	11.74	36.399	39.334	2.935	38.3624	1	85.1789	-52.7419	2014	10	23	19	52	30	CR	solitary
A	MS_06	Lidia	T	2	19	1242.31	29.354	61.937	32.583	47.6263	9	7.24457	-47.5556	2014	10	23	19	57	56	CR	solitary
A	MS_06	Lidia	T	2	20	14.09	45.792	54.011	8.219	52.2904	1	70.9723	-42.2973	2014	10	23	19	59	19	CR	solitary
A	MS_06	Lidia	T	2	21	16.05	31.702	36.986	5.284	35.8878	1	62.3053	-49.675	2014	10	23	20	11	13	CR	solitary
A	MS_06	Lidia	T	2	22	243.44	33.463	56.066	22.603	45.1327	3	12.3234	-49.5152	2014	10	23	21	22	3	CR	solitary
A	MS_06	Lidia	T	2	23	202.2	30.234	40.508	10.274	36.8791	2	9.8912	-51.8923	2014	10	23	21	22	8	CR	solitary
A	MS_06	Lidia	T	2	24	4.31	31.996	32.583	0.587	32.4728	1	232.019	-52.8333	2014	10	23	21	22	8	CR	solitary
A	MS_06	Lidia	T	2	25	16.05	27.592	31.996	4.404	30.0876	1	62.3053	-48.8333	2014	10	23	21	22	15	CR	solitary
A	MS_06	Lidia	T	2	26	3.14	39.041	41.389	2.348	39.8975	1	318.471	-52.6667	2014	10	23	21	22	15	CR	solitary
A	MS_06	Lidia	T	2	27	205.75	34.637	55.185	20.548	47.6905	2	9.72053	-46.2162	2014	10	23	21	22	19	CR	solitary
A	MS_06	Lidia	T	2	28	6.27	49.608	52.544	2.936	51.7193	1	159.49	-50.5294	2014	10	23	21	22	19	CR	solitary
A	MS_06	Lidia	T	2	30	535.07	38.454	55.185	16.731	50.1868	3	5.60674	-50.481	2014	10	23	21	42	10	CR	solitary
A	MS_06	Lidia	T	2	31	96.44	31.115	41.389	10.274	35.1396	2	20.7383	-53.1887	2014	10	23	21	44	48	CR	solitary
A	MS_06	Lidia	T	2	34	503.05	29.647	67.808	38.161	44.807	5	9.93937	-48.0733	2014	10	23	23	14	12	CR	solitary
A	MS_06	Lidia	T	2	38	15.26	28.18	49.315	21.135	43.6452	1	65.5308	-48.25	2014	10	23	23	41	5	CR	solitary
A	MS_06	Lidia	T	2	39	12.92	34.931	37.866	2.935	37.171	1	77.3994	-58.8824	2014	10	23	23	41	5	CR	solitary
A	MS_06	Lidia	T	2	42	15.66	42.27	53.131	10.861	49.467	1	63.857	-51.2162	2014	10	24	0	33	44	CR	solitary
A	MS_06	Lidia	T	2	43	14.09	33.463	36.986	3.523	36.279	1	70.9723	-51.5135	2014	10	24	0	33	51	CR	solitary
A	MS_06	Lidia	T	2	44	134.88	32.583	44.324	11.741	36.7693	2	14.828	-55.7857	2014	10	24	0	33	51	CR	solitary
A	MS_06	Lidia	T	2	45	260.74	62.524	70.743	8.219	65.1362	3	11.5057	-46.0895	2014	10	24	2	15	21	CR	solitary
A	MS_06	Lidia	T	2	49	21.13	62.524	65.753	3.229	63.2842	1	47.3261	-49.9636	2014	10	24	10	20	43	CR	solitary
A	MS_06	Lidia	T	2	51	299.26	29.06	52.25	23.19	38.6161	2	6.68315	-49.2708	2014	10	24	15	28	36	CR	solitary
B	MS_07	Mamie	B	2	1	29.35	68.395	93.639	25.244	85.2442	1	34.0716	-48.5909	2014	11	5	16	52	43	CR	solitary
B	MS_07	Mamie	B	2	5	13.69	33.17	37.573	4.403	36.064	1	73.046	-51.1818	2014	11	5	18	56	56	CR	solitary
B	MS_07	Mamie	B	2	6	270.49	27.592	87.769	60.177	64.6296	4	14.788	-49.7449	2014	11	5	19	1	30	CR	solitary
B	MS_07	Mamie	B	2	7	16.83	39.041	56.653	17.612	45.0486	1	59.4177	-45.375	2014	11	5	19	6	24	CR	solitary
B	MS_07	Mamie	B	2	8	307.39	36.986	84.833	47.847	49.2868	2	6.50639	-45.9118	2014	11	5	19	6	52	CR	solitary
B	MS_07	Mamie	B	2	9	269.79	50.782	81.017	30.235	64.6022	2	7.41317	-49.7477	2014	11	5	19	8	19	CR	solitary
B	MS_07	Mamie	B	2	11	319.16	42.857	92.172	49.315	76.0924	3	9.39967	-47.3609	2014	11	5	19	15	12	CR	solitary
B	MS_07	Mamie	B	2	12	10.57	34.05	42.27	8.22	36.8909	1	94.6074	-47.0357	2014	11	5	19	17	40	CR	solitary
B	MS_07	Mamie	B	2	13	966.66	43.737	76.908	33.171	58.6242	4	4.13796	-50.2586	2014	11	5	19	38	56	CR	solitary
B	MS_07	Mamie	B	2	14	201.19	31.996	39.921	7.925	36.9517	2	9.94085	-45.9659	2014	11	5	19	38	58	CR	solitary
B	MS_07	Mamie	B	2	15	61.84	31.996	52.544	20.548	39.6734	3	48.5123	-51.5556	2014	11	5	19	38	58	CR	solitary
B	MS_07	Mamie	B	2	16	172.76	31.996	45.792	13.796	37.0994	2	11.5768	-48.0806	2014	11	5	19	39	1	CR	solitary
B	MS_07	Mamie	B	2	17	2.74	56.653	59.001	2.348	58.0989	1	364.964	-55	2014	11	5	19	39	1	CR	solitary
B	MS_07	Mamie	B	2	18	215.58	32.583	82.485	49.902	49.7332	3	13.9159	-50.6104	2014	11	5	19	39	3	CR	solitary
B	MS_07	Mamie	B	2	19	269.79	34.05	62.818	28.768	49.3561	3	11.1198	-53.5104	2014	11	5	19	39	41	CR	solitary
B	MS_07	Mamie	B	2	20	3.13	45.792	47.847	2.055	46.7643	1	319.489	-54.5556	2014	11	5	19	39	41	CR	solitary
B	MS_07	Mamie	B	2	23	1972.01	26.712	95.988	69.276	58.812	16	8.11355	-49.2962	2014	11	5	19	52	29	CR	solitary
B	MS_07	Mamie	B	2	24	152.09	31.996	38.454	6.458	34.8435	2	13.1501	-49.8696	2014	11	5	19	54	37	CR	solitary
B	MS_07	Mamie	B	2	27	224.27	44.911	65.459	20.548	54.2364	3	13.3767	-51.28	2014	11	5	20	40	26	CR	solitary
B	MS_07	Mamie	B	2	29	18.39	41.976	53.131	11.155	48.1908	1	54.3774	-49.3333	2014	11	5	21	58	41	CR	solitary
B	MS_07	Mamie	B	2	30	25.05	34.05	59.001	24.951	49.5264	1	39.9202	-41.2979	2014	11	5	22	2	51	CR	solitary
B	MS_07	Mamie	B	2	32	309.44	35.518	94.52	59.002	76.4076	5	16.1582	-43.8267	2014	11	5	22	52	8	CR	solitary
B	MS_07	Mamie	B	2	37	10.96	30.528	34.637	4.109	33.059	1	91.2409	-49.9655	2014	11	6	2	56	37	CR	solitary
B	MS_07	Mamie	B	2	39	19.18	74.559	95.988	21.429	87.9271	1	52.1376	-48.9091	2014	11	6	3	46	43	CR	solitary
B	MS_07	Mamie	B	2	41	9.39	36.105	40.508	4.403	38.471	1	106.496	-44	2014	11	6	10	39	6	CR	solitary
B	MS_07	Mamie	T	2	2	12.52	33.463	36.399	2.936	35.6721	1	79.8722	-51.2121	2014	11	6	4	16	43	CR	solitary
B	MS_07	Naoma	B	2	1	15.66	59.589	64.285	4.696	63.4993	1	63.857	-51.2439	2014	11	5	16	35	38	CR	solitary
B	MS_07	Naoma	B	2	2	30.53	32.583	40.508	7.925	36.7168	2	65.5093	-51.4146	2014	11	5	16	42	24	CR	solitary
B	MS_07	Naoma	B	2	3	139.41	34.931	56.947	22.016	43.5	2	14.3462	-42.9429	2014	11	5	18	51	43	CR	solitary
B	MS_07	Naoma	B	2	8	342.98	35.518	68.688	33.17	59.1081	4	11.6625	-51.2041	2014	11	5	18	55	9	CR	solitary
B	MS_07	Naoma	B	2	9	679.51	31.115	97.162	66.047	72.6746	7	10.3015	-51.5866	2014	11	5	18	57	17	CR	solitary
B	MS_07	Naoma	B	2	11	299.68	60.469	91.585	31.116	76.7017	3	10.0107	-48.4403	2014	11	5	19	5	6	CR	solitary
B	MS_07	Naoma	B	2	12	414.39	30.528	101.565	71.037	68.3608	5	12.0659	-49.217	2014	11	5	19	6	17	CR	solitary
B	MS_07	Naoma	B	2	13	50.49	33.463	76.908	43.445	68.2405	1	19.8059	-51.7021	2014	11	5	19	6	23	CR	solitary
B	MS_07	Naoma	B	2	14	16.82	38.454	55.479	17.025	44.7741	1	59.453	-46.8438	2014	11	5	19	6	23	CR	solitary
B	MS_07	Naoma	B	2	15	990.97	32.583	99.51	66.927	65.2154	7	7.06379	-49.4419	2014	11	5	19	6	51	CR	solitary
B	MS_07	Naoma	B	2	16	589.78	26.125	73.091	46.966	48.0485	3	5.08664	-49.31	2014	11	5	19	8	46	CR	solitary
B	MS_07	Naoma	B	2	18	265.97	31.702	93.052	61.35	69.5098	5	18.7991	-48.0696	2014	11	5	19	10	2	CR	solitary
B	MS_07	Naoma	B	2	19	45.41	50.782	93.052	42.27	77.1475	2	44.0432	-44.9074	2014	11	5	19	10	18	CR	solitary
B	MS_07	Naoma	B	2	20	566.04	55.479	81.017	25.538	75.5117	5	8.8333	-44.4028	2014	11	5	19	10	22	CR	solitary
B	MS_07	Naoma	B	2	21	271.18	31.115	83.953	52.838	50.8806	3	11.0628	-49.7416	2014	11	5	19	10	22	CR	solitary
B	MS_07	Naoma	B	2	22	9.39	46.673	48.727	2.054	48.2709	1	106.496	-44.72	2014	11	5	19	11	0	CR	solitary
B	MS_07	Naoma	B	2	23	542.96	32.583	66.34	33.757	50.4632	4	7.36703	-48.3421	2014	11	5	19	11	57	CR	solitary
B	MS_07	Naoma	B	2	26	10.96	31.702	36.399	4.697	33.5897	1	91.2409	-46.5517	2014	11	5	19	18	4	CR	solitary
B	MS_07	Naoma	B	2	27	61.45	37.573	89.823	52.25	62.5923	2	32.5468	-49.7619	2014	11	5	19	18	59	CR	solitary
B	MS_07	Naoma	B	2	28	9.79	34.931	41.976	7.045	38.6145	1	102.145	-47.2692	2014	11	5	19	21	50	CR	solitary
B	MS_07	Naoma	B	2	29	23.49	35.518	43.444	7.926	40.5479	1	42.5713	-47.8276	2014	11	5	19	31	15	CR	solitary
B	MS_07	Naoma	B	2	31	77.89	43.737	64.285	20.548	57.4817	3	38.5159	-48.5647	2014	11	5	19	39	44	CR	solitary
B	MS_07	Naoma	B	2	32	711.17	31.702	61.35	29.648	53.9029	3	4.2184	-49.3115	2014	11	5	19	39	48	CR	solitary
B	MS_07	Naoma	B	2	33	949.53	31.702	95.694	63.992	66.4184	8	8.42522	-48.1637	2014	11	5	19	52	31	CR	solitary
B	MS_07	Naoma	B	2	34	23.09	18.493	39.921	21.428	29.9847	1	43.3088	-50.4915	2014	11	5	19	53	29	CR	solitary
B	MS_07	Naoma	B	2	37	9.78	49.315	67.221	17.906	58.1116	1	102.249	-49.9412	2014	11	5	20	13	32	CR	solitary
B	MS_07	Naoma	B	2	40	18.4	56.947	77.495	20.548	72.4565	1	54.3478	-47.9762	2014	11	5	20	40	48	CR	solitary
B	MS_07	Naoma	B	2	41	889.36	28.18	89.236	61.056	53.8343	7	7.87083	-49.3462	2014	11	5	21	23	46	CR	solitary
B	MS_07	Naoma	B	2	42	151.15	49.315	64.285	14.97	58.3728	2	13.2319	-53.5	2014	11	5	21	23	46	CR	solitary
B	MS_07	Naoma	B	2	44	288.93	34.05	64.285	30.235	56.8499	3	10.3831	-50.7917	2014	11	5	22	14	45	CR	solitary
B	MS_07	Naoma	B	2	45	981.7	31.115	61.937	30.822	47.5181	5	5.09321	-52.9781	2014	11	5	22	26	51	CR	solitary
B	MS_07	Naoma	B	2	46	11.74	58.121	61.35	3.229	60.5406	1	85.1789	-49.7742	2014	11	5	22	26	58	CR	solitary
B	MS_07	Naoma	B	2	47	875.52	22.309	62.818	40.509	51.0959	7	7.99525	-48.8272	2014	11	6	0	16	46	CR	solitary
B	MS_07	Naoma	B	2	49	285.44	34.637	64.285	29.648	51.098	3	10.5101	-51.6234	2014	11	6	0	32	41	CR	solitary
B	MS_07	Naoma	B	2	53	14.88	31.702	35.518	3.816	34.1875	1	67.2043	-46.9231	2014	11	6	14	0	4	CR	solitary
B	MS_07	Naoma	T	2	1	51.27	60.469	86.888	26.419	66.2268	2	39.0092	-46.3231	2014	11	5	18	39	37	CR	solitary
B	MS_07	Naoma	T	2	11	394.99	33.17	72.798	39.628	60.1307	4	10.1268	-52.5	2014	11	5	19	22	18	CR	solitary
B	MS_07	Naoma	T	2	12	1609.57	32.583	94.52	61.937	60.4032	12	7.45541	-50.8675	2014	11	5	19	52	30	CR	solitary
B	MS_07	Naoma	T	2	17	116.24	31.996	64.285	32.289	40.0381	2	17.2058	-55.2712	2014	11	5	20	38	5	CR	solitary
B	MS_07	Naoma	T	2	18	455.54	32.583	87.181	54.598	60.3352	7	15.3664	-48.5775	2014	11	5	20	38	5	CR	solitary
B	MS_07	Naoma	T	2	19	29.74	34.05	47.26	13.21	38.0273	2	67.2495	-56.6923	2014	11	5	20	38	5	CR	solitary
B	MS_07	Naoma	T	2	20	269.64	33.463	81.311	47.848	58.0396	3	11.1259	-54.8409	2014	11	5	21	18	21	CR	solitary
B	MS_08	Olive	T	2	1	390.04	45.792	101.565	55.773	68.9217	3	7.69152	-52.2381	2014	11	9	19	29	30	CR	solitary
B	MS_08	Olive	T	2	2	25.44	53.718	75.146	21.428	66.2698	1	39.3082	-48.2692	2014	11	9	19	34	42	CR	solitary
B	MS_08	Olive	T	2	3	17.61	50.195	56.066	5.871	53.3438	1	56.7859	-51.8696	2014	11	9	19	56	30	CR	solitary
B	MS_08	Olive	T	2	4	34.44	57.534	75.146	17.612	63.8134	1	29.036	-53.2982	2014	11	9	19	56	48	CR	solitary
B	MS_08	Olive	T	2	6	286.22	55.185	86.888	31.703	68.3287	4	13.9753	-48.1531	2014	11	9	20	23	17	CR	solitary
B	MS_08	Olive	T	2	12	190.21	34.05	57.534	23.484	50.4515	2	10.5147	-50.6032	2014	11	10	0	18	54	CR	solitary
B	MS_08	Olive	T	2	17	6.66	57.534	61.056	3.522	60.2162	1	150.15	-44.2143	2014	11	10	1	2	4	CR	solitary
B	MS_08	Olive	T	2	19	22.7	76.614	89.823	13.209	81.968	1	44.0529	-49.1091	2014	11	10	3	20	59	CR	solitary
B	MS_08	Olive	T	2	20	19.97	54.598	60.469	5.871	57.4374	1	50.0751	-50.5	2014	11	10	3	21	11	CR	solitary
B	MS_08	Olive	T	2	21	17.23	50.195	59.001	8.806	56.6858	1	58.0383	-46.3488	2014	11	10	3	37	54	CR	solitary
B	MS_08	Olive	T	2	22	27.4	34.931	67.808	32.877	51.4803	1	36.4964	-49.9677	2014	11	10	3	38	2	CR	solitary
B	MS_08	Olive	T	2	27	11.35	56.947	58.414	1.467	58.1972	1	88.1057	-51.2759	2014	11	10	4	26	24	CR	solitary
B	MS_08	Olive	T	2	30	11.35	35.518	44.324	8.806	42.1124	1	88.1057	-51.05	2014	11	10	4	53	23	CR	solitary
B	MS_08	Olive	T	2	31	165.4	21.428	57.534	36.106	42.8607	3	18.1378	-57.8276	2014	11	10	4	53	23	CR	solitary
B	MS_08	Polly	T	2	2	8.22	33.17	34.637	1.467	33.6352	1	121.655	-49.9474	2014	11	9	19	29	26	CR	solitary
B	MS_08	Polly	T	2	3	275.09	39.921	67.221	27.3	54.5523	3	10.9055	-41.8955	2014	11	9	19	39	59	CR	solitary
B	MS_08	Polly	T	2	4	58.71	56.066	70.156	14.09	60.6534	2	34.0657	-46.7333	2014	11	9	19	43	59	CR	solitary
B	MS_08	Polly	T	2	6	14.48	37.573	41.976	4.403	40.6846	1	69.0608	-48.8889	2014	11	9	19	55	6	CR	solitary
B	MS_08	Polly	T	2	10	12.91	37.573	42.857	5.284	41.2201	1	77.4593	-47.8235	2014	11	9	21	31	22	CR	solitary
B	MS_08	Polly	T	2	11	1114.87	27.299	67.221	39.922	48.0955	8	7.17572	-48.6911	2014	11	9	22	11	31	CR	solitary
B	MS_08	Polly	T	2	12	44.62	29.647	44.324	14.677	34.9234	2	44.8229	-49.2603	2014	11	9	22	13	55	CR	solitary
B	MS_08	Polly	T	2	13	253.54	27.299	39.041	11.742	34.3757	3	11.8325	-50.4299	2014	11	9	22	13	59	CR	solitary
B	MS_08	Polly	T	2	14	9.39	24.363	25.244	0.881	25.1393	1	106.496	-48.64	2014	11	9	22	23	4	CR	solitary
B	MS_08	Polly	T	2	16	16.83	34.05	39.041	4.991	35.7124	1	59.4177	-52.8409	2014	11	9	22	34	29	CR	solitary
B	MS_08	Polly	T	2	17	172.05	40.802	59.882	19.08	46.3298	2	11.6245	-48.4658	2014	11	9	22	42	22	CR	solitary
B	MS_08	Polly	T	2	18	77.49	43.444	58.414	14.97	53.8376	2	25.8098	-46.1471	2014	11	10	0	4	25	CR	solitary
B	MS_08	Polly	T	2	19	188.61	38.454	56.066	17.612	52.6048	2	10.6039	-39.72	2014	11	10	0	7	27	CR	solitary
B	MS_08	Polly	T	2	20	169.17	43.444	56.653	13.209	51.4573	2	11.8224	-48.7917	2014	11	10	1	5	3	CR	solitary
B	MS_08	Polly	T	2	21	899.11	22.896	56.947	34.051	45.7218	5	5.56105	-51.791	2014	11	10	1	24	30	CR	solitary
B	MS_08	Polly	T	2	22	856.79	32.583	58.414	25.831	42.9045	5	5.83574	-50.2609	2014	11	10	3	25	29	CR	solitary
B	MS_08	Polly	T	2	23	12.14	33.17	39.334	6.164	34.5849	1	82.3723	-52.9259	2014	11	10	3	25	36	CR	solitary
B	MS_08	Polly	T	2	24	68.88	38.454	46.673	8.219	42.9273	2	29.036	-52.6418	2014	11	10	3	25	50	CR	solitary
B	MS_08	Polly	T	2	26	9.78	61.35	74.559	13.209	65.3754	1	102.249	-42.3462	2014	11	10	3	38	6	CR	solitary
B	MS_08	Polly	T	2	27	54.01	41.976	71.33	29.354	59.5997	2	37.0302	-49.8636	2014	11	10	3	41	19	CR	solitary
B	MS_08	Polly	T	2	28	10.18	54.011	63.405	9.394	60.9409	1	98.2318	-42.2632	2014	11	10	3	43	39	CR	solitary
B	MS_08	Polly	T	2	29	12.52	40.802	56.947	16.145	45.5375	1	79.8722	-53.9697	2014	11	10	3	43	39	CR	solitary
B	MS_08	Polly	T	2	31	19.18	59.589	70.743	11.154	64.2542	1	52.1376	-50.8298	2014	11	10	4	45	3	CR	solitary
B	MS_08	Polly	T	2	33	19.96	33.463	42.857	9.394	39.422	1	50.1002	-47.1818	2014	11	10	6	23	35	CR	solitary
B	MS_09	Quinn	B	2	2	12.13	48.14	50.782	2.642	50.2665	1	82.4402	-48.125	2014	11	21	19	28	26	CR	solitary
B	MS_09	Randi	B	2	1	1119.49	33.17	81.311	48.141	63.234	10	8.93264	-50.9	2014	11	21	18	53	33	CR	solitary
B	MS_09	Randi	B	2	5	18.78	48.727	51.076	2.349	50.578	1	53.2481	-50.7347	2014	11	21	21	53	52	CR	solitary
B	MS_09	Randi	B	2	6	50.1	59.882	104.794	44.912	74.2815	2	39.9202	-49.7778	2014	11	21	22	54	43	CR	solitary
B	MS_09	Randi	B	2	7	14.09	26.125	53.718	27.593	45.5145	1	70.9723	-50.1429	2014	11	22	2	31	4	CR	solitary
B	MS_09	Randi	B	2	8	110.37	75.44	101.859	26.419	86.0992	2	18.1209	-41.1472	2014	11	22	4	16	45	CR	solitary
B	MS_09	Randi	T	2	1	14.48	49.315	53.131	3.816	51.5927	1	69.0608	-50.8158	2014	11	21	20	25	38	CR	solitary
B	MS_10	Somer	B	2	9	719.89	37.866	71.624	33.758	59.7305	7	9.72371	-49.4856	2014	11	25	20	56	24	CR	solitary
B	MS_10	Somer	B	2	15	792.68	41.389	67.221	25.832	56.54	8	10.0923	-45.4548	2014	11	26	0	36	31	CR	solitary
B	MS_10	Somer	B	2	26	842.39	17.318	69.863	52.545	52.7914	5	5.93549	-52.9675	2014	11	26	7	37	30	CR	solitary
B	MS_10	Somer	B	2	28	16.56	52.544	59.589	7.045	55.7117	1	60.3865	-50.9722	2014	11	26	15	17	31	CR	solitary
B	MS_10	Somer	B	2	29	247.14	50.782	59.882	9.1	54.9567	4	16.1852	-56.1111	2014	11	26	15	17	31	CR	solitary
B	MS_10	Somer	T	2	1	535.4	20.254	70.156	49.902	46.4788	5	9.33881	-56.8202	2014	11	25	16	8	3	CR	solitary
B	MS_10	Somer	T	2	2	293.87	38.454	95.694	57.24	70.4672	3	10.2086	-49.0968	2014	11	25	16	27	49	CR	solitary
B	MS_10	Somer	T	2	3	30.87	55.479	87.769	32.29	74.2229	1	32.3939	-52.3793	2014	11	25	17	39	9	CR	solitary
B	MS_10	Somer	T	2	4	477.76	35.518	83.365	47.847	66.0158	3	6.2793	-53.1818	2014	11	25	17	39	9	CR	solitary
B	MS_10	Somer	T	2	6	160.99	57.534	76.027	18.493	69.2309	4	24.8463	-50.141	2014	11	25	18	38	2	CR	solitary
B	MS_10	Somer	T	2	7	582.41	36.399	75.146	38.747	51.8687	6	10.302	-48.9106	2014	11	25	18	49	3	CR	solitary
B	MS_10	Somer	T	2	8	11.64	49.608	59.589	9.981	55.6326	1	85.9107	-51.08	2014	11	25	19	3	8	CR	solitary
B	MS_10	Somer	T	2	9	11.18	87.475	97.162	9.687	92.1674	1	89.4454	-58.1429	2014	11	25	19	4	12	CR	solitary
B	MS_10	Somer	T	2	10	422.91	29.647	73.679	44.032	56.8737	2	4.72914	-50.1905	2014	11	25	19	5	9	CR	solitary
B	MS_10	Somer	T	2	11	5.37	69.863	72.798	2.935	72.1817	1	186.22	-45.3077	2014	11	25	19	35	32	CR	solitary
B	MS_10	Somer	T	2	12	352.53	63.992	73.679	9.687	69.6554	2	5.67328	-48.2439	2014	11	25	19	35	51	CR	solitary
B	MS_10	Somer	T	2	13	250.56	31.702	76.908	45.206	65.6631	2	7.98212	-51.5882	2014	11	25	19	38	16	CR	solitary
B	MS_10	Somer	T	2	22	112.48	34.931	46.673	11.742	42.7183	2	17.7809	-51.9701	2014	11	25	19	51	7	CR	solitary
B	MS_10	Somer	T	2	25	220.58	36.986	65.753	28.767	52.3404	2	9.06701	-51.8269	2014	11	25	20	4	35	CR	solitary
B	MS_10	Somer	T	2	27	8.95	36.399	38.454	2.055	37.9516	1	111.732	-50.9524	2014	11	25	20	12	31	CR	solitary
B	MS_10	Somer	T	2	28	1207.16	30.234	93.052	62.818	71.0379	9	7.45552	-49.782	2014	11	25	20	18	49	CR	solitary
B	MS_10	Somer	T	2	37	18.79	64.872	80.43	15.558	75.0297	1	53.2198	-46.3488	2014	11	25	21	7	45	CR	solitary
B	MS_10	Somer	T	2	38	480.23	37.573	75.44	37.867	63.0453	5	10.4117	-47.0087	2014	11	25	21	12	37	CR	solitary
B	MS_10	Somer	T	2	41	102.91	39.041	41.976	2.935	40.0187	2	19.4345	-51.1875	2014	11	25	21	26	38	CR	solitary
B	MS_10	Somer	T	2	44	422.64	27.592	71.624	44.032	51.179	3	7.09824	-55.56	2014	11	25	21	32	16	CR	solitary
B	MS_10	Somer	T	2	52	10.74	33.17	41.976	8.806	39.3383	1	93.1099	-50.8	2014	11	25	22	42	37	CR	solitary
B	MS_10	Somer	T	2	53	241.93	35.518	65.753	30.235	55.3649	2	8.26685	-55.3243	2014	11	25	22	48	48	CR	solitary
B	MS_10	Somer	T	2	54	4.02	36.399	37.573	1.174	37.447	1	248.756	-53	2014	11	25	22	48	48	CR	solitary
B	MS_10	Somer	T	2	56	727.06	33.17	65.753	32.583	47.9885	4	5.50161	-50.8116	2014	11	25	23	4	56	CR	solitary
B	MS_10	Somer	T	2	57	23.72	37.573	78.962	41.389	71.7379	1	42.1585	-46.9545	2014	11	25	23	9	32	CR	solitary
B	MS_10	Somer	T	2	58	12.98	36.105	39.041	2.936	38.1887	1	77.0416	-51.6667	2014	11	25	23	15	18	CR	solitary
B	MS_10	Somer	T	2	59	14.32	31.115	40.508	9.393	37.8628	1	69.8324	-54.6364	2014	11	25	23	15	53	CR	solitary
B	MS_10	Somer	T	2	60	177.85	65.753	80.43	14.677	73.1055	2	11.2454	-49.0833	2014	11	25	23	17	40	CR	solitary
B	MS_10	Somer	T	2	63	1076.56	37.573	70.743	33.17	57.3962	7	6.50219	-52.2544	2014	11	26	0	0	39	CR	solitary
B	MS_10	Somer	T	2	66	596.38	33.17	87.181	54.011	51.9939	5	8.38392	-47.1261	2014	11	26	0	2	39	CR	solitary
B	MS_10	Somer	T	2	67	1449.8	25.244	72.211	46.967	49.9237	11	7.58725	-53.7796	2014	11	26	0	14	54	CR	solitary
B	MS_10	Somer	T	2	68	14.77	34.637	37.573	2.936	36.8493	1	67.7048	-51.6765	2014	11	26	0	17	22	CR	solitary
B	MS_10	Somer	T	2	69	210.27	33.17	59.882	26.712	47.8384	3	14.2674	-59.102	2014	11	26	0	17	22	CR	solitary
B	MS_10	Somer	T	2	70	754.31	25.244	78.375	53.131	57.9733	7	9.28	-49.5024	2014	11	26	0	36	36	CR	solitary
B	MS_10	Somer	T	2	71	14.76	36.399	45.792	9.393	43.4146	1	67.7507	-49.3636	2014	11	26	0	41	24	CR	solitary
B	MS_10	Somer	T	2	72	16.11	21.428	31.115	9.687	28.8129	1	62.0732	-52.7027	2014	11	26	0	42	0	CR	solitary
B	MS_10	Somer	T	2	73	197.59	29.647	40.802	11.155	35.9152	2	10.122	-53.4638	2014	11	26	0	52	27	CR	solitary
B	MS_10	Somer	T	2	74	326.13	31.115	61.35	30.235	45.1366	3	9.19879	-53.7424	2014	11	26	0	52	27	CR	solitary
B	MS_10	Somer	T	2	75	14.77	53.131	59.001	5.87	57.6632	1	67.7048	-52.0606	2014	11	26	0	52	30	CR	solitary
B	MS_10	Somer	T	2	83	16.55	43.737	51.663	7.926	50.094	1	60.423	-50.0333	2014	11	26	2	5	17	CR	solitary
B	MS_10	Somer	T	2	84	154.9	26.125	78.375	52.25	65.8334	2	12.9116	-51.4516	2014	11	26	2	20	42	CR	solitary
B	MS_10	Somer	T	2	87	15.22	40.802	56.066	15.264	53.5509	1	65.703	-47.871	2014	11	26	2	27	47	CR	solitary
B	MS_10	Somer	T	2	88	677.58	22.896	73.679	50.783	54.0355	4	5.90336	-52.2526	2014	11	26	2	45	52	CR	solitary
B	MS_10	Somer	T	2	89	8.5	61.937	73.091	11.154	71.5798	1	117.647	-40.3684	2014	11	26	2	45	55	CR	solitary
B	MS_10	Somer	T	2	90	6.71	43.444	46.673	3.229	45.7191	1	149.031	-52.5625	2014	11	26	2	45	55	CR	solitary
B	MS_10	Somer	T	2	92	29.53	56.653	82.485	25.832	69.4843	1	33.8639	-44.2593	2014	11	26	2	55	51	CR	solitary
B	MS_10	Somer	T	2	93	5.37	37.573	42.27	4.697	40.6212	1	186.22	-55.1538	2014	11	26	2	55	51	CR	solitary
B	MS_10	Somer	T	2	94	19.24	56.947	67.221	10.274	63.3415	1	51.9751	-48.5682	2014	11	26	2	58	8	CR	solitary
B	MS_10	Somer	T	2	95	34.45	43.737	68.688	24.951	60.4653	1	29.0276	-53.625	2014	11	26	3	13	5	CR	solitary
B	MS_10	Somer	T	2	101	111.14	28.18	42.27	14.09	36.3632	2	17.9953	-51.4028	2014	11	26	4	3	49	CR	solitary
B	MS_10	Somer	T	2	103	846.84	32.583	70.743	38.16	49.452	9	10.6277	-53.6564	2014	11	26	5	24	58	CR	solitary
B	MS_10	Somer	T	2	104	24.16	29.06	50.782	21.722	39.4269	1	41.3907	-46.0192	2014	11	26	6	43	31	CR	solitary
B	MS_10	Somer	T	2	107	552.08	31.702	86.301	54.599	56.7897	5	9.05666	-55.5395	2014	11	26	7	36	6	CR	solitary
B	MS_10	Somer	T	2	108	185.88	34.05	73.091	39.041	61.858	3	16.1394	-51.5161	2014	11	26	7	36	16	CR	solitary
B	MS_10	Somer	T	2	109	8.05	72.798	83.365	10.567	79.6237	1	124.224	-54.5556	2014	11	26	7	36	16	CR	solitary
B	MS_10	Somer	T	2	110	8.06	42.27	43.737	1.467	43.423	1	124.069	-49.7368	2014	11	26	7	38	28	CR	solitary
B	MS_10	Somer	T	2	111	153.36	36.986	54.011	17.025	44.4703	2	13.0412	-52.8043	2014	11	26	7	38	28	CR	solitary
B	MS_10	Somer	T	2	112	257.72	33.463	78.082	44.619	62.8891	3	11.6405	-51.0317	2014	11	26	10	4	20	CR	solitary
B	MS_10	Somer	T	2	113	819.37	31.702	73.679	41.977	50.1553	5	6.10225	-51.8172	2014	11	26	10	4	26	CR	solitary
B	MS_10	Somer	T	2	115	1022.02	30.528	58.121	27.593	45.0365	5	4.89227	-52.0813	2014	11	26	14	15	44	CR	solitary
B	MS_10	Tatum	T	2	1	70.24	30.234	57.534	27.3	42.6144	2	28.4738	-51.75	2014	11	25	16	9	27	CR	solitary
B	MS_10	Tatum	T	2	2	108.73	41.389	56.947	15.558	51.609	2	18.3942	-48.5385	2014	11	25	16	9	27	CR	solitary
B	MS_10	Tatum	T	2	3	19.24	29.06	37.573	8.513	32.3553	1	51.9751	-51.0238	2014	11	25	16	10	56	CR	solitary
B	MS_10	Tatum	T	2	4	20.13	32.583	42.27	9.687	40.2091	1	49.6771	-50.8913	2014	11	25	18	35	7	CR	solitary
B	MS_10	Tatum	T	2	5	18.79	50.782	68.688	17.906	60.3846	1	53.2198	-49.027	2014	11	25	19	2	53	CR	solitary
B	MS_10	Tatum	T	2	6	13.42	34.931	52.25	17.319	47.0298	1	74.5156	-46.2857	2014	11	25	19	10	13	CR	solitary
B	MS_10	Tatum	T	2	7	243.66	27.592	72.798	45.206	48.0286	3	12.3122	-51.8974	2014	11	25	19	11	59	CR	solitary
B	MS_10	Tatum	T	2	8	395.49	39.041	70.743	31.702	51.6446	4	10.114	-51.2542	2014	11	25	19	35	58	CR	solitary
B	MS_10	Tatum	T	2	13	479.78	22.309	99.51	77.201	61.7708	7	14.59	-49.8366	2014	11	25	19	51	42	CR	solitary
B	MS_10	Tatum	T	2	14	171.63	45.792	59.589	13.797	55.6984	2	11.653	-39.129	2014	11	25	19	53	9	CR	solitary
B	MS_10	Tatum	T	2	17	117.71	31.996	43.444	11.448	39.2542	2	16.9909	-52.7105	2014	11	25	20	7	30	CR	solitary
B	MS_10	Tatum	T	2	18	17	32.583	53.131	20.548	48.1262	1	58.8235	-51.8378	2014	11	25	20	8	27	CR	solitary
B	MS_10	Tatum	T	2	20	314.14	34.637	56.066	21.429	41.4539	2	6.36659	-52.3571	2014	11	25	20	17	42	CR	solitary
B	MS_10	Tatum	T	2	23	138.47	42.27	61.35	19.08	57.476	3	21.6653	-45.8659	2014	11	25	20	29	34	CR	solitary
B	MS_10	Tatum	T	2	24	20.58	31.702	40.802	9.1	37.0786	1	48.5909	-47.1277	2014	11	25	20	29	41	CR	solitary
B	MS_10	Tatum	T	2	25	25.95	34.931	54.598	19.667	48.6529	1	38.5356	-43.1228	2014	11	25	20	42	18	CR	solitary
B	MS_10	Tatum	T	2	26	1061.59	34.05	71.624	37.574	55.8423	10	9.41983	-51.5809	2014	11	25	20	44	54	CR	solitary
B	MS_10	Tatum	T	2	27	714.39	41.389	101.859	60.47	73.869	7	9.79857	-48.3806	2014	11	25	20	49	13	CR	solitary
B	MS_10	Tatum	T	2	28	141.43	34.931	61.937	27.006	51.8208	3	21.2119	-46.3529	2014	11	25	20	50	6	CR	solitary
B	MS_10	Tatum	T	2	29	9.84	79.549	88.649	9.1	85.3339	1	101.626	-50.7826	2014	11	25	20	52	10	CR	solitary
B	MS_10	Tatum	T	2	35	247.23	30.234	62.524	32.29	49.2154	4	16.1793	-48.1626	2014	11	25	20	58	30	CR	solitary
B	MS_10	Tatum	T	2	37	29.08	36.105	60.469	24.364	54.5536	1	34.3879	-50.26	2014	11	25	21	8	49	CR	solitary
B	MS_10	Tatum	T	2	39	361.97	28.18	63.405	35.225	45.643	2	5.52532	-49.6579	2014	11	25	21	12	59	CR	solitary
B	MS_10	Tatum	T	2	40	4.47	42.857	42.857	0	42.857	1	223.714	-47.7778	2014	11	25	21	12	59	CR	solitary
B	MS_10	Tatum	T	2	42	841.36	19.373	67.221	47.848	43.888	8	9.50841	-49.2751	2014	11	25	21	21	17	CR	solitary
B	MS_10	Tatum	T	2	45	15.22	33.463	38.454	4.991	37.1727	1	65.703	-47.7333	2014	11	25	21	26	24	CR	solitary
B	MS_10	Tatum	T	2	49	33.55	43.737	45.499	1.762	45.0746	1	29.8063	-50	2014	11	25	21	42	26	CR	solitary
B	MS_10	Tatum	T	2	52	12.53	40.802	42.857	2.055	42.0063	1	79.8085	-50.5172	2014	11	25	21	50	25	CR	solitary
B	MS_10	Tatum	T	2	53	7.16	38.454	41.976	3.522	40.474	1	139.665	-56.2667	2014	11	25	21	50	25	CR	solitary
B	MS_10	Tatum	T	2	55	21.48	32.583	72.211	39.628	44.0373	1	46.5549	-42.4651	2014	11	25	22	5	44	CR	solitary
B	MS_10	Tatum	T	2	56	12.08	42.857	48.14	5.283	46.6524	1	82.7815	-52.5417	2014	11	25	22	5	44	CR	solitary
B	MS_10	Tatum	T	2	57	33.56	45.792	66.927	21.135	60.291	1	29.7974	-42.8732	2014	11	25	22	11	31	CR	solitary
B	MS_10	Tatum	T	2	58	4.03	34.637	39.041	4.404	36.798	1	248.139	-52.6	2014	11	25	22	11	31	CR	solitary
B	MS_10	Tatum	T	2	62	206.66	26.712	58.121	31.409	39.9024	2	9.67773	-51.5534	2014	11	25	22	22	3	CR	solitary
B	MS_10	Tatum	T	2	63	1217.13	20.841	89.823	68.982	61.4048	7	5.75123	-50.7352	2014	11	25	22	22	16	CR	solitary
B	MS_10	Tatum	T	2	68	19.23	34.05	55.479	21.429	45.5139	1	52.0021	-48.6591	2014	11	25	22	28	9	CR	solitary
B	MS_10	Tatum	T	2	74	11.63	33.17	41.976	8.806	39.8922	1	85.9845	-50.2222	2014	11	25	22	42	38	CR	solitary
B	MS_10	Tatum	T	2	75	25.06	60.469	71.624	11.155	69.5026	1	39.9042	-44.5909	2014	11	25	22	48	42	CR	solitary
B	MS_10	Tatum	T	2	76	19.24	50.782	63.405	12.623	60.0853	1	51.9751	-48.72	2014	11	25	22	51	14	CR	solitary
B	MS_10	Tatum	T	2	77	106.04	36.986	66.927	29.941	56.1824	2	18.8608	-47.5	2014	11	25	22	52	41	CR	solitary
B	MS_10	Tatum	T	2	78	16.11	31.996	59.001	27.005	53.8713	1	62.0732	-43.1892	2014	11	25	23	1	56	CR	solitary
B	MS_10	Tatum	T	2	79	522.47	36.105	44.324	8.219	40.1618	4	7.65594	-50.1587	2014	11	25	23	9	18	CR	solitary
B	MS_10	Tatum	T	2	80	216.54	36.105	62.818	26.713	54.0321	2	9.23617	-47.2195	2014	11	25	23	11	46	CR	solitary
B	MS_10	Tatum	T	2	81	91.72	39.041	62.818	23.777	52.0959	2	21.8055	-48.6286	2014	11	25	23	15	30	CR	solitary
B	MS_10	Tatum	T	2	82	918.4	28.18	83.953	55.773	61.3572	6	6.5331	-48.7979	2014	11	25	23	34	14	CR	solitary
B	MS_10	Tatum	T	2	83	595.38	33.17	56.066	22.896	45.443	4	6.7184	-50.6883	2014	11	26	0	0	37	CR	solitary
B	MS_10	Tatum	T	2	85	477.85	32.583	84.833	52.25	46.6249	5	10.4635	-49.6647	2014	11	26	0	1	16	CR	solitary
B	MS_10	Tatum	T	2	86	208.75	19.373	50.195	30.822	36.8142	3	14.3713	-52.2857	2014	11	26	0	1	16	CR	solitary
B	MS_10	Tatum	T	2	87	1971.94	39.041	68.395	29.354	54.2078	18	9.12807	-52.5838	2014	11	26	0	36	29	CR	solitary
B	MS_10	Tatum	T	2	89	12.08	39.041	40.508	1.467	39.7972	1	82.7815	-46.7143	2014	11	26	0	41	39	CR	solitary
B	MS_10	Tatum	T	2	91	30.87	31.702	33.17	1.468	32.2287	1	32.3939	-43.4474	2014	11	26	1	0	55	CR	solitary
B	MS_10	Tatum	T	2	92	239.04	35.518	45.205	9.687	43.8371	2	8.3668	-53.3579	2014	11	26	1	2	57	CR	solitary
B	MS_10	Tatum	T	2	104	840.41	34.931	60.469	25.538	48.9382	4	4.75958	-52.0648	2014	11	26	1	46	45	CR	solitary
B	MS_10	Tatum	T	2	107	30.43	67.808	76.908	9.1	72.5229	1	32.8623	-48.9254	2014	11	26	2	9	25	CR	solitary
B	MS_10	Tatum	T	2	108	510.89	33.463	56.947	23.484	45.8551	4	7.82947	-49.4949	2014	11	26	2	17	23	CR	solitary
B	MS_10	Tatum	T	2	109	125.77	51.663	61.35	9.687	58.0734	2	15.902	-46	2014	11	26	2	21	43	CR	solitary
B	MS_10	Tatum	T	2	110	122.63	34.637	74.266	39.629	62.0319	3	24.4638	-44.5283	2014	11	26	2	27	43	CR	solitary
B	MS_10	Tatum	T	2	111	17	37.573	56.653	19.08	53.0632	1	58.8235	-44.2857	2014	11	26	2	27	43	CR	solitary
B	MS_10	Tatum	T	2	112	4.48	23.776	26.125	2.349	25.0158	1	223.214	-56	2014	11	26	2	27	43	CR	solitary
B	MS_10	Tatum	T	2	114	10.29	43.444	46.673	3.229	45.5782	1	97.1817	-47.75	2014	11	26	2	45	57	CR	solitary
B	MS_10	Tatum	T	2	115	141.33	41.389	61.056	19.667	51.5931	2	14.1513	-51.25	2014	11	26	2	45	57	CR	solitary
B	MS_10	Tatum	T	2	116	1057.39	33.17	93.052	59.882	64.5161	8	7.5658	-47.8299	2014	11	26	2	55	40	CR	solitary
B	MS_10	Tatum	T	2	118	13.88	39.334	45.792	6.458	44.0453	1	72.0461	-49.5172	2014	11	26	2	59	27	CR	solitary
B	MS_10	Tatum	T	2	119	109.17	40.802	72.798	31.996	58.654	2	18.3201	-53.8367	2014	11	26	3	9	53	CR	solitary
B	MS_10	Tatum	T	2	127	243.38	30.234	58.414	28.18	45.1429	3	12.3264	-53.8333	2014	11	26	4	10	40	CR	solitary
B	MS_10	Tatum	T	2	129	449.64	37.573	61.937	24.364	50.0011	3	6.672	-48	2014	11	26	4	15	41	CR	solitary
B	MS_10	Tatum	T	2	130	38.93	34.05	56.653	22.603	43.9207	2	51.3743	-51.9412	2014	11	26	4	16	35	CR	solitary
B	MS_10	Tatum	T	2	131	711.32	22.896	60.469	37.573	44.2201	5	7.02919	-51.5545	2014	11	26	4	31	8	CR	solitary
B	MS_10	Tatum	T	2	133	369	26.712	57.534	30.822	45.8611	3	8.13008	-50.378	2014	11	26	4	52	47	CR	solitary
B	MS_10	Tatum	T	2	134	205	31.115	58.414	27.299	53.4839	3	14.6341	-46.6	2014	11	26	10	4	18	CR	solitary
B	MS_10	Tatum	T	2	135	10.29	44.324	52.25	7.926	48.8178	1	97.1817	-50.3333	2014	11	26	10	22	5	CR	solitary
B	MS_10	Tatum	T	2	136	15.66	37.866	40.802	2.936	40.2171	1	63.857	-50.8571	2014	11	26	10	30	25	CR	solitary
B	MS_11	Venie	B	2	3	861.98	25.244	86.888	61.644	61.1681	6	6.96072	-47.8916	2014	11	29	21	15	17	CR	solitary
B	MS_11	Venie	B	2	4	10.74	56.066	59.001	2.935	57.291	1	93.1099	-44.68	2014	11	29	22	2	47	CR	solitary
B	MS_11	Venie	B	2	5	141.47	32.583	56.947	24.364	51.6226	2	14.1373	-50.6136	2014	11	29	22	46	27	CR	solitary
B	MS_11	Venie	B	2	8	147.12	34.637	46.673	12.036	38.5607	3	20.3915	-52.1395	2014	11	30	0	38	45	CR	solitary
B	MS_11	Venie	B	2	11	8.5	59.589	66.927	7.338	65.3608	1	117.647	-47.8667	2014	11	30	3	11	48	CR	solitary
B	MS_11	Venie	T	2	1	706.48	52.544	83.953	31.409	62.7326	5	7.07734	-54.6569	2014	11	29	17	20	8	CR	solitary
B	MS_11	Venie	T	2	2	1014.59	44.324	82.778	38.454	59.9347	8	7.88496	-54.2687	2014	11	29	17	26	8	CR	solitary
B	MS_11	Wilma	B	2	4	1078.69	47.26	118.003	70.743	69.5185	7	6.48935	-40.4293	2014	11	29	20	52	7	CR	solitary
B	MS_11	Wilma	B	2	5	12.97	39.921	56.066	16.145	45.4498	1	77.101	-47.2727	2014	11	29	21	18	24	CR	solitary
B	MS_11	Wilma	B	2	10	64.88	22.896	58.414	35.518	47.2595	2	30.8261	-53.2449	2014	11	30	1	20	19	CR	solitary
B	MS_11	Wilma	B	2	11	21.48	54.011	63.405	9.394	60.1393	2	93.1099	-56.4286	2014	11	30	1	20	19	CR	solitary
B	MS_12	Yetta	B	2	1	535.31	59.882	109.197	49.315	79.2806	5	9.34038	-47.0662	2014	12	4	19	31	36	CR	solitary
B	MS_12	Yetta	B	2	5	28.18	55.185	76.908	21.723	72.2619	1	35.4862	-49.3333	2014	12	5	2	55	56	CR	solitary
B	MS_12	Yetta	T	2	2	135.16	39.041	47.847	8.806	43.6339	2	14.7973	-52.2973	2014	12	4	19	1	35	CR	solitary
B	MS_12	Yetta	T	2	4	13.42	31.702	34.931	3.229	33.9933	1	74.5156	-44.6129	2014	12	4	19	9	10	CR	solitary
B	MS_12	Yetta	T	2	6	181.46	30.528	52.25	21.722	38.4528	3	16.5326	-47.5797	2014	12	4	19	36	34	CR	solitary
B	MS_12	Yetta	T	2	7	203.34	59.882	114.187	54.305	84.4318	2	9.83574	-50.6224	2014	12	4	20	22	16	CR	solitary
B	MS_12	Yetta	T	2	8	195.92	34.931	44.324	9.393	42.1484	3	15.3124	-53.2899	2014	12	4	20	30	34	CR	solitary
B	MS_12	Yetta	T	2	9	11.18	34.931	36.105	1.174	35.5548	1	89.4454	-49.5385	2014	12	4	20	35	34	CR	solitary
B	MS_12	Yetta	T	2	10	9.4	40.508	48.14	7.632	44.7451	1	106.383	-44.7727	2014	12	4	20	43	38	CR	solitary
B	MS_12	Yetta	T	2	15	19.69	36.986	45.205	8.219	43.1146	1	50.7872	-54.8205	2014	12	4	21	46	4	CR	solitary
B	MS_12	Yetta	T	2	16	7.16	23.189	41.976	18.787	32.4567	1	139.665	-60.5556	2014	12	4	21	46	4	CR	solitary
B	MS_12	Yetta	T	2	18	1492.51	30.234	48.14	17.906	39.3134	10	6.70012	-50.0104	2014	12	4	22	7	43	CR	solitary
B	MS_12	Yetta	T	2	20	12.53	42.27	56.066	13.796	53.5857	1	79.8085	-47.2917	2014	12	4	22	8	50	CR	solitary
B	MS_12	Yetta	T	2	21	4.03	45.792	46.673	0.881	45.9502	1	248.139	-52.3	2014	12	4	22	8	50	CR	solitary
B	MS_12	Yetta	T	2	22	29.53	36.399	45.792	9.393	43.1612	1	33.8639	-50.4186	2014	12	4	23	54	52	CR	solitary
B	MS_12	Yetta	T	2	23	6.26	37.866	39.334	1.468	38.7772	1	159.744	-56.1429	2014	12	4	23	54	52	CR	solitary
B	MS_12	Yetta	T	2	25	193.23	19.667	37.866	18.199	32.4229	2	10.3504	-53.8605	2014	12	5	0	9	21	CR	solitary
B	MS_12	Yetta	T	2	26	575.43	61.937	105.968	44.031	80.3948	7	12.1648	-47.1208	2014	12	5	0	10	52	CR	solitary
B	MS_12	Yetta	T	2	27	16.11	25.831	46.673	20.842	43.1025	1	62.0732	-50.5588	2014	12	5	0	12	20	CR	solitary
B	MS_12	Yetta	T	2	32	68.9	41.389	60.469	19.08	50.4009	2	29.0276	-49.225	2014	12	5	4	21	19	CR	solitary
B	MS_12	Yetta	T	2	43	373.83	59.589	106.262	46.673	78.7485	4	10.7001	-46.8739	2014	12	5	5	44	50	CR	solitary
B	MS_12	Zaida	B	2	1	156.08	40.508	53.718	13.21	48.0894	2	12.8139	-50.0769	2014	12	4	22	7	46	CR	solitary
B	MS_12	Zaida	T	2	1	191.58	34.637	52.544	17.907	42.3988	3	15.6593	-42.7	2014	12	4	16	50	9	CR	solitary
B	MS_12	Zaida	T	2	2	21.48	39.041	47.847	8.806	43.3973	1	46.5549	-52.2	2014	12	4	17	53	48	CR	solitary
B	MS_12	Zaida	T	2	4	9.84	41.389	43.737	2.348	43.2	1	101.626	-49.8696	2014	12	4	18	48	57	CR	solitary
B	MS_12	Zaida	T	2	5	10.29	56.066	58.414	2.348	57.9527	1	97.1817	-41.2083	2014	12	4	18	49	9	CR	solitary
B	MS_12	Zaida	T	2	6	19.69	45.205	62.524	17.319	58.4534	1	50.7872	-49.8235	2014	12	4	18	51	58	CR	solitary
B	MS_12	Zaida	T	2	7	15.66	50.782	61.056	10.274	58.9567	1	63.857	-44.9583	2014	12	4	18	53	17	CR	solitary
B	MS_12	Zaida	T	2	8	79.64	34.637	61.937	27.3	48.9366	2	25.113	-53.6429	2014	12	4	18	53	17	CR	solitary
B	MS_12	Zaida	T	2	9	14.31	51.663	59.882	8.219	55.7763	1	69.8812	-43.92	2014	12	4	18	56	35	CR	solitary
B	MS_12	Zaida	T	2	10	483.76	32.583	61.35	28.767	52.8167	3	6.20142	-50.9189	2014	12	4	19	6	18	CR	solitary
B	MS_12	Zaida	T	2	13	15.22	44.911	56.066	11.155	52.362	1	65.703	-45.5517	2014	12	4	19	34	35	CR	solitary
B	MS_12	Zaida	T	2	14	17.89	48.727	58.121	9.394	54.701	1	55.8971	-45.7429	2014	12	4	19	34	35	CR	solitary
B	MS_12	Zaida	T	2	15	152.2	23.776	59.001	35.225	36.6259	3	19.7109	-44.7126	2014	12	4	19	40	39	CR	solitary
B	MS_12	Zaida	T	2	17	8.94	42.27	49.315	7.045	44.785	1	111.857	-46.2857	2014	12	4	20	23	33	CR	solitary
B	MS_12	Zaida	T	2	18	8.5	60.469	78.082	17.613	68.7113	1	117.647	-48.4286	2014	12	4	20	27	47	CR	solitary
B	MS_12	Zaida	T	2	19	237.68	28.18	48.727	20.547	41.1347	3	12.622	-55.3284	2014	12	4	20	40	39	CR	solitary
B	MS_12	Zaida	T	2	20	21.93	40.802	61.056	20.254	53.6223	1	45.5996	-47.1282	2014	12	4	20	40	43	CR	solitary
B	MS_12	Zaida	T	2	21	236.22	34.05	58.414	24.364	49.7457	2	8.46668	-51.2308	2014	12	4	20	52	21	CR	solitary
B	MS_12	Zaida	T	2	22	877.91	30.234	61.35	31.116	40.5948	5	5.69534	-45.5545	2014	12	4	21	2	28	CR	solitary
B	MS_12	Zaida	T	2	24	19.24	36.105	60.469	24.364	54.654	1	51.9751	-45.7576	2014	12	4	21	25	44	CR	solitary
B	MS_12	Zaida	T	2	25	323.86	33.463	64.872	31.409	52.123	3	9.26326	-46.8	2014	12	4	22	7	41	CR	solitary
B	MS_12	Zaida	T	2	26	1163.98	20.841	60.469	39.628	39.3161	8	6.87297	-48.4286	2014	12	4	22	7	41	CR	solitary
B	MS_12	Zaida	T	2	27	304.79	33.17	61.937	28.767	54.401	3	9.84284	-40.3421	2014	12	4	22	8	13	CR	solitary
B	MS_12	Zaida	T	2	28	18.8	51.663	62.524	10.861	60.8107	1	53.1915	-46.2059	2014	12	4	23	43	35	CR	solitary
B	MS_12	Zaida	T	2	29	6.71	33.17	42.857	9.687	38.0212	1	149.031	-55.9	2014	12	4	23	43	35	CR	solitary
B	MS_12	Zaida	T	2	30	8.5	58.414	61.35	2.936	60.6676	1	117.647	-45.8	2014	12	4	23	56	48	CR	solitary
B	MS_12	Zaida	T	2	31	9.39	42.857	49.608	6.751	47.3023	1	106.496	-48.2353	2014	12	4	23	56	56	CR	solitary
B	MS_12	Zaida	T	2	32	13.87	32.583	34.637	2.054	33.712	1	72.0981	-48.625	2014	12	5	0	9	30	CR	solitary
B	MS_12	Zaida	T	2	33	12.53	36.105	45.205	9.1	40.8334	1	79.8085	-44.1154	2014	12	5	0	12	29	CR	solitary
B	MS_12	Zaida	T	2	34	90.83	22.896	42.27	19.374	38.8112	2	22.0192	-41.931	2014	12	5	0	12	29	CR	solitary
B	MS_12	Zaida	T	2	35	196.16	17.025	38.454	21.429	32.3975	2	10.1958	-52.0256	2014	12	5	1	42	8	CR	solitary
B	MS_12	Zaida	T	2	36	439.64	40.508	64.872	24.364	52.7267	4	9.09835	-51.3131	2014	12	5	1	54	2	CR	solitary
B	MS_12	Zaida	T	2	37	12.09	23.189	45.792	22.603	38.3528	1	82.713	-51.5556	2014	12	5	1	54	2	CR	solitary
B	MS_12	Zaida	T	2	38	28.63	37.866	56.947	19.081	48.4167	1	34.9284	-44.4906	2014	12	5	2	1	13	CR	solitary
B	MS_12	Zaida	T	2	39	506.09	27.299	56.066	28.767	41.7024	2	3.95187	-49.3333	2014	12	5	4	45	34	CR	solitary
B	MS_12	Zaida	T	2	40	10.29	34.637	40.508	5.871	38.2864	1	97.1817	-38.7917	2014	12	5	5	43	13	CR	solitary
B	MS_12	Zaida	T	2	41	401.31	27.592	54.598	27.006	46.1332	4	9.96736	-47.7636	2014	12	5	6	2	17	CR	solitary
B	MS_12	Zaida	T	2	42	218.55	31.115	59.882	28.767	46.5849	3	13.7268	-42.0326	2014	12	5	9	16	52	CR	solitary
A	MS_01	Adele	B	3	1	524.62	30.577	57.974	27.397	50.5094	4	7.62457	-45.3936	2014	10	4	16	25	54	CR	solitary
A	MS_01	Adele	B	3	2	75.93	37.915	77.054	39.139	51.438	2	26.3401	-48.3258	2014	10	4	18	6	49	CR	solitary
A	MS_01	Adele	B	3	3	21.13	24.217	33.023	8.806	28.7395	1	47.3261	-50.1091	2014	10	4	20	34	52	CR	solitary
A	MS_01	Adele	B	3	4	435.23	40.362	58.953	18.591	49.3865	3	6.89291	-47.7606	2014	10	4	21	2	18	CR	solitary
A	MS_01	Adele	B	3	5	863.44	25.684	80.968	55.284	61.4358	5	5.79079	-47.0924	2014	10	4	21	2	18	CR	solitary
A	MS_01	Adele	B	3	10	12.92	30.577	37.426	6.849	32.8766	1	77.3994	-48.069	2014	10	4	23	39	22	CR	solitary
A	MS_01	Adele	B	3	19	9.78	49.168	53.571	4.403	50.551	1	102.249	-49.4615	2014	10	5	5	20	21	CR	solitary
A	MS_01	Adele	B	3	20	11.74	48.679	53.571	4.892	51.6002	1	85.1789	-56.3103	2014	10	5	5	20	21	CR	solitary
A	MS_01	Adele	B	3	21	18	129.452	139.138	9.686	134.863	1	55.5556	-48.9574	2014	10	5	6	0	28	CR	solitary
A	MS_01	Belen	B	3	1	1650.49	31.555	81.947	50.392	56.1315	10	6.05881	-47.9198	2014	10	4	17	52	29	CR	solitary
A	MS_01	Belen	B	3	2	16.83	32.534	36.448	3.914	35.5583	1	59.4177	-37.4524	2014	10	4	17	53	47	CR	solitary
A	MS_01	Belen	B	3	14	155.85	57.485	94.667	37.182	72.0517	2	12.8329	-45.1404	2014	10	4	22	10	10	CR	solitary
A	MS_01	Belen	B	3	16	185.37	52.103	105.43	53.327	72.1712	3	16.1838	-41.6296	2014	10	4	22	46	20	CR	solitary
A	MS_01	Belen	B	3	17	464.48	55.528	84.393	28.865	64.8187	3	6.45884	-49.7647	2014	10	4	22	52	14	CR	solitary
A	MS_01	Belen	B	3	18	176.28	57.485	108.855	51.37	66.6045	2	11.3456	-49.4306	2014	10	4	23	7	24	CR	solitary
A	MS_01	Belen	B	3	19	193.15	58.953	101.516	42.563	82.1047	2	10.3546	-50.4698	2014	10	4	23	28	0	CR	solitary
A	MS_01	Belen	B	3	22	400.94	56.996	62.377	5.381	60.7666	2	4.98828	-47.4182	2014	10	5	0	56	10	CR	solitary
A	MS_01	Belen	B	3	26	11.74	62.377	68.248	5.871	66.3193	1	85.1789	-47.8421	2014	10	5	4	17	35	CR	solitary
A	MS_01	Belen	B	3	30	512.87	29.109	83.414	54.305	64.5451	3	5.84944	-48.3111	2014	10	5	7	58	51	CR	solitary
A	MS_03	Eliva	T	3	1	238.75	34.98	52.592	17.612	42.3545	3	12.5654	-51.1527	2014	10	15	16	35	21	CR	solitary
A	MS_03	Eliva	T	3	2	18.4	46.232	56.996	10.764	54.8192	1	54.3478	-53.075	2014	10	15	16	41	43	CR	solitary
A	MS_03	Eliva	T	3	3	4.31	53.082	56.017	2.935	54.8058	1	232.019	-48.8333	2014	10	15	16	41	43	CR	solitary
A	MS_03	Eliva	T	3	4	125.75	34.491	56.017	21.526	50.1038	2	15.9046	-41.9792	2014	10	15	18	49	20	CR	solitary
A	MS_03	Eliva	T	3	5	10.96	30.088	32.045	1.957	31.3682	1	91.2409	-53.0345	2014	10	15	18	49	20	CR	solitary
A	MS_03	Eliva	T	3	6	14.48	66.78	79.99	13.21	77.0236	1	69.0608	-47.9583	2014	10	15	22	37	6	CR	solitary
A	MS_03	Eliva	T	3	7	77.22	55.528	66.291	10.763	59.3196	2	25.9	-55.4444	2014	10	15	22	37	6	CR	solitary
A	MS_03	Eliva	T	3	8	688.14	45.743	66.291	20.548	52.7241	5	7.26596	-44.9412	2014	10	16	13	51	10	CR	solitary
A	MS_03	Funny	T	3	1	18.39	60.42	73.14	12.72	66.732	1	54.3774	-53.28	2014	10	15	22	6	1	CR	solitary
A	MS_03	Funny	T	3	2	15.26	60.909	78.033	17.124	72.5319	1	65.5308	-48.7143	2014	10	16	3	46	49	CR	solitary
A	MS_03	Funny	T	3	3	204.22	61.399	84.882	23.483	73.3105	2	9.79336	-50.0182	2014	10	16	11	26	34	CR	solitary
A	MS_03	Funny	T	3	4	707.67	41.34	67.759	26.419	57.5864	3	4.23926	-51.6092	2014	10	16	14	42	30	CR	solitary
A	MS_04	Grace	T	3	1	10.96	68.493	74.246	5.753	71.5913	1	91.2409	-42.55	2014	10	18	16	4	15	CR	solitary
A	MS_04	Grace	T	3	2	10.57	30.136	33.15	3.014	32.7909	1	94.6074	-52.4348	2014	10	18	18	36	48	CR	solitary
A	MS_04	Grace	T	3	4	16.43	55.068	65.479	10.411	62.8691	1	60.8643	-50.3235	2014	10	18	22	5	37	CR	solitary
A	MS_04	Grace	T	3	5	12.52	34.52	42.465	7.945	38.282	1	79.8722	-48.6667	2014	10	19	6	7	0	CR	solitary
A	MS_04	Hasel	T	3	2	17.22	29.589	35.068	5.479	32.8194	1	58.072	-49.3864	2014	10	18	19	43	33	CR	solitary
A	MS_04	Hasel	T	3	6	18.39	54.246	67.945	13.699	64.3257	1	54.3774	-49.7805	2014	10	18	21	6	36	CR	solitary
A	MS_04	Hasel	T	3	8	15.27	45.753	55.068	9.315	52.0133	1	65.4879	-47.075	2014	10	19	0	11	25	CR	solitary
A	MS_04	Hasel	T	3	10	95.57	32.602	57.26	24.658	39.3588	2	20.9271	-51.3636	2014	10	19	2	56	34	CR	solitary
A	MS_05	Imani	B	3	8	277.57	85.479	119.726	34.247	95.5715	3	10.8081	-37.2737	2014	10	21	20	19	26	CR	solitary
A	MS_05	Imani	B	3	10	323.55	59.452	100.273	40.821	70.8342	3	9.27214	-46.7731	2014	10	21	21	27	34	CR	solitary
A	MS_05	Imani	B	3	11	271.23	64.383	87.945	23.562	77.0158	3	11.0607	-43.4851	2014	10	21	21	38	24	CR	solitary
A	MS_05	Imani	B	3	12	400.32	80.547	107.123	26.576	92.496	4	9.99201	-48.0796	2014	10	21	21	38	24	CR	solitary
A	MS_05	Imani	B	3	13	266.03	47.397	59.452	12.055	53.8061	2	7.51795	-48.013	2014	10	21	22	14	1	CR	solitary
A	MS_05	Imani	B	3	15	379.92	60.547	101.643	41.096	80.702	4	10.5285	-47.6538	2014	10	21	22	42	23	CR	solitary
A	MS_05	Imani	B	3	17	518.73	65.479	83.013	17.534	77.599	3	5.78336	-51.6691	2014	10	21	23	26	6	CR	solitary
A	MS_05	Imani	B	3	18	374.79	50.41	63.013	12.603	53.9771	4	10.6726	-49.9905	2014	10	22	1	10	11	CR	solitary
A	MS_05	Imani	B	3	19	23.87	74.794	92.328	17.534	84.3878	1	41.8936	-47.3409	2014	10	22	2	48	55	CR	solitary
A	MS_05	Imani	B	3	23	250.11	58.082	91.506	33.424	72.4281	3	11.9947	-39.462	2014	10	22	3	10	51	CR	solitary
A	MS_05	Imani	B	3	25	23.48	53.15	61.095	7.945	55.3822	2	85.1789	-46.9429	2014	10	22	4	0	13	CR	solitary
A	MS_05	Imani	B	3	27	176.63	61.643	99.178	37.535	78.8651	2	11.3231	-44.0936	2014	10	22	4	16	49	CR	solitary
A	MS_05	Imani	B	3	30	258.98	57.26	92.328	35.068	77.3697	4	15.4452	-39.65	2014	10	22	4	18	33	CR	solitary
A	MS_05	Imani	B	3	31	16.05	79.726	82.465	2.739	81.0667	1	62.3053	-32.5476	2014	10	22	4	18	52	CR	solitary
A	MS_05	Imani	B	3	33	658.47	31.78	54.246	22.466	41.3816	6	9.11203	-47.75	2014	10	22	4	19	25	CR	solitary
A	MS_05	Imani	B	3	34	317.45	65.479	95.342	29.863	80.6973	4	12.6004	-42.8639	2014	10	22	4	19	40	CR	solitary
A	MS_05	Imani	B	3	36	259.68	73.424	99.178	25.754	85.3208	3	11.5527	-25.6282	2014	10	22	4	19	51	CR	solitary
A	MS_05	Imani	B	3	37	24.66	74.246	89.863	15.617	80.4972	1	40.5515	-42.0781	2014	10	22	4	19	54	CR	solitary
A	MS_05	Imani	B	3	38	31.7	63.013	101.095	38.082	86.7739	1	31.5457	-38.6949	2014	10	22	4	20	19	CR	solitary
A	MS_05	Imani	B	3	39	948.76	80.273	102.191	21.918	87.6967	3	3.16202	-36.6513	2014	10	22	4	20	31	CR	solitary
A	MS_05	Imani	B	3	40	70.06	72.328	105.205	32.877	85.1407	2	28.547	-43.7339	2014	10	22	4	20	41	CR	solitary
A	MS_05	Imani	B	3	41	20.75	76.712	83.561	6.849	78.7598	1	48.1928	-39.88	2014	10	22	4	20	41	CR	solitary
A	MS_05	Imani	B	3	44	158.67	77.26	103.561	26.301	93.4063	2	12.6048	-44.2822	2014	10	22	4	21	22	CR	solitary
A	MS_05	Imani	B	3	48	200.57	63.013	96.712	33.699	84.8759	2	9.97158	-41.6495	2014	10	22	4	22	35	CR	solitary
A	MS_05	Imani	B	3	49	17.61	80.273	93.424	13.151	87.5552	1	56.7859	-44.4828	2014	10	22	4	22	35	CR	solitary
A	MS_05	Imani	B	3	50	412.32	69.315	103.013	33.698	86.9998	3	7.2759	-48.5235	2014	10	22	4	22	35	CR	solitary
A	MS_05	Imani	B	3	51	149.9	77.808	90.958	13.15	82.832	2	13.3422	-43.95	2014	10	22	4	22	35	CR	solitary
A	MS_05	Imani	B	3	58	19.96	99.726	105.479	5.753	102.048	1	50.1002	-51.5686	2014	10	22	4	24	44	CR	solitary
A	MS_05	Imani	B	3	60	14.48	75.342	82.191	6.849	78.7174	1	69.0608	-51.5263	2014	10	22	4	39	37	CR	solitary
A	MS_05	Imani	B	3	64	522.94	68.493	76.712	8.219	74.4494	2	3.82453	-50.901	2014	10	22	5	30	25	CR	solitary
A	MS_05	Imani	B	3	65	1570.17	68.493	87.945	19.452	80.2786	7	4.45812	-50.2339	2014	10	22	5	30	28	CR	solitary
A	MS_05	Imani	B	3	66	20.74	77.808	99.178	21.37	95.3054	1	48.216	-38.8571	2014	10	22	5	30	48	CR	solitary
A	MS_05	Imani	B	3	68	256.39	59.178	100.273	41.095	76.8513	2	7.80062	-41.4589	2014	10	22	5	37	30	CR	solitary
A	MS_05	Imani	B	3	69	498.78	33.15	56.712	23.562	50.6102	5	10.0245	-52.4298	2014	10	22	5	54	49	CR	solitary
A	MS_05	Imani	B	3	74	20.35	66.027	83.561	17.534	73.6974	1	49.14	-48.1132	2014	10	22	6	9	40	CR	solitary
A	MS_05	Imani	B	3	77	23.48	83.561	101.643	18.082	92.7651	1	42.5894	-42.9333	2014	10	22	6	37	52	CR	solitary
A	MS_05	Imani	T	3	8	809.91	51.78	77.26	25.48	69.1516	5	6.17353	-44.4852	2014	10	21	22	22	11	CR	solitary
A	MS_05	Imani	T	3	16	24.65	48.219	61.095	12.876	53.3386	1	40.568	-51.8108	2014	10	22	4	13	22	CR	solitary
A	MS_05	Imani	T	3	23	252.06	46.849	54.794	7.945	52.3934	3	11.9019	-55.5111	2014	10	22	6	5	6	CR	solitary
A	MS_05	Imani	T	3	26	475.42	53.15	81.643	28.493	70.7813	4	8.41361	-49.8654	2014	10	22	6	33	46	CR	solitary
A	MS_05	Imani	T	3	27	12.52	46.849	58.082	11.233	55.7373	1	79.8722	-47.4848	2014	10	22	6	33	49	CR	solitary
A	MS_05	Jaida	B	3	1	84.15	41.369	52.602	11.233	48.7015	2	23.7671	-50.6923	2014	10	21	18	29	52	CR	solitary
A	MS_05	Jaida	B	3	2	1116.34	33.698	92.876	59.178	56.8861	8	7.16628	-50.9581	2014	10	21	18	31	15	CR	solitary
A	MS_05	Jaida	B	3	3	138.71	23.835	60	36.165	50.1298	3	21.6279	-47.4324	2014	10	21	18	31	18	CR	solitary
A	MS_05	Jaida	B	3	4	1184.25	25.205	70.41	45.205	57.0581	6	5.0665	-38.558	2014	10	21	18	41	6	CR	solitary
A	MS_05	Jaida	B	3	11	10.57	48.219	57.534	9.315	55.6828	1	94.6074	-48.5455	2014	10	21	19	14	54	CR	solitary
A	MS_05	Jaida	B	3	12	9	45.479	46.301	0.822	45.9286	1	111.111	-34.7917	2014	10	21	19	16	51	CR	solitary
A	MS_05	Jaida	B	3	14	99.42	56.712	66.301	9.589	62.4607	2	20.1167	-50.4237	2014	10	21	19	35	27	CR	solitary
A	MS_05	Jaida	B	3	18	599.19	35.068	74.794	39.726	57.0347	6	10.0135	-43.3505	2014	10	21	19	56	28	CR	solitary
A	MS_05	Jaida	B	3	19	25.44	46.301	56.164	9.863	50.6087	1	39.3082	-44.8	2014	10	21	20	2	18	CR	solitary
A	MS_05	Jaida	B	3	20	49.31	40	54.794	14.794	45.5371	2	40.5597	-41.9425	2014	10	21	20	20	17	CR	solitary
A	MS_05	Jaida	B	3	21	16.04	28.219	31.78	3.561	29.9656	1	62.3441	-49.2619	2014	10	21	20	20	22	CR	solitary
A	MS_05	Jaida	B	3	24	48.53	82.465	109.041	26.576	92.8469	1	20.6058	-46.6579	2014	10	21	20	28	50	CR	solitary
A	MS_05	Jaida	B	3	25	26.22	40	61.643	21.643	54.9334	1	38.1388	-39.1045	2014	10	21	20	30	6	CR	solitary
A	MS_05	Jaida	B	3	26	25.05	50.41	69.863	19.453	60.663	2	79.8403	-47.1935	2014	10	21	21	20	39	CR	solitary
A	MS_05	Jaida	B	3	27	210.7	36.712	61.643	24.931	53.7272	3	14.2383	-46.4559	2014	10	21	21	20	41	CR	solitary
A	MS_05	Jaida	B	3	28	10.96	60.547	76.712	16.165	71.4425	1	91.2409	-48.6875	2014	10	21	21	28	11	CR	solitary
A	MS_05	Jaida	B	3	29	136.75	41.095	81.095	40	58.7267	3	21.9378	-49.4262	2014	10	21	21	28	11	CR	solitary
A	MS_05	Jaida	B	3	30	7.04	52.328	59.178	6.85	56.5855	1	142.045	-48	2014	10	21	21	28	11	CR	solitary
A	MS_05	Jaida	B	3	31	767.06	75.616	109.589	33.973	91.6904	3	3.91104	-48.169	2014	10	21	21	38	26	CR	solitary
A	MS_05	Jaida	B	3	32	10.96	49.315	51.232	1.917	50.608	1	91.2409	-43.8621	2014	10	21	21	45	20	CR	solitary
A	MS_05	Jaida	B	3	33	9.78	46.301	50.684	4.383	48.9523	1	102.249	-43.6538	2014	10	21	21	52	38	CR	solitary
A	MS_05	Jaida	B	3	34	809.72	21.369	68.767	47.398	45.6563	5	6.17497	-49.9735	2014	10	21	22	11	49	CR	solitary
A	MS_05	Jaida	B	3	35	19.18	46.301	64.383	18.082	60.0374	1	52.1376	-48.225	2014	10	21	22	12	46	CR	solitary
A	MS_05	Jaida	B	3	36	21.13	44.931	61.917	16.986	59.5122	1	47.3261	-46.2045	2014	10	21	22	23	11	CR	solitary
A	MS_05	Jaida	B	3	37	11.35	38.63	43.561	4.931	42.2157	1	88.1057	-43.8667	2014	10	21	22	47	31	CR	solitary
A	MS_05	Jaida	B	3	38	210.72	19.452	60.547	41.095	47.2885	4	18.9825	-53.069	2014	10	21	22	54	6	CR	solitary
A	MS_05	Jaida	B	3	40	314.96	32.602	62.465	29.863	51.7141	3	9.52502	-49.1919	2014	10	22	0	3	11	CR	solitary
A	MS_05	Jaida	B	3	42	7.43	43.835	44.931	1.096	44.6424	1	134.59	-49.4	2014	10	22	0	7	34	CR	solitary
A	MS_05	Jaida	B	3	43	14.48	36.986	59.178	22.192	49.0804	1	69.0608	-50.36	2014	10	22	2	33	54	CR	solitary
A	MS_05	Jaida	B	3	44	14.09	34.52	50.684	16.164	45.4592	1	70.9723	-51.7297	2014	10	22	2	49	7	CR	solitary
A	MS_05	Jaida	B	3	48	1053.7	20.547	78.082	57.535	56.015	7	6.64326	-48.1901	2014	10	22	3	7	1	CR	solitary
A	MS_05	Jaida	B	3	49	821.99	30.136	50.41	20.274	41.3281	4	4.86624	-50	2014	10	22	3	28	44	CR	solitary
A	MS_05	Jaida	B	3	50	740.84	37.534	62.465	24.931	49.9918	6	8.09891	-49.7089	2014	10	22	4	13	21	CR	solitary
A	MS_05	Jaida	B	3	51	11.74	41.917	50.684	8.767	47.4122	1	85.1789	-47.7419	2014	10	22	4	13	30	CR	solitary
A	MS_05	Jaida	B	3	52	283.93	49.315	72.328	23.013	58.4353	4	14.088	-50.6296	2014	10	22	4	16	34	CR	solitary
A	MS_05	Jaida	B	3	54	10.56	87.945	95.342	7.397	93.0222	1	94.697	-49.5909	2014	10	22	4	18	43	CR	solitary
A	MS_05	Jaida	B	3	55	201.23	37.534	54.794	17.26	49.2046	2	9.93888	-47.9157	2014	10	22	4	18	58	CR	solitary
A	MS_05	Jaida	B	3	56	353.78	79.178	101.095	21.917	87.8534	2	5.65323	-30.475	2014	10	22	4	19	24	CR	solitary
A	MS_05	Jaida	B	3	57	795.97	31.78	55.616	23.836	46.3807	6	7.53797	-45.5057	2014	10	22	4	19	24	CR	solitary
A	MS_05	Jaida	B	3	58	502.5	46.849	98.356	51.507	76.1551	4	7.9602	-39.9552	2014	10	22	4	19	45	CR	solitary
A	MS_05	Jaida	B	3	59	5.87	35.616	38.63	3.014	36.8112	1	170.358	-48.8182	2014	10	22	4	19	45	CR	solitary
A	MS_05	Jaida	B	3	60	283.03	54.246	101.095	46.849	82.8039	3	10.5996	-36.4352	2014	10	22	4	20	28	CR	solitary
A	MS_05	Jaida	B	3	61	840.44	60	103.561	43.561	87.4264	3	3.56956	-35.8734	2014	10	22	4	20	32	CR	solitary
A	MS_05	Jaida	B	3	69	7.83	38.63	39.452	0.822	38.8024	1	127.714	-51	2014	10	22	5	2	16	CR	solitary
A	MS_05	Jaida	B	3	70	10.57	47.397	51.78	4.383	50.576	1	94.6074	-44.16	2014	10	22	5	20	25	CR	solitary
A	MS_05	Jaida	B	3	72	328.74	48.219	69.315	21.096	60.1234	3	9.12575	-43.0079	2014	10	22	5	31	18	CR	solitary
A	MS_05	Jaida	B	3	73	529.78	72.876	110.958	38.082	87.6141	6	11.3255	-53.9259	2014	10	22	5	34	33	CR	solitary
A	MS_05	Jaida	B	3	78	10.18	51.232	56.712	5.48	54.4301	1	98.2318	-38.4444	2014	10	22	5	39	6	CR	solitary
A	MS_05	Jaida	B	3	79	22.7	49.863	59.452	9.589	53.8277	1	44.0529	-51.6279	2014	10	22	5	47	56	CR	solitary
A	MS_05	Jaida	B	3	80	447.28	46.849	89.041	42.192	65.7194	4	8.94294	-44.6277	2014	10	22	5	50	9	CR	solitary
A	MS_05	Jaida	B	3	81	28.18	50.684	60.547	9.863	54.8336	1	35.4862	-43.5556	2014	10	22	5	50	33	CR	solitary
A	MS_05	Jaida	B	3	82	887	48.767	76.712	27.945	60.8344	6	6.76437	-49.5203	2014	10	22	5	56	43	CR	solitary
A	MS_05	Jaida	B	3	83	561.45	40	68.767	28.767	54.7535	4	7.12441	-47.4091	2014	10	22	5	56	46	CR	solitary
A	MS_05	Jaida	B	3	84	21.92	31.232	51.78	20.548	45.4534	1	45.6204	-46.1346	2014	10	22	5	56	48	CR	solitary
A	MS_05	Jaida	B	3	85	8.22	36.712	39.452	2.74	38.7534	1	121.655	-55.0556	2014	10	22	5	56	48	CR	solitary
A	MS_05	Jaida	B	3	86	220.23	31.78	64.109	32.329	50.4526	3	13.6221	-47.9333	2014	10	22	5	57	3	CR	solitary
A	MS_05	Jaida	B	3	87	10.57	29.589	40.547	10.958	37.1524	1	94.6074	-55	2014	10	22	5	57	3	CR	solitary
A	MS_05	Jaida	B	3	88	118.74	38.63	64.931	26.301	56.1264	2	16.8435	-46.662	2014	10	22	5	59	12	CR	solitary
A	MS_05	Jaida	B	3	89	21.14	51.78	68.493	16.713	56.6631	1	47.3037	-43.0385	2014	10	22	6	5	22	CR	solitary
A	MS_05	Jaida	B	3	91	225.02	27.397	67.945	40.548	55.289	3	13.3321	-43.6316	2014	10	22	6	30	52	CR	solitary
A	MS_05	Jaida	B	3	92	173.23	31.78	48.219	16.439	39.5414	2	11.5453	-51.0909	2014	10	22	6	30	52	CR	solitary
A	MS_05	Jaida	B	3	93	1089.69	35.068	66.027	30.959	56.3434	7	6.42385	-44.5191	2014	10	22	6	45	5	CR	solitary
A	MS_05	Jaida	B	3	94	612.59	32.054	56.164	24.11	47.5545	5	8.16207	-50.7941	2014	10	22	6	48	28	CR	solitary
A	MS_05	Jaida	B	3	95	21.53	34.52	39.452	4.932	37.3533	1	46.4468	-51.6111	2014	10	22	10	58	7	CR	solitary
A	MS_05	Jaida	B	3	96	287.75	32.054	48.767	16.713	36.4374	3	10.4257	-55.5714	2014	10	22	10	58	7	CR	solitary
A	MS_05	Jaida	T	3	4	483.81	35.068	66.301	31.233	61.3563	4	8.26771	-50.0481	2014	10	21	19	35	26	CR	solitary
A	MS_05	Jaida	T	3	5	606.51	52.328	75.342	23.014	62.1215	5	8.24389	-47.3153	2014	10	21	19	49	38	CR	solitary
A	MS_05	Jaida	T	3	6	343.84	38.63	78.63	40	66.621	7	20.3583	-49.8992	2014	10	21	20	2	15	CR	solitary
A	MS_05	Jaida	T	3	9	7.83	39.452	43.561	4.109	41.4098	1	127.714	-40.2143	2014	10	21	20	39	58	CR	solitary
A	MS_05	Jaida	T	3	10	77.5	48.767	79.178	30.411	63.4899	2	25.8065	-52.5625	2014	10	21	20	39	58	CR	solitary
A	MS_05	Jaida	T	3	11	68.89	47.945	81.643	33.698	73.1331	2	29.0318	-44.3333	2014	10	21	20	40	8	CR	solitary
A	MS_05	Jaida	T	3	12	419.45	48.767	78.082	29.315	58.8002	5	11.9204	-51.0729	2014	10	21	21	20	38	CR	solitary
A	MS_05	Jaida	T	3	13	16.04	69.863	73.424	3.561	72.0161	1	62.3441	-47.5455	2014	10	21	21	25	20	CR	solitary
A	MS_05	Jaida	T	3	14	8.61	61.917	64.931	3.014	64.1178	1	116.144	-48.3333	2014	10	21	22	22	10	CR	solitary
A	MS_05	Jaida	T	3	19	1257.28	76.712	98.63	21.918	88.6736	8	6.36294	-43.8631	2014	10	22	4	20	51	CR	solitary
A	MS_06	Karis	T	3	2	233.68	36.105	77.495	41.39	58.3821	3	12.8381	-49.449	2014	10	24	19	20	26	CR	solitary
A	MS_06	Karis	T	3	3	306.71	31.115	39.041	7.926	34.4751	3	9.78123	-54.1579	2014	10	24	19	29	20	CR	solitary
A	MS_06	Karis	T	3	14	8.22	58.121	59.589	1.468	59.2212	1	121.655	-38.5556	2014	10	24	22	12	18	CR	solitary
A	MS_06	Karis	T	3	15	10.96	41.389	55.185	13.796	48.1046	1	91.2409	-53.8276	2014	10	24	22	12	18	CR	solitary
A	MS_06	Karis	T	3	16	18.79	31.996	44.911	12.915	39.5904	1	53.2198	-51.0976	2014	10	24	22	12	39	CR	solitary
A	MS_06	Karis	T	3	17	294.87	31.702	39.041	7.339	35.7887	4	13.5653	-50.878	2014	10	24	22	12	39	CR	solitary
A	MS_06	Karis	T	3	18	16.83	29.647	36.399	6.752	34.7444	1	59.4177	-51.0455	2014	10	24	22	12	45	CR	solitary
A	MS_06	Karis	T	3	19	28.57	93.639	106.849	13.21	98.0466	1	35.0018	-52.5385	2014	10	25	0	15	56	CR	solitary
A	MS_06	Karis	T	3	23	12.52	34.931	37.573	2.642	36.4476	1	79.8722	-51.6061	2014	10	25	9	10	19	CR	solitary
A	MS_06	Lidia	B	3	4	11.35	51.076	67.221	16.145	63.09	1	88.1057	-51.2083	2014	10	25	9	5	50	CR	solitary
A	MS_06	Lidia	T	3	4	109.98	36.986	51.076	14.09	43.1176	2	18.1851	-49.5312	2014	10	24	19	22	43	CR	solitary
A	MS_06	Lidia	T	3	5	13.7	48.727	53.718	4.991	51.6846	1	72.9927	-46.4722	2014	10	24	19	27	9	CR	solitary
A	MS_06	Lidia	T	3	8	219.37	31.702	74.266	42.564	45.7453	3	13.6755	-45.98	2014	10	24	19	58	43	CR	solitary
A	MS_06	Lidia	T	3	12	14.09	31.996	36.399	4.403	34.6744	1	70.9723	-48.6216	2014	10	24	22	12	23	CR	solitary
A	MS_06	Lidia	T	3	13	10.95	37.866	39.334	1.468	39.08	1	91.3242	-48.8621	2014	10	24	22	12	27	CR	solitary
A	MS_06	Lidia	T	3	14	990.48	18.786	87.181	68.395	52.6893	7	7.06728	-51.6015	2014	10	24	22	12	36	CR	solitary
A	MS_06	Lidia	T	3	15	20.74	29.06	39.041	9.981	35.3602	1	48.216	-41.8511	2014	10	24	22	12	41	CR	solitary
A	MS_06	Lidia	T	3	16	462.93	29.647	40.508	10.861	36.3401	2	4.32031	-51.9167	2014	10	24	22	12	44	CR	solitary
A	MS_06	Lidia	T	3	18	17.22	61.937	64.872	2.935	63.12	1	58.072	-49.6222	2014	10	25	3	39	2	CR	solitary
A	MS_06	Lidia	T	3	19	10.95	30.528	36.399	5.871	34.027	1	91.3242	-47.5172	2014	10	25	5	41	51	CR	solitary
B	MS_07	Mamie	B	3	1	16.43	47.26	61.937	14.677	55.2746	1	60.8643	-42.9737	2014	11	6	16	45	8	CR	solitary
B	MS_07	Mamie	B	3	6	1528.46	55.479	95.107	39.628	65.1173	11	7.19679	-40.3258	2014	11	7	9	13	19	CR	solitary
B	MS_07	Naoma	B	3	1	15.26	33.463	42.857	9.394	40.2372	1	65.5308	-48.3	2014	11	6	18	6	18	CR	solitary
B	MS_07	Naoma	B	3	2	8.22	31.996	34.05	2.054	33.4711	1	121.655	-43.4545	2014	11	6	18	6	18	CR	solitary
B	MS_07	Naoma	B	3	3	23.87	28.767	43.444	14.677	38.227	1	41.8936	-48.3404	2014	11	6	18	22	54	CR	solitary
B	MS_07	Naoma	B	3	6	38.74	34.931	71.624	36.693	57.6178	2	51.6262	-46.4677	2014	11	6	23	10	10	CR	solitary
B	MS_07	Naoma	B	3	9	189	33.463	63.992	30.529	48.7661	2	10.582	-53.9789	2014	11	7	3	55	24	CR	solitary
B	MS_07	Naoma	B	3	10	384.09	22.309	44.911	22.602	32.3812	2	5.20711	-49.2778	2014	11	7	3	56	28	CR	solitary
B	MS_07	Naoma	T	3	1	23.1	32.583	34.05	1.467	33.5851	1	43.29	-51.6271	2014	11	6	18	56	49	CR	solitary
B	MS_07	Naoma	T	3	2	256.2	33.17	65.459	32.289	50.8603	3	11.7096	-52	2014	11	6	19	9	0	CR	solitary
B	MS_07	Naoma	T	3	6	619.77	34.931	76.027	41.096	59.9098	3	4.84051	-50.5217	2014	11	7	2	39	1	CR	solitary
B	MS_08	Olive	T	3	5	15.26	59.882	66.927	7.045	65.5378	1	65.5308	-49.8	2014	11	10	19	42	41	CR	solitary
B	MS_08	Olive	T	3	7	20.74	86.888	114.187	27.299	106.37	1	48.216	-44.7879	2014	11	10	19	54	22	CR	solitary
B	MS_08	Olive	T	3	8	9.78	59.882	61.937	2.055	61.581	1	102.249	-43.2308	2014	11	10	20	1	15	CR	solitary
B	MS_08	Olive	T	3	9	967.82	33.17	92.172	59.002	63.5612	7	7.23275	-50.699	2014	11	10	20	12	2	CR	solitary
B	MS_08	Olive	T	3	10	959.95	31.996	92.172	60.176	62.221	7	7.29205	-50.9505	2014	11	10	20	12	2	CR	solitary
B	MS_08	Olive	T	3	11	31.31	58.121	70.156	12.035	61.5245	1	31.9387	-54.3636	2014	11	10	20	25	49	CR	solitary
B	MS_08	Olive	T	3	12	257.19	72.211	108.317	36.106	90.4042	3	11.6645	-48	2014	11	10	20	51	37	CR	solitary
B	MS_08	Olive	T	3	17	329.27	58.414	109.784	51.37	79.5878	3	9.11106	-46.3433	2014	11	10	21	8	26	CR	solitary
B	MS_08	Olive	T	3	19	198.71	59.001	107.729	48.728	84.7827	2	10.0649	-46.9929	2014	11	10	21	14	10	CR	solitary
B	MS_08	Olive	T	3	22	1119.67	26.125	74.559	48.434	60.9898	6	5.35872	-52.6214	2014	11	10	22	25	58	CR	solitary
B	MS_08	Olive	T	3	26	227.83	34.637	55.185	20.548	44.3358	2	8.77848	-51.775	2014	11	11	2	8	36	CR	solitary
B	MS_08	Olive	T	3	29	26.62	39.334	76.027	36.693	66.6628	1	37.5657	-51.5962	2014	11	11	4	19	14	CR	solitary
B	MS_08	Olive	T	3	31	11.74	58.414	68.688	10.274	65.8452	1	85.1789	-49.5926	2014	11	11	4	39	55	CR	solitary
B	MS_08	Olive	T	3	32	9.79	61.056	68.395	7.339	65.5947	1	102.145	-51.5	2014	11	11	4	39	55	CR	solitary
B	MS_08	Olive	T	3	42	391.86	33.17	61.35	28.18	40.7639	3	7.6558	-50.24	2014	11	11	14	18	36	CR	solitary
B	MS_09	Randi	B	3	1	21.53	44.324	48.727	4.403	46.4561	1	46.4468	-50.8571	2014	11	22	19	13	25	CR	solitary
B	MS_09	Randi	B	3	2	166.62	34.637	58.121	23.484	46.3317	2	12.0034	-53.5513	2014	11	22	19	40	29	CR	solitary
B	MS_09	Randi	B	3	3	9.79	34.05	54.011	19.961	38.9115	1	102.145	-44.6087	2014	11	22	20	48	47	CR	solitary
B	MS_10	Somer	T	3	1	93.52	67.808	76.027	8.219	73.2598	2	21.3858	-51.2373	2014	11	26	17	10	50	CR	solitary
B	MS_10	Somer	T	3	3	704.59	34.931	58.414	23.483	48.5045	6	8.51559	-55.6835	2014	11	26	17	37	37	CR	solitary
B	MS_10	Somer	T	3	6	534.4	20.841	74.559	53.718	52.4594	3	5.61377	-46.1719	2014	11	26	19	31	47	CR	solitary
B	MS_10	Somer	T	3	8	846.82	25.831	80.43	54.599	59.1722	7	8.26622	-51.9109	2014	11	26	21	37	29	CR	solitary
B	MS_10	Somer	T	3	9	8.95	52.544	56.947	4.403	54.5096	1	111.732	-47.7059	2014	11	26	21	49	31	CR	solitary
B	MS_10	Somer	T	3	11	891.15	31.996	81.311	49.315	59.4334	10	11.2215	-50.5926	2014	11	27	1	48	5	CR	solitary
B	MS_10	Somer	T	3	12	458.15	47.847	81.898	34.051	68.4658	2	4.36538	-46.5273	2014	11	27	4	28	36	CR	solitary
B	MS_10	Somer	T	3	14	8.5	31.996	35.518	3.522	34.3591	1	117.647	-49.5	2014	11	27	6	4	8	CR	solitary
B	MS_10	Somer	T	3	16	483.49	24.363	81.898	57.535	45.9477	6	12.4098	-46.8902	2014	11	27	6	25	7	CR	solitary
B	MS_10	Somer	T	3	17	33.11	42.857	69.275	26.418	54.5268	1	30.2024	-52.4884	2014	11	27	6	58	51	CR	solitary
B	MS_10	Somer	T	3	23	857.85	30.234	98.043	67.809	59.8566	7	8.15993	-53	2014	11	27	7	55	26	CR	solitary
B	MS_10	Tatum	B	3	8	106.48	26.712	63.405	36.693	51.5939	2	18.7829	-52.4318	2014	11	27	8	2	3	CR	solitary
B	MS_10	Tatum	T	3	1	594.02	41.976	70.743	28.767	54.2448	3	5.05034	-51.1695	2014	11	26	17	21	43	CR	solitary
B	MS_10	Tatum	T	3	5	860.16	30.234	70.156	39.922	53.6142	7	8.13802	-52.5522	2014	11	26	18	47	35	CR	solitary
B	MS_10	Tatum	T	3	6	17	34.931	36.986	2.055	36.0017	1	58.8235	-53.2581	2014	11	26	18	56	28	CR	solitary
B	MS_10	Tatum	T	3	7	128.41	36.399	70.743	34.344	59.2355	2	15.5751	-49	2014	11	26	18	57	29	CR	solitary
B	MS_10	Tatum	T	3	8	130.21	49.608	65.459	15.851	57.5692	2	15.3598	-50.6184	2014	11	26	18	57	40	CR	solitary
B	MS_10	Tatum	T	3	9	964.3	20.841	94.227	73.386	64.8782	8	8.29617	-45.8453	2014	11	26	19	0	9	CR	solitary
B	MS_10	Tatum	T	3	10	71.14	39.334	78.962	39.628	60.1056	2	28.1136	-46.1163	2014	11	26	19	9	34	CR	solitary
B	MS_10	Tatum	T	3	14	10.74	44.911	47.847	2.936	47.1421	1	93.1099	-47.24	2014	11	26	19	17	57	CR	solitary
B	MS_10	Tatum	T	3	15	204	38.454	82.778	44.324	59.1333	3	14.7059	-47.5584	2014	11	26	19	17	57	CR	solitary
B	MS_10	Tatum	T	3	16	21.92	40.508	55.479	14.971	51.3399	1	45.6204	-43.814	2014	11	26	19	31	57	CR	solitary
B	MS_10	Tatum	T	3	18	23.72	49.315	71.33	22.015	65.4358	1	42.1585	-51.2564	2014	11	26	20	11	50	CR	solitary
B	MS_10	Tatum	T	3	22	13.87	18.786	34.931	16.145	29.7779	1	72.0981	-42.6875	2014	11	26	21	54	35	CR	solitary
B	MS_10	Tatum	T	3	24	381.89	15.557	64.285	48.728	44.0583	4	10.4742	-49.4111	2014	11	27	1	29	9	CR	solitary
B	MS_10	Tatum	T	3	25	2.69	41.389	46.379	4.99	44.7023	1	371.747	-47.4	2014	11	27	1	29	9	CR	solitary
B	MS_10	Tatum	T	3	26	19.24	33.17	37.866	4.696	36.6208	1	51.9751	-53.4773	2014	11	27	1	29	12	CR	solitary
B	MS_10	Tatum	T	3	29	29.53	39.921	57.534	17.613	51.8261	1	33.8639	-39.8814	2014	11	27	4	28	38	CR	solitary
B	MS_10	Tatum	T	3	30	356.07	30.528	61.35	30.822	46.2592	5	14.0422	-46.0211	2014	11	27	4	35	31	CR	solitary
B	MS_10	Tatum	T	3	33	1046.88	30.528	79.843	49.315	53.6701	5	4.7761	-45.2139	2014	11	27	4	57	33	CR	solitary
B	MS_10	Tatum	T	3	35	26.85	39.334	62.818	23.484	53.7223	1	37.2439	-48.0652	2014	11	27	5	14	11	CR	solitary
B	MS_10	Tatum	T	3	36	15.66	46.379	58.121	11.742	52.164	1	63.857	-44.9	2014	11	27	5	34	55	CR	solitary
B	MS_10	Tatum	T	3	37	23.71	39.921	62.524	22.603	57.0814	1	42.1763	-47.1923	2014	11	27	5	34	55	CR	solitary
B	MS_10	Tatum	T	3	40	225.85	60.469	82.778	22.309	69.7685	4	17.7109	-46.7051	2014	11	27	5	49	2	CR	solitary
B	MS_10	Tatum	T	3	42	11.19	37.573	49.315	11.742	46.8476	1	89.3655	-48.9524	2014	11	27	6	1	23	CR	solitary
B	MS_10	Tatum	T	3	43	9.4	22.896	58.121	35.225	36.5073	1	106.383	-51.8947	2014	11	27	6	1	23	CR	solitary
B	MS_10	Tatum	T	3	44	772.21	36.105	61.937	25.832	52.3495	5	6.47492	-48.4353	2014	11	27	6	1	27	CR	solitary
B	MS_10	Tatum	T	3	45	340.1	47.847	85.42	37.573	75.4057	4	11.7612	-44.4167	2014	11	27	6	1	30	CR	solitary
B	MS_10	Tatum	T	3	46	19.24	31.996	41.389	9.393	38.0192	1	51.9751	-46.0571	2014	11	27	6	8	11	CR	solitary
B	MS_10	Tatum	T	3	47	17.45	30.234	36.105	5.871	33.2627	1	57.3066	-48.325	2014	11	27	6	30	29	CR	solitary
B	MS_10	Tatum	T	3	48	22.37	52.25	57.534	5.284	56.8916	1	44.7027	-52.1212	2014	11	27	6	45	10	CR	solitary
B	MS_10	Tatum	T	3	52	97.58	23.189	55.479	32.29	41.1529	2	20.496	-49.4545	2014	11	27	7	10	4	CR	solitary
B	MS_10	Tatum	T	3	53	394.59	36.986	67.808	30.822	53.5647	3	7.60283	-47.7606	2014	11	27	7	10	4	CR	solitary
B	MS_10	Tatum	T	3	54	8.5	34.05	40.508	6.458	38.6278	1	117.647	-48.5882	2014	11	27	7	10	4	CR	solitary
B	MS_10	Tatum	T	3	55	56.82	28.767	64.872	36.105	40.2307	2	35.1989	-45.4074	2014	11	27	12	32	50	CR	solitary
B	MS_11	Wilma	B	3	3	1082.98	45.792	110.665	64.873	67.809	9	8.3104	-43.1403	2014	12	1	0	26	22	CR	solitary
B	MS_12	Yetta	T	3	8	14.31	61.937	72.798	10.861	70.2061	1	69.8812	-46.9	2014	12	6	1	44	11	CR	solitary
B	MS_12	Yetta	T	3	9	169.34	33.17	55.185	22.015	42.8438	3	17.7158	-51.3714	2014	12	6	3	43	51	CR	solitary
B	MS_12	Yetta	T	3	11	15.66	39.334	48.727	9.393	43.1488	1	63.857	-46.1389	2014	12	6	5	47	33	CR	solitary
B	MS_12	Yetta	T	3	13	344.57	67.808	101.859	34.051	81.4635	4	11.6087	-47.9322	2014	12	6	6	11	54	CR	solitary
B	MS_12	Yetta	T	3	15	53.69	39.921	45.205	5.284	42.3584	2	37.2509	-45.1923	2014	12	6	6	37	41	CR	solitary
B	MS_12	Yetta	T	3	18	479.65	31.702	43.444	11.742	38.5054	3	6.25456	-56.1739	2014	12	6	12	34	51	CR	solitary
B	MS_12	Zaida	T	3	2	102.46	33.463	42.857	9.394	38.158	2	19.5198	-47.1905	2014	12	5	20	35	3	CR	solitary
B	MS_12	Zaida	T	3	3	317.82	20.254	45.205	24.951	37.7346	4	12.5857	-52.4348	2014	12	5	20	39	56	CR	solitary
B	MS_12	Zaida	T	3	4	318.23	32.583	52.544	19.961	44.563	2	6.28476	-43.5075	2014	12	5	20	39	59	CR	solitary
B	MS_12	Zaida	T	3	5	383.68	32.583	64.872	32.289	45.5801	5	13.0317	-44.0236	2014	12	5	20	41	56	CR	solitary
B	MS_12	Zaida	T	3	6	342.16	27.299	43.737	16.438	38.794	4	11.6904	-44.7037	2014	12	5	20	42	1	CR	solitary
B	MS_12	Zaida	T	3	7	265.03	53.131	64.285	11.154	61.1507	3	11.3195	-46.0702	2014	12	6	0	0	18	CR	solitary
B	MS_12	Zaida	T	3	8	8.06	40.508	43.737	3.229	43.0051	1	124.069	-47.7778	2014	12	6	0	18	11	CR	solitary
B	MS_12	Zaida	T	3	10	119.02	41.389	64.285	22.896	60.1491	3	25.2058	-47.4713	2014	12	6	4	38	4	CR	solitary
B	MS_12	Zaida	T	3	12	8.95	54.011	58.121	4.11	57.2656	1	111.732	-46.8	2014	12	6	6	38	24	CR	solitary
B	MS_12	Zaida	T	3	13	9.84	32.583	44.324	11.741	37.9186	1	101.626	-47.2778	2014	12	6	6	38	24	CR	solitary
B	MS_12	Zaida	T	3	14	510.79	29.06	44.324	15.264	37.0854	2	3.9155	-46.2927	2014	12	6	12	33	18	CR	solitary
B	MS_12	Zaida	T	3	15	268.78	31.115	53.131	22.016	38.9143	2	7.44103	-47.4583	2014	12	6	12	36	53	CR	solitary
B	MS_12	Zaida	T	3	16	147.6	28.767	51.076	22.309	43.6843	2	13.5501	-44.76	2014	12	6	12	36	53	CR	solitary
B	MS_12	Zaida	T	3	17	9.84	33.463	35.518	2.055	34.5541	1	101.626	-45.5652	2014	12	6	14	31	25	CR	solitary
B	MS_07	Mamie	B	4	4	22.31	30.528	36.399	5.871	34.2986	1	44.8229	-53	2014	11	7	21	3	4	CR	solitary
B	MS_07	Naoma	B	4	3	14.87	29.647	35.518	5.871	34.2266	1	67.2495	-52.9167	2014	11	7	22	56	42	CR	solitary
B	MS_07	Naoma	B	4	7	37.19	35.518	39.334	3.816	37.851	1	26.8889	-56.0625	2014	11	8	4	22	42	CR	solitary
B	MS_07	Naoma	B	4	8	429.36	56.947	100.391	43.444	67.6008	6	13.9743	-50.0172	2014	11	8	4	22	52	CR	solitary
B	MS_08	Olive	B	4	1	16.83	49.315	61.35	12.035	58.3971	1	59.4177	-51.5909	2014	11	11	22	21	45	CR	solitary
B	MS_08	Olive	T	4	2	360.74	34.637	56.947	22.31	47.7647	4	11.0883	-50.5938	2014	11	11	19	6	35	CR	solitary
B	MS_08	Olive	T	4	15	274.67	58.121	99.51	41.389	76.8602	4	14.5629	-44.4951	2014	11	11	22	26	32	CR	solitary
B	MS_08	Olive	T	4	22	444.26	58.414	105.968	47.554	79.4581	4	9.00374	-46.3868	2014	11	12	4	12	51	CR	solitary
B	MS_08	Olive	T	4	25	419.92	59.882	109.784	49.902	75.7483	5	11.907	-44.7234	2014	11	12	6	10	22	CR	solitary
B	MS_08	Olive	T	4	29	460.32	59.001	96.575	37.574	79.1193	5	10.862	-44.6028	2014	11	12	6	34	32	CR	solitary
B	MS_08	Olive	T	4	30	9.39	83.365	86.888	3.523	84.4505	1	106.496	-45.8	2014	11	12	6	42	27	CR	solitary
B	MS_08	Polly	T	4	3	498.71	19.96	43.737	23.777	33.2042	2	4.01035	-53.7544	2014	11	11	22	44	43	CR	solitary
B	MS_08	Polly	T	4	4	104.58	30.528	57.534	27.006	41.5233	2	19.1241	-52.7162	2014	11	12	1	48	40	CR	solitary
B	MS_08	Polly	T	4	5	12.53	34.637	43.737	9.1	39.6715	1	79.8085	-47.7879	2014	11	12	2	1	17	CR	solitary
B	MS_08	Polly	T	4	6	23.48	31.115	43.737	12.622	38.3795	1	42.5894	-54.0577	2014	11	12	2	1	17	CR	solitary
B	MS_08	Polly	T	4	7	844.41	29.06	64.872	35.812	56.4245	5	5.92129	-55.1604	2014	11	12	3	15	14	CR	solitary
B	MS_08	Polly	T	4	10	38.36	56.066	76.614	20.548	68.0932	2	52.1376	-49.5111	2014	11	12	5	4	46	CR	solitary
B	MS_09	Quinn	B	4	2	27.41	72.798	94.227	21.429	83.9193	1	36.483	-40.1667	2014	11	23	21	25	29	CR	solitary
B	MS_09	Randi	B	4	1	7.05	45.205	50.782	5.577	48.6217	1	141.844	-32.7895	2014	11	23	18	47	23	CR	solitary
B	MS_10	Somer	T	4	2	21.02	27.592	37.573	9.981	34.3285	1	47.5737	-43.1087	2014	11	27	18	20	33	CR	solitary
B	MS_10	Somer	T	4	3	294.08	33.17	99.51	66.34	60.7487	5	17.0022	-49	2014	11	27	18	24	22	CR	solitary
B	MS_10	Somer	T	4	7	28.19	29.06	39.334	10.274	33.7476	1	35.4736	-51.2679	2014	11	27	18	26	57	CR	solitary
B	MS_10	Somer	T	4	8	121.74	38.454	46.673	8.219	43.0496	2	16.4285	-52.7778	2014	11	27	18	32	12	CR	solitary
B	MS_10	Somer	T	4	9	21.03	28.18	69.863	41.683	47.8481	1	47.5511	-44.3111	2014	11	27	18	33	21	CR	solitary
B	MS_10	Somer	T	4	10	15.66	23.189	29.647	6.458	28.2833	1	63.857	-50.0303	2014	11	27	19	1	27	CR	solitary
B	MS_10	Somer	T	4	11	4.48	39.334	40.802	1.468	40.1963	1	223.214	-57.8182	2014	11	27	19	1	27	CR	solitary
B	MS_10	Somer	T	4	13	18.34	31.115	41.976	10.861	36.8347	1	54.5256	-52.4286	2014	11	27	19	28	53	CR	solitary
B	MS_10	Somer	T	4	15	17.9	31.702	37.866	6.164	34.8205	1	55.8659	-49.7353	2014	11	27	19	54	40	CR	solitary
B	MS_10	Somer	T	4	16	266.64	43.737	65.459	21.722	55.8562	3	11.2511	-53.2857	2014	11	27	20	4	45	CR	solitary
B	MS_10	Somer	T	4	17	163.98	28.767	56.947	28.18	47.0952	2	12.1966	-52.1954	2014	11	27	20	4	49	CR	solitary
B	MS_10	Somer	T	4	19	24.6	33.17	55.479	22.309	41.4055	1	40.6504	-50.9318	2014	11	27	20	23	41	CR	solitary
B	MS_10	Somer	T	4	20	18.35	31.996	34.637	2.641	33.7626	1	54.4959	-57.0244	2014	11	27	20	23	41	CR	solitary
B	MS_10	Somer	T	4	21	308.48	31.702	54.598	22.896	37.5725	2	6.4834	-54.0308	2014	11	27	20	30	54	CR	solitary
B	MS_10	Somer	T	4	22	29.08	31.115	59.001	27.886	47.0346	1	34.3879	-49.1167	2014	11	27	20	30	54	CR	solitary
B	MS_10	Somer	T	4	28	21.48	37.573	49.608	12.035	44.0074	1	46.5549	-49.3721	2014	11	28	2	10	40	CR	solitary
B	MS_10	Somer	T	4	29	16.56	38.454	58.414	19.96	48.487	1	60.3865	-58.3846	2014	11	28	2	10	40	CR	solitary
B	MS_10	Somer	T	4	30	489.83	54.011	80.43	26.419	69.8583	3	6.12457	-51.3333	2014	11	28	2	25	20	CR	solitary
B	MS_10	Somer	T	4	31	12.08	72.798	77.495	4.697	74.5723	1	82.7815	-50.9643	2014	11	28	2	25	26	CR	solitary
B	MS_10	Somer	T	4	32	13.42	34.05	40.802	6.752	38.8091	1	74.5156	-47.9355	2014	11	28	2	25	38	CR	solitary
B	MS_10	Somer	T	4	33	19.68	61.056	83.365	22.309	70.9092	1	50.813	-49.2703	2014	11	28	2	25	49	CR	solitary
B	MS_10	Somer	T	4	35	16.55	33.463	37.866	4.403	36.5663	1	60.423	-50.8421	2014	11	28	5	41	9	CR	solitary
B	MS_10	Somer	T	4	40	20.13	31.115	36.986	5.871	34.0044	1	49.6771	-53.9459	2014	11	28	6	58	11	CR	solitary
B	MS_10	Somer	T	4	42	7.61	51.663	61.056	9.393	58.2128	1	131.406	-45.8889	2014	11	28	7	29	8	CR	solitary
B	MS_10	Somer	T	4	44	25.05	26.125	59.589	33.464	39.6583	1	39.9202	-53.7273	2014	11	28	11	19	38	CR	solitary
B	MS_10	Tatum	T	4	1	34.9	30.528	35.518	4.99	33.7404	2	57.3066	-50.6	2014	11	27	16	41	3	CR	solitary
B	MS_10	Tatum	T	4	2	195.77	34.05	56.066	22.016	49.8146	3	15.3241	-48.1628	2014	11	27	18	5	1	CR	solitary
B	MS_10	Tatum	T	4	3	61.74	33.463	57.534	24.071	50.0178	2	32.3939	-42.9667	2014	11	27	18	20	37	CR	solitary
B	MS_10	Tatum	T	4	4	182.63	36.986	69.275	32.289	52.6716	2	10.9511	-46.2192	2014	11	27	18	24	20	CR	solitary
B	MS_10	Tatum	T	4	5	17.9	35.518	47.847	12.329	44.3796	1	55.8659	-46.1892	2014	11	27	18	26	51	CR	solitary
B	MS_10	Tatum	T	4	6	7.16	30.528	36.986	6.458	34.0116	1	139.665	-54.75	2014	11	27	18	26	51	CR	solitary
B	MS_10	Tatum	T	4	7	18.34	56.947	65.753	8.806	62.7924	1	54.5256	-40.4688	2014	11	27	18	26	55	CR	solitary
B	MS_10	Tatum	T	4	8	27.74	29.647	39.041	9.394	34.2293	1	36.049	-44.7869	2014	11	27	18	26	55	CR	solitary
B	MS_10	Tatum	T	4	9	918.78	20.841	98.923	78.082	61.9446	9	9.7956	-46.1562	2014	11	27	18	32	2	CR	solitary
B	MS_10	Tatum	T	4	10	212.13	31.115	79.843	48.728	66.6356	2	9.42818	-44.1395	2014	11	27	18	32	25	CR	solitary
B	MS_10	Tatum	T	4	11	21.02	50.782	63.405	12.623	58.2712	1	47.5737	-46.8824	2014	11	27	18	32	25	CR	solitary
B	MS_10	Tatum	T	4	12	44.29	27.299	47.847	20.548	41.6897	2	45.1569	-49	2014	11	27	19	3	21	CR	solitary
B	MS_10	Tatum	T	4	15	167.82	44.911	73.091	28.18	61.6423	3	17.8763	-45.9123	2014	11	27	20	9	25	CR	solitary
B	MS_10	Tatum	T	4	16	431.56	29.06	50.195	21.135	38.9439	2	4.63435	-48.1282	2014	11	27	20	10	6	CR	solitary
B	MS_10	Tatum	T	4	17	30.87	45.205	63.405	18.2	57.4837	2	64.7878	-41.6538	2014	11	27	20	23	51	CR	solitary
B	MS_10	Tatum	T	4	18	17	49.315	56.066	6.751	53.1496	1	58.8235	-47.5	2014	11	27	20	24	14	CR	solitary
B	MS_10	Tatum	T	4	19	204.95	40.508	58.414	17.906	49.9828	2	9.75848	-45.3239	2014	11	27	20	29	38	CR	solitary
B	MS_10	Tatum	T	4	20	128.85	52.25	86.888	34.638	75.6211	2	15.5219	-45.7895	2014	11	27	20	29	41	CR	solitary
B	MS_10	Tatum	T	4	22	214.12	51.076	70.156	19.08	59.8249	3	14.0108	-44.8082	2014	11	27	20	32	18	CR	solitary
B	MS_10	Tatum	T	4	23	15.66	33.17	56.653	23.483	50.3256	1	63.857	-40.8077	2014	11	27	20	32	18	CR	solitary
B	MS_10	Tatum	T	4	24	163.66	40.508	95.694	55.186	76.6976	2	12.2205	-43.6111	2014	11	27	20	53	51	CR	solitary
B	MS_10	Tatum	T	4	25	13.42	50.782	67.221	16.439	62.5242	1	74.5156	-37.28	2014	11	27	20	58	0	CR	solitary
B	MS_10	Tatum	T	4	26	28.19	59.001	82.778	23.777	73.1041	1	35.4736	-47.2963	2014	11	27	21	1	21	CR	solitary
B	MS_10	Tatum	T	4	27	106.94	38.454	61.937	23.483	56.0639	2	18.7021	-47.4032	2014	11	27	21	4	28	CR	solitary
B	MS_10	Tatum	T	4	28	39.82	39.041	62.818	23.777	57.4476	1	25.113	-46.0167	2014	11	27	21	10	22	CR	solitary
B	MS_10	Tatum	T	4	29	103.35	34.05	81.017	46.967	58.6869	2	19.3517	-45.127	2014	11	27	21	10	53	CR	solitary
B	MS_10	Tatum	T	4	35	13.87	31.996	34.931	2.935	34.4404	1	72.0981	-47.4167	2014	11	27	21	50	31	CR	solitary
B	MS_10	Tatum	T	4	37	60.72	40.508	61.937	21.429	54.2746	2	32.9381	-48.5217	2014	11	27	22	7	56	CR	solitary
B	MS_10	Tatum	T	4	38	91.32	19.96	35.518	15.558	29.4702	2	21.901	-52.9773	2014	11	27	22	11	43	CR	solitary
B	MS_10	Tatum	T	4	39	18.79	31.115	36.986	5.871	35.0072	1	53.2198	-48.2558	2014	11	27	22	13	19	CR	solitary
B	MS_10	Tatum	T	4	40	63.98	46.673	75.146	28.473	59.7018	2	31.2598	-52.4103	2014	11	27	22	20	38	CR	solitary
B	MS_10	Tatum	T	4	41	2.68	55.479	56.066	0.587	55.8955	1	373.134	-40.2857	2014	11	27	22	20	38	CR	solitary
B	MS_10	Tatum	T	4	42	1176.46	31.115	83.953	52.838	63.6237	7	5.95005	-45.7008	2014	11	27	22	27	17	CR	solitary
B	MS_10	Tatum	T	4	43	106.66	47.26	58.414	11.154	54.4479	2	18.7512	-45.1842	2014	11	27	22	30	35	CR	solitary
B	MS_10	Tatum	T	4	44	169.82	48.14	65.753	17.613	57.8847	3	17.6658	-43.4886	2014	11	27	22	36	15	CR	solitary
B	MS_10	Tatum	T	4	45	25.51	47.26	62.524	15.264	58.5603	1	39.2003	-42.6458	2014	11	27	22	42	1	CR	solitary
B	MS_10	Tatum	T	4	46	4.02	51.663	52.25	0.587	51.8577	1	248.756	-46.9	2014	11	27	22	42	1	CR	solitary
B	MS_10	Tatum	T	4	47	10.73	33.17	36.986	3.816	35.5268	1	93.1966	-49.28	2014	11	27	22	42	49	CR	solitary
B	MS_10	Tatum	T	4	50	15.66	43.444	64.285	20.841	58.0599	1	63.857	-47.4444	2014	11	28	2	14	56	CR	solitary
B	MS_10	Tatum	T	4	54	109.35	38.454	65.753	27.299	54.3642	2	18.2899	-45.037	2014	11	28	6	21	27	CR	solitary
B	MS_10	Tatum	T	4	55	20.58	43.444	54.598	11.154	52.318	1	48.5909	-48.15	2014	11	28	6	22	43	CR	solitary
B	MS_10	Tatum	T	4	56	504.24	19.96	40.508	20.548	33.2884	3	5.94955	-57.0217	2014	11	28	6	22	43	CR	solitary
B	MS_10	Tatum	T	4	57	350.85	32.583	37.573	4.99	35.3206	2	5.70044	-54.2609	2014	11	28	6	22	48	CR	solitary
B	MS_10	Tatum	T	4	58	333.94	30.234	55.479	25.245	39.7348	2	5.9891	-48.9318	2014	11	28	6	54	10	CR	solitary
B	MS_10	Tatum	T	4	59	43.85	50.782	59.001	8.219	54.2516	2	45.61	-41.4167	2014	11	28	7	3	50	CR	solitary
B	MS_10	Tatum	T	4	60	116.78	41.976	68.395	26.419	60.2745	2	17.1262	-50.6349	2014	11	28	7	18	38	CR	solitary
B	MS_10	Tatum	T	4	61	218.28	39.041	70.156	31.115	58.1981	3	13.7438	-46.2453	2014	11	28	7	23	43	CR	solitary
B	MS_10	Tatum	T	4	63	26.84	37.573	64.285	26.712	55.8514	1	37.2578	-44.6415	2014	11	28	10	12	14	CR	solitary
B	MS_11	Venie	B	4	2	106.08	53.131	58.414	5.283	57.1712	2	18.8537	-48.75	2014	12	2	19	45	28	CR	solitary
B	MS_12	Yetta	B	4	4	18.79	58.121	65.459	7.338	63.3545	1	53.2198	-43.1429	2014	12	6	22	28	6	CR	solitary
B	MS_12	Yetta	T	4	6	104.7	50.782	71.33	20.548	59.1675	2	19.1022	-49.1333	2014	12	6	21	14	50	CR	solitary
B	MS_12	Yetta	T	4	8	70.24	78.375	83.659	5.284	81.945	2	28.4738	-59.6471	2014	12	6	23	4	17	CR	solitary
B	MS_12	Yetta	T	4	12	13.87	41.389	45.792	4.403	44.6711	1	72.0981	-49.4688	2014	12	7	4	12	34	CR	solitary
B	MS_12	Yetta	T	4	19	23.71	21.428	61.35	39.922	49.1344	1	42.1763	-52.2903	2014	12	7	10	20	49	CR	solitary
B	MS_12	Yetta	T	4	20	8.5	74.559	76.027	1.468	75.1835	1	117.647	-38.75	2014	12	7	12	0	24	CR	solitary
B	MS_12	Yetta	T	4	21	70.69	19.96	59.589	39.629	47.3363	2	28.2925	-53.24	2014	12	7	12	0	44	CR	solitary
B	MS_12	Zaida	T	4	1	114.99	23.776	45.792	22.016	35.4626	2	17.3928	-53.4423	2014	12	6	18	40	31	CR	solitary
B	MS_12	Zaida	T	4	3	22.38	37.866	65.459	27.593	44.5985	1	44.6828	-44.5455	2014	12	6	22	28	11	CR	solitary
B	MS_12	Zaida	T	4	4	12.53	32.583	34.05	1.467	33.7167	1	79.8085	-50.931	2014	12	7	4	19	8	CR	solitary
B	MS_12	Zaida	T	4	7	256.31	36.399	45.205	8.806	42.3621	2	7.80305	-44.2941	2014	12	7	6	28	50	CR	solitary
A	MS_01	Adele	B	2	7	27.01	36.448	53.571	17.123	45.5323	1	37.0233	-48.4286	2014	10	3	17	31	17	CR	faceToFace
A	MS_01	Adele	B	2	8	537.57	30.088	91.242	61.154	50.3739	4	7.44089	-51.1839	2014	10	3	17	31	21	CR	faceToFace
A	MS_01	Adele	B	2	13	14.09	36.937	40.851	3.914	39.6887	1	70.9723	-51.5946	2014	10	3	19	24	57	CR	faceToFace
A	MS_01	Adele	B	2	60	12.53	30.577	32.534	1.957	31.8363	1	79.8085	-50.9394	2014	10	4	12	29	23	CR	faceToFace
A	MS_01	Belen	B	2	6	1081.23	34.001	94.178	60.177	60.5533	7	6.47411	-45.1111	2014	10	3	17	19	38	CR	faceToFace
A	MS_01	Belen	B	2	7	520.82	28.62	83.414	54.794	53.5378	5	9.60025	-51.2486	2014	10	3	17	19	42	CR	faceToFace
A	MS_01	Belen	B	2	8	637.36	32.534	69.716	37.182	49.6952	4	6.27589	-46.9462	2014	10	3	17	20	13	CR	faceToFace
A	MS_01	Belen	B	2	11	185.33	34.491	74.608	40.117	59.3225	2	10.7916	-46.5844	2014	10	3	17	21	39	CR	faceToFace
A	MS_01	Belen	B	2	12	114.56	32.534	72.162	39.628	65.5948	2	17.4581	-44.5873	2014	10	3	17	21	39	CR	faceToFace
A	MS_01	Belen	B	2	13	8.21	54.06	64.334	10.274	59.6628	1	121.803	-46.8889	2014	10	3	17	23	20	CR	faceToFace
A	MS_01	Belen	B	2	30	12.91	80.479	89.774	9.295	85.5903	1	77.4593	-41.0882	2014	10	3	19	56	53	CR	faceToFace
A	MS_01	Belen	B	2	35	14.09	53.571	70.694	17.123	67.3264	1	70.9723	-49.4286	2014	10	3	20	46	33	CR	faceToFace
A	MS_01	Belen	B	2	36	272.88	39.383	62.377	22.994	47.7357	2	7.32923	-46.0227	2014	10	3	21	0	46	CR	faceToFace
A	MS_01	Belen	B	2	49	20.36	42.808	56.017	13.209	47.0781	1	49.1159	-52.4419	2014	10	3	22	25	48	CR	faceToFace
A	MS_01	Belen	B	2	64	25.05	34.001	57.974	23.973	46.2841	1	39.9202	-51.1923	2014	10	4	0	35	45	CR	faceToFace
A	MS_01	Belen	B	2	84	317.88	30.577	44.275	13.698	37.515	4	12.5834	-53.292	2014	10	4	4	25	52	CR	faceToFace
A	MS_01	Belen	B	2	86	444.03	27.641	55.528	27.887	48.3161	5	11.2605	-46.9118	2014	10	4	4	41	21	CR	faceToFace
A	MS_01	Belen	B	2	89	45.4	71.183	85.371	14.188	80.8221	2	44.0529	-47.6098	2014	10	4	5	4	38	CR	faceToFace
A	MS_01	Belen	T	2	8	14.09	56.506	60.909	4.403	59.2458	1	70.9723	-47.1379	2014	10	3	22	26	1	CR	faceToFace
A	MS_01	Belen	T	2	16	22.31	72.651	86.35	13.699	79.5255	1	44.8229	-49.5116	2014	10	4	8	24	18	CR	faceToFace
A	MS_02	Chana	B	2	16	9.4	86.105	110.322	24.217	98.9591	1	106.383	-41.76	2014	10	6	18	50	44	CR	faceToFace
A	MS_02	Chana	B	2	29	219.65	34.98	53.082	18.102	43.7317	3	13.6581	-41.2222	2014	10	6	21	11	6	CR	faceToFace
A	MS_02	Delia	B	2	21	606.54	56.017	95.645	39.628	74.5799	6	9.89218	-41.7815	2014	10	6	21	30	32	CR	faceToFace
A	MS_02	Delia	B	2	26	484.51	58.953	99.559	40.606	82.2854	6	12.3836	-43.559	2014	10	6	22	42	58	CR	faceToFace
A	MS_03	Elvia	B	2	1	106.06	52.592	63.845	11.253	60.518	2	18.8573	-49.1124	2014	10	14	20	57	3	CR	faceToFace
A	MS_03	Elvia	T	2	6	10.96	35.469	36.937	1.468	36.7924	1	91.2409	-46.8621	2014	10	14	20	13	51	CR	faceToFace
A	MS_04	Grace	T	2	4	13.31	18.356	29.589	11.233	24.574	1	75.1315	-50.5	2014	10	18	6	23	32	CR	faceToFace
A	MS_05	Imani	B	2	4	495.06	46.849	65.479	18.63	56.3989	3	6.05987	-53.3413	2014	10	20	19	45	49	CR	faceToFace
A	MS_05	Imani	B	2	6	12.13	31.78	34.52	2.74	33.8405	1	82.4402	-51.5	2014	10	20	20	39	17	CR	faceToFace
A	MS_05	Imani	B	2	21	94.69	46.849	54.794	7.945	51.3517	2	21.1216	-55.1538	2014	10	20	23	8	2	CR	faceToFace
A	MS_05	Imani	B	2	32	28.18	88.493	96.164	7.671	91.9904	1	35.4862	-43.3288	2014	10	21	4	22	50	CR	faceToFace
A	MS_05	Imani	B	2	33	16.44	65.479	66.301	0.822	66.0853	1	60.8273	-46.5581	2014	10	21	4	24	37	CR	faceToFace
A	MS_05	Imani	B	2	37	11.74	81.643	84.109	2.466	83.192	1	85.1789	-44.1935	2014	10	21	4	31	32	CR	faceToFace
A	MS_05	Imani	B	2	39	31.7	55.068	63.013	7.945	59.3693	1	31.5457	-46.7308	2014	10	21	4	34	57	CR	faceToFace
A	MS_05	Imani	B	2	53	2776.28	72.328	107.945	35.617	85.4017	19	6.84369	-47.5015	2014	10	21	5	29	31	CR	faceToFace
A	MS_05	Imani	B	2	54	27.79	73.424	94.794	21.37	83.0885	1	35.9842	-49.3182	2014	10	21	5	29	47	CR	faceToFace
A	MS_05	Imani	B	2	66	122.23	75.616	89.863	14.247	83.4737	2	16.3626	-28.0504	2014	10	21	5	32	35	CR	faceToFace
A	MS_05	Imani	B	2	98	19.57	78.63	85.479	6.849	82.4799	1	51.0986	-47.3922	2014	10	21	7	5	25	CR	faceToFace
A	MS_05	Jaida	B	2	22	107.64	73.698	96.164	22.466	87.8829	2	18.5805	-51.7206	2014	10	20	19	26	34	CR	faceToFace
A	MS_05	Jaida	B	2	30	92.75	34.246	53.698	19.452	45.3024	2	21.5633	-50.6935	2014	10	20	19	40	32	CR	faceToFace
A	MS_05	Jaida	B	2	34	7.83	48.767	50.41	1.643	49.5188	1	127.714	-44.2857	2014	10	20	19	48	36	CR	faceToFace
A	MS_05	Jaida	B	2	35	12.52	35.068	41.369	6.301	38.6185	1	79.8722	-48.9091	2014	10	20	19	49	1	CR	faceToFace
A	MS_05	Jaida	B	2	43	13.31	48.219	56.164	7.945	53.2832	1	75.1315	-43.5714	2014	10	20	19	59	19	CR	faceToFace
A	MS_05	Jaida	B	2	44	318.6	36.712	50.41	13.698	41.7052	3	9.4162	-41.6712	2014	10	20	19	59	30	CR	faceToFace
A	MS_05	Jaida	B	2	57	255.2	54.794	66.027	11.233	60.1138	2	7.83699	-48.1961	2014	10	20	20	19	39	CR	faceToFace
A	MS_05	Jaida	B	2	59	9.78	51.78	66.027	14.247	58.4067	1	102.249	-46.5385	2014	10	20	20	23	48	CR	faceToFace
A	MS_05	Jaida	B	2	62	10.18	38.904	44.383	5.479	42.6339	1	98.2318	-36.8148	2014	10	20	20	32	31	CR	faceToFace
A	MS_05	Jaida	B	2	65	1076.28	36.712	82.465	45.753	55.211	9	8.36214	-48.1648	2014	10	20	20	36	46	CR	faceToFace
A	MS_05	Jaida	B	2	70	5.87	48.219	51.232	3.013	50.1147	1	170.358	-36.6429	2014	10	20	20	45	44	CR	faceToFace
A	MS_05	Jaida	B	2	97	16.83	43.561	74.794	31.233	59.1127	1	59.4177	-41.5862	2014	10	20	21	25	47	CR	faceToFace
A	MS_05	Jaida	B	2	101	19.56	61.095	66.849	5.754	64.2413	1	51.1247	-43.9149	2014	10	20	21	34	45	CR	faceToFace
A	MS_05	Jaida	B	2	102	11.74	31.78	33.15	1.37	32.4541	1	85.1789	-46.5484	2014	10	20	21	34	45	CR	faceToFace
A	MS_05	Jaida	B	2	103	12.91	64.383	65.479	1.096	64.8591	1	77.4593	-42.1765	2014	10	20	21	46	10	CR	faceToFace
A	MS_05	Jaida	B	2	104	20.74	57.26	67.397	10.137	61.3976	1	48.216	-37.3043	2014	10	20	21	49	5	CR	faceToFace
A	MS_05	Jaida	B	2	105	9	53.15	59.452	6.302	56.493	1	111.111	-48.375	2014	10	20	21	49	5	CR	faceToFace
A	MS_05	Jaida	B	2	110	3.91	49.863	51.78	1.917	51.1912	1	255.754	-37.8889	2014	10	20	22	36	37	CR	faceToFace
A	MS_05	Jaida	B	2	116	10.56	31.232	31.78	0.548	31.3306	1	94.697	-46.3214	2014	10	20	22	57	13	CR	faceToFace
A	MS_05	Jaida	B	2	117	235.93	61.095	67.945	6.85	64.9803	2	8.47709	-45.2432	2014	10	20	22	57	15	CR	faceToFace
A	MS_05	Jaida	B	2	130	134.4	36.712	68.493	31.781	56.2621	2	14.881	-45.6102	2014	10	21	0	33	29	CR	faceToFace
A	MS_05	Jaida	B	2	133	7.43	67.397	68.767	1.37	68.186	1	134.59	-43.45	2014	10	21	0	43	56	CR	faceToFace
A	MS_05	Jaida	B	2	157	1768.89	68.493	110.41	41.917	90.3844	8	4.52261	-49.0295	2014	10	21	4	22	38	CR	faceToFace
A	MS_05	Jaida	B	2	158	220.84	69.863	105.205	35.342	81.8317	2	9.05633	-48.2212	2014	10	21	4	22	38	CR	faceToFace
A	MS_05	Jaida	B	2	176	136.59	69.315	106.575	37.26	88.4495	2	14.6424	-43.4504	2014	10	21	5	29	44	CR	faceToFace
A	MS_05	Jaida	B	2	177	821.07	72.328	105.205	32.877	86.4456	4	4.87169	-48.5772	2014	10	21	5	29	44	CR	faceToFace
A	MS_05	Jaida	B	2	178	160.56	67.397	95.342	27.945	84.4974	2	12.4564	-40.5688	2014	10	21	5	30	50	CR	faceToFace
A	MS_05	Jaida	B	2	186	84.94	84.109	94.246	10.137	86.8307	2	23.546	-37.4651	2014	10	21	5	34	38	CR	faceToFace
A	MS_05	Jaida	B	2	187	120.55	53.15	81.643	28.493	69.4859	2	16.5906	-48.6316	2014	10	21	5	34	38	CR	faceToFace
A	MS_05	Jaida	B	2	188	40.32	25.205	91.506	66.301	73.4904	2	49.6032	-48.8714	2014	10	21	5	37	37	CR	faceToFace
A	MS_05	Jaida	B	2	190	22.7	46.849	53.698	6.849	51.8428	1	44.0529	-45.4423	2014	10	21	5	48	12	CR	faceToFace
A	MS_05	Jaida	B	2	192	12.92	49.315	55.616	6.301	54.732	1	77.3994	-45.8846	2014	10	21	5	57	46	CR	faceToFace
A	MS_05	Jaida	B	2	193	423.94	66.301	99.726	33.425	83.6996	2	4.71765	-39.4945	2014	10	21	6	12	33	CR	faceToFace
A	MS_05	Jaida	B	2	196	29.35	80.547	103.013	22.466	88.7755	1	34.0716	-39.1644	2014	10	21	6	12	43	CR	faceToFace
A	MS_05	Jaida	B	2	202	547.69	67.397	108.493	41.096	83.2426	3	5.47755	-45.4854	2014	10	21	6	50	25	CR	faceToFace
A	MS_05	Jaida	B	2	203	405.48	64.931	81.095	16.164	76.2761	2	4.93243	-45.3204	2014	10	21	6	50	25	CR	faceToFace
A	MS_05	Jaida	B	2	217	13.7	81.643	85.479	3.836	83.4565	1	72.9927	-48.1111	2014	10	21	8	16	39	CR	faceToFace
A	MS_05	Jaida	B	2	218	39.92	83.287	110.41	27.123	97.6068	1	25.0501	-53.3875	2014	10	21	8	16	39	CR	faceToFace
A	MS_05	Jaida	T	2	10	837.81	68.493	102.739	34.246	89.2606	5	5.96794	-51.1603	2014	10	21	4	22	42	CR	faceToFace
A	MS_05	Jaida	T	2	11	206.83	70.41	89.315	18.905	80.2684	2	9.66978	-54.0278	2014	10	21	4	22	45	CR	faceToFace
A	MS_05	Jaida	T	2	12	21.53	76.712	86.027	9.315	81.7332	1	46.4468	-49.4528	2014	10	21	5	32	32	CR	faceToFace
A	MS_06	Lidia	T	2	9	19.96	28.18	37.866	9.686	34.0028	1	50.1002	-49.1923	2014	10	23	19	28	44	CR	faceToFace
A	MS_06	Lidia	T	2	10	1.95	37.573	39.334	1.761	38.6072	1	512.821	-50.3333	2014	10	23	19	28	44	CR	faceToFace
A	MS_06	Lidia	T	2	11	14.48	96.575	103.033	6.458	98.4061	1	69.0608	-45.7632	2014	10	23	19	29	28	CR	faceToFace
A	MS_06	Lidia	T	2	37	125.63	63.405	71.624	8.219	66.3068	3	23.8796	-46.0902	2014	10	23	23	38	34	CR	faceToFace
A	MS_06	Lidia	T	2	40	198.14	30.528	55.479	24.951	39.661	2	10.0939	-48.6061	2014	10	23	23	50	22	CR	faceToFace
B	MS_07	Mamie	B	2	3	22.7	25.244	39.041	13.797	33.0327	1	44.0529	-53.4038	2014	11	5	18	54	21	CR	faceToFace
B	MS_07	Mamie	B	2	4	330.72	48.14	60.469	12.329	56.623	2	6.04741	-54.1224	2014	11	5	18	54	21	CR	faceToFace
B	MS_07	Naoma	B	2	4	143.4	33.17	54.598	21.428	45.6267	2	13.947	-44.7467	2014	11	5	18	54	24	CR	faceToFace
B	MS_07	Naoma	B	2	5	266.1	45.205	91.291	46.086	69.3511	3	11.274	-47.9091	2014	11	5	18	54	24	CR	faceToFace
B	MS_07	Naoma	B	2	6	323.05	33.463	64.285	30.822	53.056	3	9.28649	-52.9245	2014	11	5	18	54	27	CR	faceToFace
B	MS_07	Naoma	B	2	7	263.1	40.508	67.221	26.713	51.6792	3	11.4025	-55.6471	2014	11	5	18	54	27	CR	faceToFace
B	MS_07	Naoma	B	2	17	57.15	46.673	57.534	10.861	56.2122	3	52.4934	-52.7037	2014	11	5	19	9	47	CR	faceToFace
B	MS_07	Naoma	B	2	25	267.6	46.379	90.117	43.738	71.5368	3	11.2108	-48.1339	2014	11	5	19	13	20	CR	faceToFace
B	MS_08	Polly	T	2	1	11.74	64.285	73.091	8.806	67.072	1	85.1789	-46.5161	2014	11	9	19	28	5	CR	faceToFace
B	MS_08	Polly	T	2	25	13.31	25.831	39.921	14.09	35.6379	1	75.1315	-45.6571	2014	11	10	3	28	11	CR	faceToFace
B	MS_10	Somer	B	2	3	122.05	52.25	61.35	9.1	57.1897	2	16.3867	-50.1304	2014	11	25	19	59	44	CR	faceToFace
B	MS_10	Somer	T	2	14	515.34	20.254	41.976	21.722	30.888	5	9.70233	-52.6408	2014	11	25	19	49	9	CR	faceToFace
B	MS_10	Somer	T	2	15	11.64	34.05	39.921	5.871	37.254	1	85.9107	-46.96	2014	11	25	19	49	9	CR	faceToFace
B	MS_10	Somer	T	2	16	857.5	21.428	67.221	45.793	49.0084	5	5.8309	-53.3061	2014	11	25	19	49	13	CR	faceToFace
B	MS_10	Somer	T	2	17	114.23	31.115	48.14	17.025	35.7425	2	17.5085	-50.9273	2014	11	25	19	49	13	CR	faceToFace
B	MS_10	Somer	T	2	18	839.59	21.428	39.041	17.613	35.4609	4	4.76423	-53	2014	11	25	19	49	17	CR	faceToFace
B	MS_10	Somer	T	2	19	277.85	16.438	41.389	24.951	34.2791	3	10.7972	-52.6102	2014	11	25	19	49	28	CR	faceToFace
B	MS_10	Somer	T	2	20	540.27	18.493	34.05	15.557	25.7585	3	5.55278	-51.9314	2014	11	25	19	49	58	CR	faceToFace
B	MS_10	Somer	T	2	21	7.16	22.309	24.363	2.054	23.0043	1	139.665	-61.4	2014	11	25	19	49	58	CR	faceToFace
B	MS_10	Somer	T	2	23	82.77	28.767	54.011	25.244	39.8642	2	24.1633	-54.0652	2014	11	25	19	52	17	CR	faceToFace
B	MS_10	Somer	T	2	24	13.42	30.528	39.041	8.513	35.313	1	74.5156	-47.3548	2014	11	25	19	54	31	CR	faceToFace
B	MS_10	Somer	T	2	26	22.82	61.056	78.962	17.906	71.3219	1	43.8212	-52.6176	2014	11	25	20	7	21	CR	faceToFace
B	MS_10	Somer	T	2	33	72.04	23.189	59.589	36.4	34.5011	2	27.7624	-54.1818	2014	11	25	20	50	37	CR	faceToFace
B	MS_10	Somer	T	2	36	24.61	34.637	40.802	6.165	37.5546	1	40.6339	-51.8519	2014	11	25	20	57	18	CR	faceToFace
B	MS_10	Somer	T	2	39	609.28	42.857	84.246	41.389	70.5804	4	6.56513	-52.1358	2014	11	25	21	19	42	CR	faceToFace
B	MS_10	Somer	T	2	43	43.4	36.399	58.414	22.015	45.1754	2	46.0829	-51.8909	2014	11	25	21	27	13	CR	faceToFace
B	MS_10	Somer	T	2	49	466.57	19.373	61.937	42.564	43.8143	5	10.7165	-53.9779	2014	11	25	22	24	20	CR	faceToFace
B	MS_10	Somer	T	2	50	184.57	20.254	65.753	45.499	58.2417	2	10.836	-54.8478	2014	11	25	22	28	52	CR	faceToFace
B	MS_10	Somer	T	2	51	143.98	29.647	37.573	7.926	34.8883	2	13.8908	-51.72	2014	11	25	22	30	46	CR	faceToFace
B	MS_10	Somer	T	2	96	526.9	28.767	39.921	11.154	33.4152	3	5.69368	-55.6737	2014	11	26	3	16	34	CR	faceToFace
B	MS_10	Tatum	T	2	9	499.92	36.986	44.911	7.925	40.2282	3	6.00096	-52.7143	2014	11	25	19	49	4	CR	faceToFace
B	MS_10	Tatum	T	2	10	14.76	33.17	36.399	3.229	35.2224	1	67.7507	-48.7353	2014	11	25	19	49	15	CR	faceToFace
B	MS_10	Tatum	T	2	11	15.21	21.722	39.041	17.319	34.0443	1	65.7462	-53.0345	2014	11	25	19	51	13	CR	faceToFace
B	MS_10	Tatum	T	2	12	18.79	31.996	57.534	25.538	43.7198	1	53.2198	-50.4872	2014	11	25	19	51	13	CR	faceToFace
B	MS_10	Tatum	T	2	21	619.93	33.17	76.614	43.444	62.512	5	8.06543	-50.2523	2014	11	25	20	21	12	CR	faceToFace
B	MS_10	Tatum	T	2	44	8.95	30.528	32.583	2.055	31.7376	1	111.732	-58.9048	2014	11	25	21	21	19	CR	faceToFace
B	MS_10	Tatum	T	2	48	501.04	31.702	78.962	47.26	54.8538	5	9.97924	-47.4444	2014	11	25	21	31	14	CR	faceToFace
B	MS_10	Tatum	T	2	59	42.51	33.463	54.011	20.548	49.0502	2	47.0478	-49.9167	2014	11	25	22	15	17	CR	faceToFace
B	MS_10	Tatum	T	2	60	69.35	35.518	54.598	19.08	45.8062	2	28.8392	-52.5098	2014	11	25	22	15	23	CR	faceToFace
B	MS_10	Tatum	T	2	69	63.98	37.573	58.121	20.548	47.6719	2	31.2598	-51.3571	2014	11	25	22	28	48	CR	faceToFace
B	MS_10	Tatum	T	2	96	17	29.06	39.921	10.861	36.3453	1	58.8235	-50.6216	2014	11	26	1	11	47	CR	faceToFace
B	MS_10	Tatum	T	2	97	113.38	31.996	36.986	4.99	35.3618	2	17.6398	-56.0769	2014	11	26	1	11	47	CR	faceToFace
B	MS_10	Tatum	T	2	98	20.13	52.544	63.405	10.861	60.3961	1	49.6771	-48.2059	2014	11	26	1	15	23	CR	faceToFace
B	MS_10	Tatum	T	2	99	417.27	28.767	43.737	14.97	36.1371	4	9.58612	-50.907	2014	11	26	1	15	23	CR	faceToFace
B	MS_10	Tatum	T	2	105	189.79	33.17	53.131	19.961	40.8637	3	15.8069	-50.7101	2014	11	26	1	57	55	CR	faceToFace
B	MS_10	Tatum	T	2	113	118.61	35.518	46.673	11.155	39.2478	2	16.862	-44.2857	2014	11	26	2	38	10	CR	faceToFace
B	MS_10	Tatum	T	2	128	138.29	53.131	61.35	8.219	59.1749	3	21.6935	-46.913	2014	11	26	4	11	41	CR	faceToFace
B	MS_11	Venie	B	2	2	16.56	31.996	51.663	19.667	47.5055	1	60.3865	-46.4	2014	11	29	19	20	16	CR	faceToFace
B	MS_11	Wilma	B	2	8	19.68	36.986	72.798	35.812	67.2587	1	50.813	-46.7879	2014	11	29	22	57	28	CR	faceToFace
A	MS_01	Adele	B	3	15	112.49	42.808	57.485	14.677	51.2443	2	17.7794	-53.4889	2014	10	5	3	15	14	CR	faceToFace
A	MS_01	Belen	B	3	4	6.26	68.248	70.205	1.957	69.3333	1	159.744	-44.6471	2014	10	4	18	44	56	CR	faceToFace
A	MS_01	Belen	B	3	8	53.23	32.045	35.958	3.913	34.101	2	37.5728	-48.2105	2014	10	4	20	26	20	CR	faceToFace
A	MS_01	Belen	B	3	12	11.35	54.549	59.931	5.382	57.9785	1	88.1057	-49.5333	2014	10	4	21	28	43	CR	faceToFace
A	MS_01	Belen	B	3	23	6.65	51.614	53.082	1.468	52.3237	1	150.376	-49.1667	2014	10	5	3	7	41	CR	faceToFace
A	MS_05	Imani	B	3	22	189.99	78.63	85.479	6.849	82.4607	2	10.5269	-46.9889	2014	10	22	2	54	6	CR	faceToFace
A	MS_05	Imani	B	3	52	764.12	47.397	80.547	33.15	65.3573	6	7.85217	-41.2849	2014	10	22	4	22	43	CR	faceToFace
A	MS_05	Imani	B	3	53	17.61	58.63	66.027	7.397	62.5768	1	56.7859	-44.8478	2014	10	22	4	22	50	CR	faceToFace
A	MS_05	Imani	B	3	57	108.03	50.684	74.246	23.562	65.4736	2	18.5134	-37.3402	2014	10	22	4	23	7	CR	faceToFace
A	MS_05	Imani	B	3	62	227.71	60	102.739	42.739	77.8862	3	13.1747	-40.6974	2014	10	22	4	49	54	CR	faceToFace
A	MS_05	Imani	B	3	71	126.14	70.41	100.273	29.863	85.6831	2	15.8554	-41.8857	2014	10	22	6	8	52	CR	faceToFace
A	MS_05	Imani	B	3	75	977.82	69.315	107.671	38.356	87.0063	8	8.18146	-49.8929	2014	10	22	6	13	52	CR	faceToFace
A	MS_05	Jaida	B	3	39	13.7	37.534	41.369	3.835	40.083	1	72.9927	-38.9444	2014	10	21	23	38	22	CR	faceToFace
A	MS_05	Jaida	B	3	46	110.88	79.178	93.972	14.794	88.2099	2	18.0375	-41	2014	10	22	2	51	21	CR	faceToFace
A	MS_05	Jaida	B	3	62	23.87	97.26	100.821	3.561	99.6586	1	41.8936	-48.1639	2014	10	22	4	21	8	CR	faceToFace
A	MS_05	Jaida	T	3	16	16.83	55.616	77.808	22.192	68.1473	1	59.4177	-46.5952	2014	10	21	22	37	12	CR	faceToFace
A	MS_05	Jaida	T	3	22	558.8	68.493	97.26	28.767	84.8381	4	7.1582	-47.1088	2014	10	22	6	13	53	CR	faceToFace
A	MS_06	Karis	B	3	1	12.13	36.986	51.076	14.09	47.7401	1	82.4402	-44.5714	2014	10	24	18	29	26	CR	faceToFace
A	MS_06	Karis	T	3	12	16.04	30.528	36.986	6.458	35.9014	1	62.3441	-49.3571	2014	10	24	22	0	13	CR	faceToFace
A	MS_06	Karis	T	3	13	9.39	30.528	37.573	7.045	34.0715	1	106.496	-57.6	2014	10	24	22	0	13	CR	faceToFace
A	MS_06	Karis	T	3	21	335.69	19.96	53.131	33.171	37.2772	4	11.9158	-54.6495	2014	10	25	5	35	58	CR	faceToFace
A	MS_06	Karis	T	3	22	89.32	36.986	40.802	3.816	39.6123	2	22.3914	-57.3125	2014	10	25	5	35	58	CR	faceToFace
A	MS_06	Lidia	B	3	3	89.24	61.056	68.688	7.632	65.2566	2	22.4115	-39.9154	2014	10	25	5	42	12	CR	faceToFace
A	MS_06	Lidia	T	3	6	157.37	53.131	67.808	14.677	59.5929	3	19.0634	-49.9841	2014	10	24	19	46	41	CR	faceToFace
B	MS_10	Tatum	T	3	11	188.69	41.976	71.624	29.648	57.0558	2	10.5994	-48.7849	2014	11	26	19	12	9	CR	faceToFace
B	MS_10	Tatum	T	3	21	21.47	34.931	60.469	25.538	57.5765	1	46.5766	-47.4	2014	11	26	20	48	11	CR	faceToFace
B	MS_10	Tatum	T	3	41	14.76	29.647	36.105	6.458	33.2401	1	67.7507	-52.6	2014	11	27	5	51	1	CR	faceToFace
B	MS_07	Naoma	B	4	4	179.45	59.882	117.123	57.241	67.8642	2	11.1452	-44.5243	2014	11	7	23	14	10	CR	faceToFace
B	MS_08	Olive	T	4	4	26.62	72.798	102.446	29.648	80.2245	1	37.5657	-42.4	2014	11	11	19	44	22	CR	faceToFace
B	MS_10	Somer	T	4	23	92.35	50.195	64.872	14.677	60.0083	2	21.6567	-49.766	2014	11	27	21	13	45	CR	faceToFace
B	MS_10	Tatum	T	4	13	23.27	30.234	40.508	10.274	36.1597	1	42.9738	-50.575	2014	11	27	19	24	55	CR	faceToFace
B	MS_10	Tatum	T	4	51	211.42	20.841	55.479	34.638	37.6826	2	9.45984	-49.566	2014	11	28	2	35	40	CR	faceToFace
B	MS_12	Yetta	T	4	1	374.86	23.189	53.718	30.529	37.2719	3	8.00299	-54.236	2014	12	6	18	54	40	CR	faceToFace
B	MS_12	Yetta	T	4	17	358.72	60.469	104.794	44.325	79.1101	4	11.1508	-47.2164	2014	12	7	6	19	40	CR	faceToFace
B	MS_07	Naoma	T	1	13	28.57	63.405	75.44	12.035	69.0231	1	35.0018	-52.5714	2014	11	5	3	5	33	CR	solitary
B	MS_07	Naoma	T	1	14	503.41	59.589	120.939	61.35	71.8032	6	11.9187	-34.6538	2014	11	5	3	29	55	CR	solitary
B	MS_07	Naoma	T	1	15	933.62	50.195	119.178	68.983	68.0333	7	7.4977	-37.0413	2014	11	5	4	48	2	CR	solitary
B	MS_07	Naoma	T	1	16	708.57	53.718	108.317	54.599	69.5673	7	9.87905	-46.5587	2014	11	5	7	4	31	CR	solitary
A	MS_01	Adele	B	2	1	17.22	31.555	36.937	5.382	35.3536	1	58.072	-47.3488	2014	10	3	16	3	11	CR	solitary
A	MS_01	Adele	B	2	2	37.18	31.066	49.657	18.591	41.5713	1	26.8962	-54.1429	2014	10	3	16	4	12	CR	solitary
A	MS_01	Adele	B	2	3	225.12	35.958	56.506	20.548	45.8346	2	8.88415	-57.1321	2014	10	3	16	4	12	CR	solitary
A	MS_01	Adele	B	2	6	12.92	39.872	45.743	5.871	43.9821	1	77.3994	-48.5882	2014	10	3	17	29	5	CR	solitary
A	MS_01	Adele	B	2	10	13.7	39.383	40.851	1.468	40.3855	1	72.9927	-49.3333	2014	10	3	17	51	9	CR	solitary
A	MS_01	Adele	B	2	14	102.31	44.275	71.183	26.908	55.9436	2	19.5484	-47.2131	2014	10	3	20	42	2	CR	solitary
A	MS_01	Adele	B	2	15	341.82	25.195	70.694	45.499	55.7051	2	5.85103	-50.7952	2014	10	3	20	42	2	CR	solitary
A	MS_01	Adele	B	2	17	107	39.383	71.183	31.8	53.1704	3	28.0374	-49.5854	2014	10	3	21	15	43	CR	solitary
A	MS_01	Adele	B	2	18	428.81	50.636	94.178	43.542	72.3504	4	9.32814	-42.9119	2014	10	3	21	36	58	CR	solitary
A	MS_01	Adele	B	2	27	903.1	21.281	79.011	57.73	51.4338	6	6.64378	-47.8208	2014	10	3	23	11	37	CR	solitary
A	MS_01	Adele	B	2	31	1074.4	44.275	88.307	44.032	62.2669	9	8.37677	-38.129	2014	10	4	1	31	23	CR	solitary
A	MS_01	Adele	B	2	32	9.78	40.851	44.765	3.914	42.3787	1	102.249	-50.5	2014	10	4	1	31	50	CR	solitary
A	MS_01	Adele	B	2	33	12.91	41.34	43.297	1.957	42.6769	1	77.4593	-48.5556	2014	10	4	1	48	48	CR	solitary
A	MS_01	Adele	B	2	35	10.96	32.534	36.937	4.403	35.2449	1	91.2409	-48.4138	2014	10	4	2	23	30	CR	solitary
A	MS_01	Adele	B	2	38	6.65	60.42	62.866	2.446	62.0994	1	150.376	-46.5556	2014	10	4	3	19	10	CR	solitary
A	MS_01	Adele	B	2	39	1086.11	45.743	92.221	46.478	59.6905	12	11.0486	-40.8762	2014	10	4	3	19	41	CR	solitary
A	MS_01	Adele	B	2	40	983.52	43.786	101.761	57.975	63.6311	9	9.15081	-38.3545	2014	10	4	4	1	49	CR	solitary
A	MS_01	Adele	B	2	41	10.17	32.045	34.001	1.956	33.1066	1	98.3284	-50.28	2014	10	4	4	3	35	CR	solitary
A	MS_01	Adele	B	2	45	9.39	52.592	55.039	2.447	54.1498	1	106.496	-48.68	2014	10	4	4	35	22	CR	solitary
A	MS_01	Adele	B	2	49	957.03	43.786	100.782	56.996	61.369	8	8.35919	-39.6821	2014	10	4	5	19	49	CR	solitary
A	MS_01	Adele	B	2	52	934.44	47.7	93.688	45.988	67.849	8	8.56128	-41.7562	2014	10	4	5	43	33	CR	solitary
A	MS_01	Adele	B	2	53	732.41	46.232	92.71	46.478	61.0032	7	9.55749	-37.9346	2014	10	4	6	20	58	CR	solitary
A	MS_01	Adele	B	2	57	58.39	48.189	58.953	10.764	54.7016	3	51.3787	-47.439	2014	10	4	8	42	24	CR	solitary
A	MS_01	Adele	T	2	11	471.35	34.001	56.506	22.505	40.8529	4	8.48626	-56.6176	2014	10	4	8	31	7	CR	solitary
A	MS_01	Belen	B	2	15	124.61	31.555	40.362	8.807	37.5115	2	16.0501	-49.2059	2014	10	3	17	29	48	CR	solitary
A	MS_01	Belen	B	2	23	7.44	43.297	46.232	2.935	45.2489	1	134.409	-50.0526	2014	10	3	18	3	12	CR	solitary
A	MS_01	Belen	B	2	29	417.6	56.996	68.737	11.741	65.6368	3	7.18391	-44.4375	2014	10	3	19	52	59	CR	solitary
A	MS_01	Belen	B	2	33	9.4	65.313	78.033	12.72	73.5056	1	106.383	-47.1304	2014	10	3	20	24	15	CR	solitary
A	MS_01	Belen	B	2	37	12.53	65.802	73.14	7.338	71.1331	1	79.8085	-48.0625	2014	10	3	21	1	32	CR	solitary
A	MS_01	Belen	B	2	38	148.58	70.205	79.99	9.785	72.6586	2	13.4608	-52.55	2014	10	3	21	1	32	CR	solitary
A	MS_01	Belen	B	2	41	7.82	44.275	51.125	6.85	47.8019	1	127.877	-42.1111	2014	10	3	21	29	5	CR	solitary
A	MS_01	Belen	B	2	45	353.26	48.189	67.27	19.081	57.3207	3	8.49233	-42.7416	2014	10	3	22	2	2	CR	solitary
A	MS_01	Belen	B	2	52	41.09	49.657	57.974	8.317	54.9928	2	48.6736	-52.36	2014	10	3	22	54	56	CR	solitary
A	MS_01	Belen	B	2	56	414.52	34.98	45.743	10.763	40.6072	3	7.23729	-48.3415	2014	10	3	23	55	39	CR	solitary
A	MS_01	Belen	B	2	57	18	42.808	72.162	29.354	57.9751	1	55.5556	-47.0256	2014	10	4	0	14	6	CR	solitary
A	MS_01	Adele	B	2	5	11.35	29.598	31.555	1.957	31.017	1	88.1057	-50.8929	2014	10	3	17	18	27	CR	non-faceToFace
A	MS_01	Adele	B	2	22	407.48	29.598	40.362	10.764	38.1196	3	7.36232	-48	2014	10	3	21	47	3	CR	non-faceToFace
A	MS_01	Adele	B	2	23	12.92	47.7	54.549	6.849	50.5653	1	77.3994	-42.6333	2014	10	3	21	55	26	CR	non-faceToFace
A	MS_01	Adele	B	2	26	7.44	40.362	41.34	0.978	41.0272	1	134.409	-43	2014	10	3	22	43	39	CR	non-faceToFace
A	MS_01	Adele	B	2	59	7.44	38.405	39.383	0.978	38.9296	1	134.409	-44.1765	2014	10	4	12	20	49	CR	non-faceToFace
A	MS_01	Adele	T	2	4	18.39	54.06	56.996	2.936	55.713	1	54.3774	-51.4318	2014	10	3	19	54	55	CR	non-faceToFace
A	MS_01	Adele	T	2	5	211.7	43.786	86.839	43.053	63.9447	2	9.44733	-50.411	2014	10	3	19	54	55	CR	non-faceToFace
A	MS_01	Adele	T	2	6	16.83	37.426	38.405	0.979	37.9734	1	59.4177	-54.5238	2014	10	3	19	58	55	CR	non-faceToFace
A	MS_01	Belen	B	2	5	490.56	34.98	43.786	8.806	40.3369	2	4.07697	-38.6531	2014	10	3	17	19	19	CR	non-faceToFace
A	MS_01	Belen	B	2	9	19.18	33.512	77.544	44.032	62.7133	1	52.1376	-44.0345	2014	10	3	17	20	26	CR	non-faceToFace
A	MS_01	Belen	B	2	10	16.44	20.792	39.383	18.591	32.0868	1	60.8273	-53.4048	2014	10	3	17	20	28	CR	non-faceToFace
A	MS_01	Belen	B	2	18	909.71	31.066	94.667	63.601	70.6507	10	10.9925	-46.729	2014	10	3	17	33	25	CR	non-faceToFace
A	MS_01	Belen	B	2	19	888.65	49.657	97.113	47.456	64.0629	7	7.87712	-41.6695	2014	10	3	17	36	4	CR	non-faceToFace
A	MS_01	Belen	B	2	26	6.26	49.168	52.103	2.935	51.2175	1	159.744	-39.8235	2014	10	3	19	25	0	CR	non-faceToFace
A	MS_01	Belen	B	2	27	8.61	49.168	69.716	20.548	59.1688	1	116.144	-52.4286	2014	10	3	19	37	6	CR	non-faceToFace
A	MS_01	Belen	B	2	31	49.39	31.066	75.097	44.031	50.6192	2	40.494	-45.5902	2014	10	3	20	8	59	CR	non-faceToFace
A	MS_01	Belen	B	2	39	766.14	51.614	84.882	33.268	73.0884	7	9.13671	-44.7412	2014	10	3	21	7	37	CR	non-faceToFace
A	MS_01	Belen	B	2	40	16.83	30.577	37.426	6.849	34.7776	1	59.4177	-51.6136	2014	10	3	21	17	52	CR	non-faceToFace
A	MS_01	Belen	B	2	42	21.14	50.636	67.759	17.123	60.2995	1	47.3037	-47.6905	2014	10	3	21	40	22	CR	non-faceToFace
A	MS_01	Belen	B	2	43	9.4	108.855	111.301	2.446	110.718	1	106.383	-50.2	2014	10	3	21	51	11	CR	non-faceToFace
A	MS_01	Belen	B	2	46	10.95	40.362	42.808	2.446	41.3822	1	91.3242	-45.9643	2014	10	3	22	13	35	CR	non-faceToFace
A	MS_01	Belen	B	2	47	14.87	32.534	40.851	8.317	36.6559	1	67.2495	-55.0357	2014	10	3	22	13	35	CR	non-faceToFace
A	MS_01	Belen	B	2	50	41.1	41.829	62.866	21.037	53.776	2	48.6618	-50.5942	2014	10	3	22	41	2	CR	non-faceToFace
A	MS_01	Belen	B	2	51	8.22	40.362	41.34	0.978	40.9991	1	121.655	-38.2273	2014	10	3	22	43	39	CR	non-faceToFace
A	MS_01	Belen	B	2	63	31.32	58.463	92.71	34.247	79.8355	2	63.857	-50.6136	2014	10	4	0	34	2	CR	non-faceToFace
A	MS_01	Belen	B	2	75	16.83	97.602	104.452	6.85	99.5452	1	59.4177	-61.4444	2014	10	4	2	51	56	CR	non-faceToFace
A	MS_01	Belen	B	2	85	11.35	33.023	35.469	2.446	34.4284	1	88.1057	-42.9333	2014	10	4	4	37	23	CR	non-faceToFace
A	MS_01	Belen	B	2	99	21.92	31.066	62.377	31.311	44.2149	1	45.6204	-50.4211	2014	10	4	8	25	48	CR	non-faceToFace
A	MS_01	Belen	T	2	2	10.18	33.023	34.98	1.957	34.182	1	98.2318	-48.4286	2014	10	3	17	18	46	CR	non-faceToFace
A	MS_02	Chana	B	2	18	23.48	31.066	42.318	11.252	37.0519	1	42.5894	-40.678	2014	10	6	19	0	48	CR	non-faceToFace
A	MS_02	Chana	B	2	19	107.05	30.577	34.491	3.914	33.0538	2	18.6829	-53.9722	2014	10	6	19	0	48	CR	non-faceToFace
A	MS_02	Chana	B	2	23	456.83	33.023	56.996	23.973	40.8106	6	13.134	-46.7093	2014	10	6	19	37	37	CR	non-faceToFace
A	MS_02	Chana	B	2	25	11.74	30.577	36.937	6.36	34.3278	1	85.1789	-47.0968	2014	10	6	20	26	59	CR	non-faceToFace
A	MS_02	Chana	B	2	26	700.75	28.62	57.974	29.354	47.7829	6	8.56225	-45.2611	2014	10	6	20	33	7	CR	non-faceToFace
A	MS_02	Chana	B	2	28	69.67	34.001	42.808	8.807	40.2045	2	28.7068	-45.8056	2014	10	6	21	9	37	CR	non-faceToFace
A	MS_04	Hasel	T	2	7	75.54	49.863	54.794	4.931	53.3251	2	26.476	-49.55	2014	10	17	22	18	9	CR	non-faceToFace
A	MS_05	Imani	B	2	18	357.54	59.452	101.095	41.643	73.0679	4	11.1876	-37.9877	2014	10	20	22	49	37	CR	non-faceToFace
A	MS_05	Imani	B	2	19	1042.69	48.219	86.575	38.356	62.5954	6	5.75435	-50.7427	2014	10	20	23	4	58	CR	non-faceToFace
A	MS_05	Imani	B	2	20	250.24	43.561	52.602	9.041	49.7378	2	7.99233	-51.5634	2014	10	20	23	8	2	CR	non-faceToFace
A	MS_05	Imani	B	2	28	175.11	30.684	58.63	27.946	54.9067	3	17.1321	-49.7619	2014	10	21	0	43	24	CR	non-faceToFace
A	MS_05	Imani	B	2	38	560	64.383	83.561	19.178	72.0048	4	7.14286	-49.2609	2014	10	21	4	33	28	CR	non-faceToFace
A	MS_05	Imani	B	2	59	245.48	64.383	91.78	27.397	78.643	3	12.221	-45.6577	2014	10	21	5	30	32	CR	non-faceToFace
A	MS_05	Imani	B	2	60	291.27	81.095	92.328	11.233	86.3411	2	6.86648	-43.8396	2014	10	21	5	31	19	CR	non-faceToFace
A	MS_05	Imani	B	2	61	687.71	64.931	84.657	19.726	73.7221	3	4.3623	-49.5763	2014	10	21	5	31	19	CR	non-faceToFace
A	MS_05	Imani	B	2	62	197.1	79.726	113.424	33.698	99.2819	3	15.2207	-48.9554	2014	10	21	5	31	29	CR	non-faceToFace
A	MS_05	Imani	B	2	68	19.57	77.26	80.273	3.013	78.2007	1	51.0986	-45.9216	2014	10	21	5	38	9	CR	non-faceToFace
A	MS_05	Imani	B	2	78	21.53	78.63	100	21.37	88.4882	1	46.4468	-41.4118	2014	10	21	6	12	34	CR	non-faceToFace
A	MS_05	Jaida	B	2	26	9.78	29.589	37.534	7.945	33.8405	1	102.249	-50.9231	2014	10	20	19	34	13	CR	non-faceToFace
A	MS_05	Jaida	B	2	47	11.74	58.082	62.465	4.383	61.4535	1	85.1789	-43.125	2014	10	20	20	4	11	CR	non-faceToFace
A	MS_05	Jaida	B	2	48	466.7	34.52	71.232	36.712	51.3577	4	8.57082	-41.8312	2014	10	20	20	6	23	CR	non-faceToFace
A	MS_05	Jaida	B	2	49	5.09	27.397	31.78	4.383	29.1455	1	196.464	-59	2014	10	20	20	6	23	CR	non-faceToFace
A	MS_05	Jaida	B	2	50	160.24	38.904	68.767	29.863	60.5584	2	12.4813	-39.7246	2014	10	20	20	6	25	CR	non-faceToFace
A	MS_05	Jaida	B	2	51	9	32.054	35.616	3.562	34.6345	1	111.111	-46.8333	2014	10	20	20	6	44	CR	non-faceToFace
A	MS_05	Jaida	B	2	52	23.09	39.452	60.547	21.095	50.9669	1	43.3088	-51.6111	2014	10	20	20	6	44	CR	non-faceToFace
A	MS_05	Jaida	B	2	58	7.83	41.369	44.931	3.562	43.3828	1	127.714	-35	2014	10	20	20	23	33	CR	non-faceToFace
A	MS_05	Jaida	B	2	67	191.02	39.452	71.232	31.78	57.4283	3	15.7052	-44.9528	2014	10	20	20	39	10	CR	non-faceToFace
A	MS_05	Jaida	B	2	68	429.74	36.712	56.712	20	49.2867	3	6.98097	-45.9286	2014	10	20	20	43	29	CR	non-faceToFace
A	MS_05	Jaida	B	2	69	15.65	51.232	54.794	3.562	53.5943	1	63.8978	-44.575	2014	10	20	20	43	32	CR	non-faceToFace
A	MS_05	Jaida	B	2	71	9.78	47.945	51.232	3.287	50.0901	1	102.249	-42.3846	2014	10	20	20	47	16	CR	non-faceToFace
A	MS_05	Jaida	B	2	88	864.73	33.15	68.493	35.343	57.4626	4	4.62572	-46.3403	2014	10	20	21	11	16	CR	non-faceToFace
A	MS_05	Jaida	B	2	89	28.58	45.753	52.602	6.849	50.267	1	34.9895	-43.2319	2014	10	20	21	11	57	CR	non-faceToFace
A	MS_05	Jaida	B	2	90	14.87	49.863	55.068	5.205	53.4111	1	67.2495	-48.8718	2014	10	20	21	12	47	CR	non-faceToFace
A	MS_05	Jaida	B	2	118	935.87	52.328	67.945	15.617	57.2923	7	7.47967	-50.5772	2014	10	20	23	5	0	CR	non-faceToFace
A	MS_05	Jaida	B	2	162	27.79	83.013	109.041	26.028	89.9896	1	35.9842	-46.0725	2014	10	21	4	33	35	CR	non-faceToFace
A	MS_05	Jaida	B	2	164	9.4	93.424	94.246	0.822	93.5538	1	106.383	-44.8636	2014	10	21	4	37	44	CR	non-faceToFace
A	MS_05	Jaida	B	2	179	11.75	83.013	90.958	7.945	88.3884	1	85.1064	-48.9032	2014	10	21	5	31	16	CR	non-faceToFace
A	MS_05	Jaida	B	2	182	454.81	69.863	91.78	21.917	78.8656	3	6.59616	-42.8771	2014	10	21	5	31	40	CR	non-faceToFace
A	MS_05	Jaida	B	2	185	27.79	78.63	99.726	21.096	86.1694	1	35.9842	-42.6462	2014	10	21	5	34	24	CR	non-faceToFace
A	MS_05	Jaida	B	2	194	38.74	81.643	106.575	24.932	88.0465	1	25.8131	-33.0729	2014	10	21	6	12	36	CR	non-faceToFace
A	MS_05	Jaida	B	2	195	1424.6	75.616	112.328	36.712	88.3416	6	4.21171	-41.0419	2014	10	21	6	12	36	CR	non-faceToFace
A	MS_05	Jaida	B	2	197	10.96	43.013	44.931	1.918	44.5039	1	91.2409	-41.0345	2014	10	21	6	16	37	CR	non-faceToFace
A	MS_05	Jaida	B	2	198	629.67	44.383	76.164	31.781	59.8594	7	11.1169	-48.3316	2014	10	21	6	16	42	CR	non-faceToFace
A	MS_05	Jaida	B	2	201	1314.81	75.616	112.876	37.26	88.971	10	7.60566	-47.0383	2014	10	21	6	49	21	CR	non-faceToFace
A	MS_06	Karis	B	2	13	137.58	21.428	48.14	26.712	37.7207	2	14.537	-48.8333	2014	10	23	21	43	59	CR	non-faceToFace
A	MS_06	Karis	B	2	17	12.91	50.195	59.001	8.806	55.2734	1	77.4593	-45.1471	2014	10	24	3	8	7	CR	non-faceToFace
A	MS_06	Karis	T	2	7	497.52	33.463	78.962	45.499	70.1038	5	10.0498	-55.1835	2014	10	23	19	29	20	CR	non-faceToFace
A	MS_06	Karis	T	2	10	70.84	36.105	57.534	21.429	41.7735	2	28.2326	-50.8133	2014	10	23	19	32	57	CR	non-faceToFace
A	MS_06	Karis	T	2	11	17.62	32.583	40.508	7.925	38.7247	1	56.7537	-57.9714	2014	10	23	19	32	57	CR	non-faceToFace
A	MS_06	Karis	T	2	14	192.9	34.637	39.921	5.284	38.3473	2	10.3681	-55.8947	2014	10	23	20	1	56	CR	non-faceToFace
A	MS_06	Karis	T	2	18	468.51	19.373	39.921	20.548	32.7654	3	6.40328	-51.3929	2014	10	23	21	38	30	CR	non-faceToFace
A	MS_06	Karis	T	2	19	7.05	33.17	39.334	6.164	36.1028	1	141.844	-57.5556	2014	10	23	21	38	30	CR	non-faceToFace
A	MS_06	Karis	T	2	36	14.48	56.947	83.365	26.418	72.703	1	69.0608	-49.7778	2014	10	24	3	2	33	CR	non-faceToFace
A	MS_06	Karis	T	2	37	530.07	25.831	78.962	53.131	53.2588	4	7.54617	-53.5204	2014	10	24	3	2	33	CR	non-faceToFace
A	MS_06	Karis	T	2	38	520.97	37.866	72.211	34.345	57.6634	3	5.75849	-51.7849	2014	10	24	3	2	43	CR	non-faceToFace
A	MS_06	Lidia	B	2	5	15.66	90.704	106.262	15.558	98.4639	1	63.857	-48.8293	2014	10	23	19	29	35	CR	non-faceToFace
A	MS_06	Lidia	T	2	36	18.79	47.847	50.782	2.935	50.0998	1	53.2198	-51.6585	2014	10	23	23	22	51	CR	non-faceToFace
A	MS_06	Lidia	T	2	47	113.11	36.399	55.185	18.786	45.3091	2	17.6819	-50.7213	2014	10	24	3	8	29	CR	non-faceToFace
B	MS_07	Mamie	B	2	36	290.84	31.702	61.056	29.354	45.5097	2	6.87663	-51.8154	2014	11	6	0	27	10	CR	non-faceToFace
B	MS_07	Mamie	T	2	1	14.09	63.405	67.808	4.403	66.4101	1	70.9723	-53.1875	2014	11	6	0	28	35	CR	non-faceToFace
B	MS_07	Naoma	B	2	10	19.97	31.702	40.802	9.1	38.128	1	50.0751	-50.8269	2014	11	5	18	57	47	CR	non-faceToFace
B	MS_07	Naoma	B	2	24	134.36	46.673	97.162	50.489	69.7024	2	14.8854	-50.3191	2014	11	5	19	12	43	CR	non-faceToFace
B	MS_07	Naoma	B	2	30	290.89	39.921	66.34	26.419	58.314	3	10.3132	-50.1197	2014	11	5	19	38	21	CR	non-faceToFace
B	MS_07	Naoma	B	2	35	307.79	34.931	61.35	26.419	42.1353	4	12.9959	-51.3333	2014	11	5	20	9	23	CR	non-faceToFace
B	MS_07	Naoma	B	2	36	141.49	33.463	79.549	46.086	61.3253	3	21.2029	-51.6286	2014	11	5	20	9	23	CR	non-faceToFace
B	MS_07	Naoma	B	2	48	16.83	49.315	61.056	11.741	58.0272	1	59.4177	-51.5789	2014	11	6	0	27	11	CR	non-faceToFace
B	MS_07	Naoma	T	2	24	33.66	33.17	87.769	54.599	70.3384	2	59.4177	-47.1053	2014	11	6	0	27	6	CR	non-faceToFace
B	MS_08	Olive	T	2	5	18.39	34.05	35.518	1.468	35.1707	1	54.3774	-56.5476	2014	11	9	20	7	21	CR	non-faceToFace
B	MS_08	Olive	T	2	7	103.33	31.996	59.882	27.886	42.4512	2	19.3555	-52.9783	2014	11	9	22	20	58	CR	non-faceToFace
B	MS_08	Olive	T	2	24	14.88	24.657	37.866	13.209	35.7281	1	67.2043	-48.0256	2014	11	10	4	0	43	CR	non-faceToFace
B	MS_08	Olive	T	2	26	350.81	47.847	68.395	20.548	61.1884	2	5.70109	-53.0882	2014	11	10	4	3	25	CR	non-faceToFace
B	MS_08	Polly	T	2	5	20.35	39.334	57.534	18.2	51.3817	1	49.14	-49.0426	2014	11	9	19	46	9	CR	non-faceToFace
B	MS_08	Polly	T	2	8	10.96	39.921	43.737	3.816	42.8125	1	91.2409	-48.8214	2014	11	9	20	13	13	CR	non-faceToFace
B	MS_08	Polly	T	2	30	1030.09	23.189	50.195	27.006	41.3002	6	5.82473	-51.2754	2014	11	10	3	59	45	CR	non-faceToFace
B	MS_09	Randi	B	2	2	134.76	36.105	55.479	19.374	44.3875	2	14.8412	-48.6349	2014	11	21	20	16	52	CR	non-faceToFace
B	MS_09	Randi	B	2	3	21.53	32.583	56.653	24.07	42.7267	1	46.4468	-58.9231	2014	11	21	20	16	52	CR	non-faceToFace
B	MS_10	Somer	B	2	4	113.65	52.25	59.882	7.632	56.6593	2	17.5979	-51.8696	2014	11	25	20	6	58	CR	non-faceToFace
B	MS_10	Somer	B	2	5	9.84	47.847	61.35	13.503	56.661	1	101.626	-46.6522	2014	11	25	20	15	12	CR	non-faceToFace
B	MS_10	Somer	B	2	6	348.2	43.737	62.818	19.081	56.5673	3	8.61574	-51.3973	2014	11	25	20	36	59	CR	non-faceToFace
B	MS_10	Somer	B	2	7	6.71	56.947	68.395	11.448	63.4479	1	149.031	-56.875	2014	11	25	20	36	59	CR	non-faceToFace
B	MS_10	Somer	B	2	8	732.01	36.986	98.923	61.937	62.0313	5	6.83051	-52.3431	2014	11	25	20	55	1	CR	non-faceToFace
B	MS_10	Somer	B	2	11	33.56	33.463	65.753	32.29	51.5613	1	29.7974	-50.3134	2014	11	25	22	11	41	CR	non-faceToFace
B	MS_10	Somer	T	2	29	111.86	61.937	81.898	19.961	68.1942	2	17.8795	-46.9333	2014	11	25	20	23	5	CR	non-faceToFace
B	MS_10	Somer	T	2	31	108.77	31.996	51.663	19.667	38.0788	2	18.3874	-50.1579	2014	11	25	20	38	54	CR	non-faceToFace
B	MS_10	Somer	T	2	32	106.58	29.06	51.663	22.603	35.8986	2	18.7652	-56.425	2014	11	25	20	38	54	CR	non-faceToFace
B	MS_10	Somer	T	2	35	357.24	32.583	60.469	27.886	45.3668	4	11.197	-53.96	2014	11	25	20	55	59	CR	non-faceToFace
B	MS_10	Somer	T	2	40	217	33.463	62.818	29.355	45.7702	2	9.21659	-50.1525	2014	11	25	21	22	6	CR	non-faceToFace
B	MS_10	Somer	T	2	47	449.66	36.399	74.559	38.16	62.3209	6	13.3434	-48.3267	2014	11	25	21	58	1	CR	non-faceToFace
B	MS_10	Somer	T	2	76	26.85	60.469	74.559	14.09	68.6761	1	37.2439	-52.25	2014	11	26	1	9	32	CR	non-faceToFace
B	MS_10	Somer	T	2	77	353.24	20.841	46.673	25.832	40.5664	2	5.66187	-52.9836	2014	11	26	1	9	41	CR	non-faceToFace
B	MS_10	Somer	T	2	80	14.31	46.379	55.185	8.806	52.707	1	69.8812	-51.6296	2014	11	26	1	33	44	CR	non-faceToFace
B	MS_10	Somer	T	2	81	12.08	24.657	30.528	5.871	28.6667	1	82.7815	-50.5	2014	11	26	1	54	19	CR	non-faceToFace
B	MS_10	Somer	T	2	97	1027.56	46.379	85.714	39.335	62.263	5	4.8659	-52.7722	2014	11	26	3	37	13	CR	non-faceToFace
B	MS_10	Somer	T	2	98	20.13	28.767	58.121	29.354	50.8616	1	49.6771	-48.6061	2014	11	26	3	46	1	CR	non-faceToFace
B	MS_10	Somer	T	2	99	6.71	39.921	41.389	1.468	40.8895	1	149.031	-58.3125	2014	11	26	3	46	1	CR	non-faceToFace
B	MS_10	Somer	T	2	100	172.3	35.518	52.25	16.732	46.0582	3	17.4115	-47.8028	2014	11	26	3	59	0	CR	non-faceToFace
B	MS_10	Tatum	B	2	7	329.35	34.05	49.315	15.265	42.8606	2	6.07257	-53.1071	2014	11	26	4	0	49	CR	non-faceToFace
B	MS_10	Tatum	T	2	15	13.87	52.544	56.947	4.403	55.909	1	72.0981	-50.125	2014	11	25	19	58	59	CR	non-faceToFace
B	MS_10	Tatum	T	2	16	139.63	31.996	59.001	27.005	52.2409	2	14.3236	-50.3261	2014	11	25	20	0	12	CR	non-faceToFace
B	MS_10	Tatum	T	2	19	216.09	31.115	45.792	14.677	41.9137	2	9.2554	-51.2281	2014	11	25	20	12	2	CR	non-faceToFace
B	MS_10	Tatum	T	2	22	130.83	49.608	84.833	35.225	66.36	2	15.287	-48.4432	2014	11	25	20	29	9	CR	non-faceToFace
B	MS_10	Tatum	T	2	31	942.83	34.931	68.688	33.757	50.132	7	7.42446	-52.7925	2014	11	25	20	55	18	CR	non-faceToFace
B	MS_10	Tatum	T	2	33	377.51	30.234	67.221	36.987	51.3038	3	7.94681	-48.1684	2014	11	25	20	57	16	CR	non-faceToFace
B	MS_10	Tatum	T	2	34	20.14	35.518	40.802	5.284	37.6182	1	49.6524	-54.6222	2014	11	25	20	57	16	CR	non-faceToFace
B	MS_10	Tatum	T	2	36	33.11	31.115	59.001	27.886	53.4845	1	30.2024	-47.5577	2014	11	25	21	1	39	CR	non-faceToFace
B	MS_10	Tatum	T	2	41	109.21	33.463	43.444	9.981	39.4596	2	18.3133	-50.5625	2014	11	25	21	19	37	CR	non-faceToFace
B	MS_10	Tatum	T	2	43	25.05	33.17	47.847	14.677	43.2543	1	39.9202	-49.871	2014	11	25	21	21	19	CR	non-faceToFace
B	MS_10	Tatum	T	2	46	19.69	31.702	58.121	26.419	48.4377	1	50.7872	-49.1538	2014	11	25	21	27	25	CR	non-faceToFace
B	MS_10	Tatum	T	2	47	19.24	52.544	61.056	8.512	58.8095	1	51.9751	-49.878	2014	11	25	21	30	27	CR	non-faceToFace
B	MS_10	Tatum	T	2	50	10.74	52.544	56.653	4.109	54.9995	1	93.1099	-43.6	2014	11	25	21	45	26	CR	non-faceToFace
B	MS_10	Tatum	T	2	51	19.69	33.463	60.469	27.006	55.0473	1	50.7872	-46.5	2014	11	25	21	47	38	CR	non-faceToFace
B	MS_10	Tatum	T	2	54	420.44	33.17	73.679	40.509	60.7587	5	11.8923	-51.9018	2014	11	25	22	1	0	CR	non-faceToFace
B	MS_10	Tatum	T	2	61	141.42	32.583	59.589	27.006	48.3874	2	14.1423	-52.9744	2014	11	25	22	16	35	CR	non-faceToFace
B	MS_10	Tatum	T	2	65	478.61	31.115	62.524	31.409	43.8062	3	6.26815	-48.56	2014	11	25	22	24	34	CR	non-faceToFace
B	MS_10	Tatum	T	2	66	145.36	48.14	69.863	21.723	58.2278	2	13.7589	-51.5077	2014	11	25	22	24	34	CR	non-faceToFace
B	MS_10	Tatum	T	2	67	8.06	53.718	56.653	2.935	55.2466	1	124.069	-44.1579	2014	11	25	22	27	1	CR	non-faceToFace
B	MS_10	Tatum	T	2	70	8.95	51.076	53.131	2.055	52.0231	1	111.732	-48.9048	2014	11	25	22	35	41	CR	non-faceToFace
B	MS_10	Tatum	T	2	71	52.8	52.544	76.614	24.07	62.0733	2	37.8788	-48.1364	2014	11	25	22	35	41	CR	non-faceToFace
B	MS_10	Tatum	T	2	72	130.1	34.637	82.778	48.141	56.2186	2	15.3728	-49.6712	2014	11	25	22	36	43	CR	non-faceToFace
B	MS_10	Tatum	T	2	73	10.74	48.727	57.534	8.807	56.222	1	93.1099	-45	2014	11	25	22	37	17	CR	non-faceToFace
B	MS_10	Tatum	T	2	93	189.68	34.931	72.798	37.867	55.3836	2	10.5441	-47.9574	2014	11	26	1	11	21	CR	non-faceToFace
B	MS_10	Tatum	T	2	94	68.45	41.976	59.882	17.906	55.6101	2	29.2184	-51.5238	2014	11	26	1	11	21	CR	non-faceToFace
B	MS_10	Tatum	T	2	95	53.25	32.583	61.35	28.767	51.6721	2	37.5587	-47.2239	2014	11	26	1	11	26	CR	non-faceToFace
B	MS_10	Tatum	T	2	100	15.66	49.608	62.818	13.21	56.0982	1	63.857	-45.5667	2014	11	26	1	22	14	CR	non-faceToFace
B	MS_10	Tatum	T	2	101	939.45	30.528	82.485	51.957	53.2129	6	6.38672	-48.4522	2014	11	26	1	41	9	CR	non-faceToFace
B	MS_10	Tatum	T	2	102	18.35	53.131	62.818	9.687	59.2099	1	54.4959	-44.0541	2014	11	26	1	44	32	CR	non-faceToFace
B	MS_10	Tatum	T	2	103	4.92	56.066	59.001	2.935	57.9387	1	203.252	-56.5	2014	11	26	1	44	32	CR	non-faceToFace
B	MS_10	Tatum	T	2	106	754.96	34.931	59.882	24.951	51.8003	3	3.97372	-48.9697	2014	11	26	2	7	41	CR	non-faceToFace
B	MS_10	Tatum	T	2	120	125.28	36.986	61.35	24.364	51.7848	2	15.9642	-48.2353	2014	11	26	3	16	55	CR	non-faceToFace
B	MS_10	Tatum	T	2	121	1079.06	20.254	70.743	50.489	54.8664	9	8.34059	-51.047	2014	11	26	3	21	37	CR	non-faceToFace
B	MS_10	Tatum	T	2	122	10.74	39.921	46.379	6.458	43.0774	1	93.1099	-45.44	2014	11	26	3	25	45	CR	non-faceToFace
B	MS_10	Tatum	T	2	123	130.42	40.508	62.818	22.31	53.4755	2	15.3351	-49.2273	2014	11	26	3	47	14	CR	non-faceToFace
B	MS_10	Tatum	T	2	124	86.8	34.637	60.469	25.832	53.2894	2	23.0415	-47.3023	2014	11	26	3	47	19	CR	non-faceToFace
B	MS_10	Tatum	T	2	125	7.16	29.647	55.185	25.538	39.1218	1	139.665	-46.8	2014	11	26	3	47	19	CR	non-faceToFace
B	MS_10	Tatum	T	2	126	336.1	33.17	76.027	42.857	55.9041	3	8.92591	-48.7848	2014	11	26	4	0	53	CR	non-faceToFace
B	MS_10	Tatum	T	2	132	1090.88	27.299	81.311	54.012	58.399	9	8.25022	-49.1902	2014	11	26	4	43	9	CR	non-faceToFace
B	MS_12	Yetta	T	2	36	11.19	36.105	37.573	1.468	36.792	1	89.3655	-53.6923	2014	12	5	4	56	7	CR	non-faceToFace
B	MS_12	Zaida	T	2	3	26.84	44.911	63.992	19.081	56.3094	1	37.2578	-49.5345	2014	12	4	18	48	20	CR	non-faceToFace
B	MS_12	Zaida	T	2	11	1037.52	25.831	63.405	37.574	42.4232	6	5.78302	-51.9752	2014	12	4	19	9	13	CR	non-faceToFace
A	MS_01	Adele	B	3	6	14.09	19.814	36.448	16.634	31.8054	1	70.9723	-51.2432	2014	10	4	21	12	16	CR	non-faceToFace
A	MS_01	Belen	B	3	7	427.51	52.592	103.962	51.37	70.7329	5	11.6956	-43.6874	2014	10	4	19	45	16	CR	non-faceToFace
A	MS_01	Belen	B	3	11	189.32	65.313	89.285	23.972	84.3366	2	10.5641	-50.5714	2014	10	4	21	13	27	CR	non-faceToFace
A	MS_01	Belen	B	3	25	8.61	108.855	117.661	8.806	115.443	1	116.144	-49.3182	2014	10	5	3	15	34	CR	non-faceToFace
A	MS_01	Belen	T	3	9	13.7	61.888	71.183	9.295	65.6499	1	72.9927	-48.8462	2014	10	4	23	46	50	CR	non-faceToFace
A	MS_05	Imani	B	3	6	13.31	80.273	87.397	7.124	85.6766	1	75.1315	-42.3429	2014	10	21	19	30	53	CR	non-faceToFace
A	MS_05	Imani	B	3	20	21.92	61.643	78.63	16.987	70.9821	1	45.6204	-47.2182	2014	10	22	2	50	16	CR	non-faceToFace
A	MS_05	Imani	B	3	21	521.34	71.78	97.808	26.028	78.223	2	3.83627	-47.5315	2014	10	22	2	50	16	CR	non-faceToFace
A	MS_05	Imani	B	3	28	1717.93	65.479	100.821	35.342	83.0318	14	8.14934	-44.4405	2014	10	22	4	18	18	CR	non-faceToFace
A	MS_05	Imani	B	3	29	588.14	71.78	98.63	26.85	82.9722	5	8.50138	-50.0181	2014	10	22	4	18	18	CR	non-faceToFace
A	MS_05	Imani	B	3	42	90.02	69.315	87.945	18.63	77.8773	2	22.2173	-42.7586	2014	10	22	4	21	16	CR	non-faceToFace
A	MS_05	Imani	B	3	43	14.88	78.082	87.945	9.863	80.8154	1	67.2043	-46.2	2014	10	22	4	21	16	CR	non-faceToFace
A	MS_05	Imani	B	3	47	147.63	77.26	102.191	24.931	82.6601	2	13.5474	-44.1894	2014	10	22	4	21	58	CR	non-faceToFace
A	MS_05	Imani	B	3	55	18	61.917	74.794	12.877	70.0916	1	55.5556	-45.9362	2014	10	22	4	22	50	CR	non-faceToFace
A	MS_05	Imani	B	3	56	17.22	58.63	66.301	7.671	62.1529	1	58.072	-45.5778	2014	10	22	4	22	55	CR	non-faceToFace
A	MS_05	Imani	B	3	59	100.19	62.465	103.561	41.096	77.7008	2	19.9621	-45.8911	2014	10	22	4	36	24	CR	non-faceToFace
A	MS_05	Imani	B	3	67	249.31	69.863	84.109	14.246	77.4774	2	8.02214	-50.84	2014	10	22	5	34	44	CR	non-faceToFace
A	MS_05	Imani	B	3	70	1272.76	76.986	102.739	25.753	87.3054	11	8.64263	-42.4969	2014	10	22	6	8	44	CR	non-faceToFace
A	MS_05	Imani	B	3	72	22.7	64.109	95.342	31.233	79.9431	1	44.0529	-41.4516	2014	10	22	6	8	57	CR	non-faceToFace
A	MS_05	Imani	B	3	78	619.52	34.52	62.465	27.945	51.9777	4	6.45661	-51.4077	2014	10	22	10	59	5	CR	non-faceToFace
A	MS_05	Imani	B	3	79	147.28	32.054	74.794	42.74	46.5055	3	20.3694	-48.1845	2014	10	22	10	59	10	CR	non-faceToFace
A	MS_05	Imani	B	3	82	333.86	60	100.821	40.821	85.2882	3	8.9858	-43.8852	2014	10	22	11	3	29	CR	non-faceToFace
A	MS_05	Imani	T	3	30	370.45	41.369	80.547	39.178	62.6611	3	8.09826	-50.8462	2014	10	22	11	0	28	CR	non-faceToFace
A	MS_05	Jaida	B	3	5	29.74	81.095	102.739	21.644	88.6347	1	33.6247	-42.5067	2014	10	21	18	42	46	CR	non-faceToFace
A	MS_05	Jaida	B	3	13	539.46	23.835	64.931	41.096	46.1137	3	5.56112	-51.6019	2014	10	21	19	19	5	CR	non-faceToFace
A	MS_05	Jaida	B	3	22	155.97	28.767	54.794	26.027	37.0858	2	12.823	-45.1919	2014	10	21	20	20	33	CR	non-faceToFace
A	MS_05	Jaida	B	3	23	933.96	34.246	60	25.754	50.4567	7	7.49497	-54.2479	2014	10	21	20	20	43	CR	non-faceToFace
A	MS_05	Jaida	B	3	45	69.28	51.232	101.095	49.863	89.1044	1	14.4342	-42.2441	2014	10	22	2	51	11	CR	non-faceToFace
A	MS_05	Jaida	B	3	47	281.49	78.63	104.109	25.479	83.8792	3	10.6576	-44.362	2014	10	22	2	54	5	CR	non-faceToFace
A	MS_05	Jaida	B	3	64	148.37	49.315	109.589	60.274	79.4677	3	20.2197	-45.4262	2014	10	22	4	21	51	CR	non-faceToFace
A	MS_05	Jaida	B	3	71	1581.88	66.849	102.191	35.342	80.6876	9	5.68943	-50.3394	2014	10	22	5	30	29	CR	non-faceToFace
A	MS_05	Jaida	B	3	74	100.32	76.712	93.972	17.26	83.7232	2	19.9362	-30.6239	2014	10	22	5	34	42	CR	non-faceToFace
A	MS_05	Jaida	B	3	75	415.89	67.397	82.465	15.068	76.1105	2	4.80896	-47.6522	2014	10	22	5	34	42	CR	non-faceToFace
A	MS_05	Jaida	B	3	76	23.88	70.958	84.109	13.151	78.0511	1	41.876	-47.7895	2014	10	22	5	34	45	CR	non-faceToFace
A	MS_05	Jaida	B	3	77	119.14	69.315	96.986	27.671	83.0087	2	16.787	-33.9067	2014	10	22	5	34	47	CR	non-faceToFace
A	MS_05	Jaida	B	3	97	1120.56	29.315	84.657	55.342	55.2889	9	8.0317	-51.9442	2014	10	22	10	59	16	CR	non-faceToFace
A	MS_05	Jaida	B	3	98	104.11	38.63	76.164	37.534	58.0646	2	19.2105	-51.4286	2014	10	22	10	59	36	CR	non-faceToFace
A	MS_05	Jaida	B	3	99	1083.35	31.232	84.109	52.877	57.7501	10	9.23063	-51.5588	2014	10	22	11	0	23	CR	non-faceToFace
A	MS_05	Jaida	B	3	100	19.57	32.602	43.835	11.233	41.2259	1	51.0986	-46.0588	2014	10	22	11	0	29	CR	non-faceToFace
A	MS_05	Jaida	T	3	2	182	40	57.534	17.534	46.2695	2	10.989	-48.8136	2014	10	21	18	59	24	CR	non-faceToFace
A	MS_05	Jaida	T	3	20	49.71	59.452	96.164	36.712	86.869	1	20.1167	-48.1909	2014	10	22	4	21	43	CR	non-faceToFace
A	MS_06	Karis	T	3	1	473.3	49.608	56.947	7.339	54.6089	2	4.22565	-46.8077	2014	10	24	18	26	13	CR	non-faceToFace
A	MS_06	Karis	T	3	5	8.61	45.792	54.011	8.219	51.7821	1	116.144	-49.913	2014	10	24	20	3	32	CR	non-faceToFace
A	MS_06	Karis	T	3	8	318.87	44.911	74.266	29.355	58.9801	3	9.40822	-50.2449	2014	10	24	20	30	1	CR	non-faceToFace
A	MS_06	Karis	T	3	9	12.14	29.06	53.131	24.071	42.6877	1	82.3723	-54.931	2014	10	24	20	30	1	CR	non-faceToFace
A	MS_06	Karis	T	3	10	562.93	45.205	78.375	33.17	57.9517	5	8.8821	-52.0225	2014	10	24	20	30	3	CR	non-faceToFace
A	MS_06	Karis	T	3	11	10.17	51.663	56.653	4.99	54.9844	1	98.3284	-51.8889	2014	10	24	20	36	35	CR	non-faceToFace
A	MS_06	Lidia	T	3	9	285.63	28.767	55.185	26.418	38.0457	3	10.5031	-52.2588	2014	10	24	20	8	7	CR	non-faceToFace
A	MS_06	Lidia	T	3	10	1139.74	36.105	66.927	30.822	49.5663	7	6.14175	-52.0756	2014	10	24	21	19	16	CR	non-faceToFace
A	MS_06	Lidia	T	3	11	986.9	34.637	56.947	22.31	44.7916	4	4.0531	-52.4762	2014	10	24	21	19	33	CR	non-faceToFace
B	MS_07	Mamie	T	3	1	152.44	66.927	75.44	8.513	70.3194	2	13.1199	-43.354	2014	11	6	19	31	37	CR	non-faceToFace
B	MS_07	Mamie	T	3	2	26.22	63.405	71.33	7.925	68.4862	1	38.1388	-58.9	2014	11	6	19	31	37	CR	non-faceToFace
B	MS_08	Olive	T	3	2	22.7	46.379	67.221	20.842	60.1354	1	44.0529	-50.4571	2014	11	10	19	3	29	CR	non-faceToFace
B	MS_08	Olive	T	3	6	164.23	58.121	108.317	50.196	80.9825	2	12.178	-44.7176	2014	11	10	19	47	10	CR	non-faceToFace
B	MS_08	Olive	T	3	35	10.57	74.559	85.714	11.155	81.2552	1	94.6074	-45.7857	2014	11	11	5	33	17	CR	non-faceToFace
B	MS_08	Olive	T	3	38	476.75	61.35	103.326	41.976	79.6122	4	8.39014	-44.2081	2014	11	11	5	52	0	CR	non-faceToFace
B	MS_10	Somer	T	3	2	421.29	38.454	72.798	34.344	58.1858	4	9.49465	-50.1765	2014	11	26	17	24	0	CR	non-faceToFace
B	MS_10	Somer	T	3	7	496.28	23.776	78.375	54.599	45.9337	5	10.075	-48.1071	2014	11	26	20	48	37	CR	non-faceToFace
B	MS_10	Tatum	T	3	3	18.79	51.663	61.35	9.687	56.8143	1	53.2198	-47.6667	2014	11	26	17	33	21	CR	non-faceToFace
B	MS_10	Tatum	T	3	4	4.92	39.041	43.737	4.696	42.8021	1	203.252	-47.3636	2014	11	26	17	33	21	CR	non-faceToFace
B	MS_10	Tatum	T	3	13	1619.35	28.767	87.181	58.414	56.1783	13	8.02791	-46.8274	2014	11	26	19	17	11	CR	non-faceToFace
B	MS_10	Tatum	T	3	19	349.98	31.115	63.405	32.29	52.1109	3	8.57192	-47.7391	2014	11	26	20	25	3	CR	non-faceToFace
B	MS_10	Tatum	T	3	20	8.95	56.066	61.35	5.284	59.9539	1	111.732	-49.6667	2014	11	26	20	25	3	CR	non-faceToFace
B	MS_10	Tatum	T	3	31	14.32	36.105	58.121	22.016	54.3461	1	69.8324	-42.9091	2014	11	27	4	57	1	CR	non-faceToFace
B	MS_10	Tatum	T	3	32	211.75	37.866	59.001	21.135	50.165	3	14.1677	-49.5147	2014	11	27	4	57	4	CR	non-faceToFace
B	MS_10	Tatum	T	3	34	47.88	37.573	56.653	19.08	40.7867	2	41.7711	-47.0169	2014	11	27	5	6	25	CR	non-faceToFace
B	MS_10	Tatum	T	3	38	19.68	62.524	81.311	18.787	74.3723	1	50.813	-48.6	2014	11	27	5	35	35	CR	non-faceToFace
B	MS_10	Tatum	T	3	39	25.95	32.583	58.414	25.831	53.6036	1	38.5356	-45.4082	2014	11	27	5	36	58	CR	non-faceToFace
B	MS_10	Tatum	T	3	49	16.1	23.776	37.866	14.09	33.0507	1	62.1118	-50.963	2014	11	27	6	45	42	CR	non-faceToFace
B	MS_10	Tatum	T	3	50	127.11	48.727	72.798	24.071	59.1409	2	15.7344	-46.6735	2014	11	27	6	49	44	CR	non-faceToFace
B	MS_10	Tatum	T	3	51	23.27	38.747	41.095	2.348	40.4518	1	42.9738	-43.2	2014	11	27	6	49	55	CR	non-faceToFace
B	MS_07	Mamie	B	4	2	661.49	56.947	68.688	11.741	65.7835	4	6.04695	-45.1657	2014	11	7	19	32	23	CR	non-faceToFace
B	MS_08	Olive	T	4	8	273.54	62.524	105.968	43.444	75.9566	3	10.9673	-45.8609	2014	11	11	20	40	36	CR	non-faceToFace
B	MS_08	Olive	T	4	10	260.78	61.056	100.978	39.922	73.7328	3	11.5039	-40.6182	2014	11	11	20	55	21	CR	non-faceToFace
B	MS_08	Olive	T	4	14	475.89	59.589	109.197	49.608	80.3344	5	10.5066	-45.6616	2014	11	11	22	13	37	CR	non-faceToFace
B	MS_08	Olive	T	4	20	75.54	23.776	61.35	37.574	49.3496	2	26.476	-55.8315	2014	11	12	1	52	56	CR	non-faceToFace
B	MS_08	Olive	T	4	26	198.59	58.414	101.859	43.445	71.0777	2	10.071	-45.1676	2014	11	12	6	16	5	CR	non-faceToFace
B	MS_08	Olive	T	4	28	302.23	54.011	104.5	50.489	76.8857	5	16.5437	-40.6993	2014	11	12	6	24	21	CR	non-faceToFace
B	MS_08	Polly	T	4	1	142.63	44.324	65.753	21.429	58.5488	3	21.0334	-50.4167	2014	11	11	19	13	13	CR	non-faceToFace
B	MS_08	Polly	T	4	2	317.93	39.921	73.091	33.17	59.178	4	12.5814	-48.8908	2014	11	11	22	17	7	CR	non-faceToFace
B	MS_09	Quinn	B	4	1	22.31	37.279	44.324	7.045	42.3554	1	44.8229	-53.0769	2014	11	23	19	32	43	CR	non-faceToFace
B	MS_10	Somer	T	4	12	18.35	69.863	86.007	16.144	77.5434	1	54.4959	-48.3333	2014	11	27	19	26	44	CR	non-faceToFace
B	MS_10	Somer	T	4	36	41.17	74.559	128.277	53.718	84.9839	1	24.2895	-39.5833	2014	11	28	5	42	57	CR	non-faceToFace
B	MS_10	Tatum	T	4	30	659.14	34.05	70.156	36.106	55.4737	5	7.58564	-48.479	2014	11	27	21	13	42	CR	non-faceToFace
B	MS_10	Tatum	T	4	31	224.9	34.05	64.872	30.822	55.6525	3	13.3393	-46.5444	2014	11	27	21	13	42	CR	non-faceToFace
B	MS_10	Tatum	T	4	32	128.31	58.121	77.495	19.374	67.679	2	15.5872	-47.0244	2014	11	27	21	45	18	CR	non-faceToFace
B	MS_10	Tatum	T	4	33	8.06	29.06	35.518	6.458	34.7145	1	124.069	-51.0556	2014	11	27	21	45	18	CR	non-faceToFace
B	MS_10	Tatum	T	4	34	249.68	31.996	62.818	30.822	54.0986	4	16.0205	-49.5079	2014	11	27	21	45	37	CR	non-faceToFace
B	MS_10	Tatum	T	4	36	325.61	30.234	68.688	38.454	46.5352	2	6.14232	-44.5147	2014	11	27	22	5	6	CR	non-faceToFace
B	MS_10	Tatum	T	4	52	360.22	20.254	48.727	28.473	43.0608	2	5.55216	-53.0714	2014	11	28	6	8	52	CR	non-faceToFace
B	MS_12	Yetta	B	4	2	19.24	51.076	59.882	8.806	56.309	1	51.9751	-46.575	2014	12	6	20	4	4	CR	non-faceToFace
B	MS_12	Yetta	T	4	15	8.95	42.857	45.205	2.348	44.3066	1	111.732	-43.2857	2014	12	7	6	0	16	CR	non-faceToFace
B	MS_12	Zaida	T	4	5	16.1	36.399	54.011	17.612	47.3805	1	62.1118	-38.0541	2014	12	7	5	59	1	CR	non-faceToFace
A	MS_01	Adele	B	1	2	878.63	49.168	96.135	46.967	66.0265	6	6.82881	-38.1883	2014	10	2	17	33	40	CR	NA
A	MS_01	Adele	B	1	3	1650.75	46.232	98.581	52.349	67.7324	15	9.08678	-39.4164	2014	10	2	19	24	40	CR	NA
A	MS_01	Adele	B	1	4	28.18	56.996	88.796	31.8	74.0348	1	35.4862	-42.2969	2014	10	2	21	2	58	CR	NA
A	MS_01	Adele	B	1	6	785.24	47.211	95.156	47.945	64.1576	7	8.91447	-35.6952	2014	10	2	23	27	21	CR	NA
A	MS_01	Adele	B	1	7	893.19	44.765	97.113	52.348	63.0972	8	8.95666	-39.4295	2014	10	3	2	47	25	CR	NA
A	MS_01	Adele	B	1	10	1363.17	44.765	102.495	57.73	65.3916	12	8.80301	-39.0237	2014	10	3	4	29	8	CR	NA
A	MS_01	Adele	B	1	11	2012.22	43.297	95.645	52.348	63.874	15	7.45445	-41.7123	2014	10	3	5	13	23	CR	NA
A	MS_01	Adele	B	1	12	142.08	56.017	95.645	39.628	73.6648	2	14.0766	-38.947	2014	10	3	7	7	31	CR	NA
A	MS_01	Adele	B	1	13	131.5	59.442	100.538	41.096	71.7718	2	15.2091	-39.1768	2014	10	3	7	7	31	CR	NA
A	MS_01	Adele	T	1	10	1225.57	45.254	100.538	55.284	61.4059	9	7.34352	-45.1185	2014	10	3	3	31	0	CR	NA
A	MS_01	Belen	B	1	1	797.01	49.657	99.559	49.902	74.7495	8	10.0375	-45.1359	2014	10	2	17	11	11	CR	NA
A	MS_01	Belen	B	1	3	520.3	52.592	102.984	50.392	75.4573	6	11.5318	-51.6702	2014	10	2	21	41	56	CR	NA
A	MS_01	Belen	B	1	4	548.24	53.082	94.667	41.585	75.1423	8	14.5921	-49.0545	2014	10	2	23	18	51	CR	NA
A	MS_01	Belen	B	1	6	455.73	51.614	99.07	47.456	67.7809	6	13.1657	-52.4882	2014	10	3	5	29	4	CR	NA
A	MS_01	Belen	T	1	3	355.34	52.592	91.731	39.139	68.2896	6	16.8852	-54.9351	2014	10	3	1	53	4	CR	NA
A	MS_02	Chana	T	1	1	47.35	59.931	100.538	40.607	77.0066	1	21.1193	-46.15	2014	10	5	20	17	15	CR	NA
A	MS_02	Chana	T	1	2	22.7	93.199	96.624	3.425	94.3328	1	44.0529	-49.5926	2014	10	5	21	1	59	CR	NA
A	MS_02	Delia	B	1	4	412.52	32.289	70.205	37.916	54.2164	5	12.1206	-52.5616	2014	10	6	0	3	47	CR	NA
A	MS_02	Delia	B	1	5	5.48	35.958	37.915	1.957	37.4178	1	182.482	-47.1333	2014	10	6	0	3	47	CR	NA
A	MS_02	Delia	B	1	6	768.16	46.722	95.156	48.434	66.2395	6	7.81087	-36.271	2014	10	6	0	39	1	CR	NA
A	MS_02	Delia	B	1	9	778.83	48.189	92.71	44.521	68.3963	11	14.1237	-38.154	2014	10	6	2	5	30	CR	NA
A	MS_02	Delia	B	1	10	679.22	54.06	85.861	31.801	67.5641	9	13.2505	-47.3012	2014	10	6	3	24	7	CR	NA
A	MS_02	Delia	B	1	12	1234.79	44.765	102.005	57.24	71.8599	12	9.71825	-42.3056	2014	10	6	9	10	50	CR	NA
A	MS_03	Elvia	B	1	1	13.7	50.636	56.506	5.87	54.949	1	72.9927	-39.5278	2014	10	13	21	7	44	CR	NA
A	MS_03	Funny	T	1	1	7.83	85.127	120.107	34.98	99.5127	1	127.714	-48.7273	2014	10	13	17	1	35	CR	NA
A	MS_03	Funny	T	1	3	9.39	57.974	61.888	3.914	60.0317	1	106.496	-51.25	2014	10	13	20	49	59	CR	NA
A	MS_04	Hasel	T	1	1	29.35	120.273	127.123	6.85	123.03	1	34.0716	-43.0161	2014	10	16	16	45	7	CR	NA
A	MS_04	Hasel	T	1	3	27.79	70.694	121.575	50.881	116.316	1	35.9842	-42.4722	2014	10	16	17	7	10	CR	NA
A	MS_04	Hasel	T	1	8	18.01	77.544	81.947	4.403	79.4987	1	55.5247	-40.3404	2014	10	16	20	40	2	CR	NA
A	MS_04	Hasel	T	1	9	111.27	81.095	130.958	49.863	109.609	2	17.9743	-52.7273	2014	10	16	22	18	14	CR	NA
A	MS_05	Imani	B	1	1	18	109.589	116.438	6.849	114.932	1	55.5556	-39.4894	2014	10	19	16	44	40	CR	NA
A	MS_05	Imani	B	1	4	12.53	79.726	97.26	17.534	87.8868	1	79.8085	-37.4231	2014	10	20	5	29	47	CR	NA
A	MS_05	Jaida	B	1	1	9	72.328	94.794	22.466	83.6401	1	111.111	-51.5556	2014	10	19	16	29	41	CR	NA
A	MS_05	Jaida	B	1	3	7.44	59.178	67.945	8.767	63.8323	1	134.409	-46.2857	2014	10	19	20	24	35	CR	NA
A	MS_05	Jaida	B	1	5	46.18	63.561	103.013	39.452	72.8047	1	21.6544	-42.8778	2014	10	20	7	5	36	CR	NA
A	MS_05	Jaida	B	1	6	126.53	97.808	113.972	16.164	107.049	3	23.7098	-52.5524	2014	10	20	14	21	27	CR	NA
A	MS_06	Karis	T	1	1	24.66	52.544	66.634	14.09	60.1499	1	40.5515	-50.75	2014	10	22	17	53	23	CR	NA
A	MS_06	Karis	T	1	3	27.4	135.322	139.138	3.816	137.897	2	72.9927	-53.9565	2014	10	22	20	29	27	CR	NA
A	MS_06	Lidia	T	1	2	18.39	63.405	66.34	2.935	63.7827	1	54.3774	-42.5	2014	10	22	16	27	46	CR	NA
A	MS_06	Lidia	T	1	4	34.05	59.001	65.753	6.752	61.4897	1	29.3686	-49.3182	2014	10	22	19	21	30	CR	NA
A	MS_06	Lidia	T	1	6	16.44	76.908	138.258	61.35	114.385	1	60.8273	-49.4643	2014	10	22	20	17	49	CR	NA
B	MS_07	Mamie	B	1	1	277.05	24.363	88.649	64.286	68.2681	2	7.21891	-47.5244	2014	11	4	19	4	49	CR	NA
B	MS_08	Olive	T	1	1	483.33	57.534	97.455	39.921	71.0994	4	8.27592	-51.1323	2014	11	8	16	24	18	CR	NA
B	MS_08	Olive	T	1	4	544.18	57.534	103.913	46.379	75.5816	6	11.0258	-40.1995	2014	11	8	19	44	55	CR	NA
B	MS_09	Randi	B	1	2	15.65	72.798	87.181	14.383	80.8108	1	63.8978	-41.2895	2014	11	21	8	55	29	CR	NA
B	MS_09	Randi	T	1	3	8.22	76.027	81.311	5.284	80.5328	1	121.655	-47.1429	2014	11	21	6	50	30	CR	NA
B	MS_10	Somer	T	1	1	46.53	73.091	85.42	12.329	79.8372	1	21.4915	-55.1705	2014	11	24	16	0	39	CR	NA
B	MS_10	Somer	T	1	2	69.8	31.996	49.608	17.612	41.6529	2	28.6533	-50.3148	2014	11	24	16	18	24	CR	NA
B	MS_10	Somer	T	1	4	14.77	68.688	76.614	7.926	74.8833	1	67.7048	-36.8846	2014	11	25	2	42	48	CR	NA
B	MS_10	Somer	T	1	5	10.29	58.121	73.679	15.558	66.0916	1	97.1817	-55.0455	2014	11	25	3	1	18	CR	NA
B	MS_11	Venie	T	1	6	41.61	76.908	88.356	11.448	83.0189	1	24.0327	-47.5897	2014	11	29	0	37	58	CR	NA
B	MS_12	Yetta	T	1	16	26.84	76.027	81.311	5.284	78.5579	1	37.2578	-54.0909	2014	12	3	21	50	6	CR	NA
A	MS_01	Adele	B	2	12	2178.98	44.275	93.688	49.413	61.0947	15	6.88395	-38.6581	2014	10	3	18	8	29	CR	NA
A	MS_01	Adele	B	2	16	14.88	52.103	57.974	5.871	55.7967	1	67.2043	-49.0811	2014	10	3	21	10	6	CR	NA
A	MS_01	Adele	B	2	29	254.25	50.146	56.996	6.85	54.6145	2	7.86627	-43.6061	2014	10	3	23	55	45	CR	NA
A	MS_01	Adele	B	2	34	1016.79	45.743	91.242	45.499	59.7267	8	7.8679	-36.5507	2014	10	4	2	10	46	CR	NA
A	MS_01	Adele	B	2	47	630.84	45.743	94.178	48.435	64.3622	6	9.51113	-39.0086	2014	10	4	4	52	16	CR	NA
A	MS_01	Adele	B	2	48	816.8	47.7	94.178	46.478	64.3435	6	7.34574	-38.3136	2014	10	4	5	4	48	CR	NA
A	MS_01	Adele	B	2	50	7.05	29.598	31.066	1.468	30.3747	1	141.844	-51.5789	2014	10	4	5	20	9	CR	NA
A	MS_01	Adele	B	2	51	15.27	29.598	35.469	5.871	32.7376	1	65.4879	-54.3	2014	10	4	5	20	9	CR	NA
A	MS_01	Adele	B	2	62	1615.11	48.189	98.091	49.902	64.5276	14	8.66814	-41.7993	2014	10	4	12	35	7	CR	NA
A	MS_01	Belen	B	2	17	145.4	31.066	91.242	60.176	57.681	3	20.6327	-50.5862	2014	10	3	17	31	33	CR	NA
A	MS_01	Belen	B	2	32	14.49	51.859	71.673	19.814	62.6982	1	69.0131	-49.8333	2014	10	3	20	9	34	CR	NA
A	MS_01	Belen	B	2	34	470.66	33.512	82.436	48.924	59.4886	2	4.24935	-46.3217	2014	10	3	20	29	29	CR	NA
A	MS_01	Belen	B	2	44	138.32	59.442	101.761	42.319	82.7027	2	14.4592	-50.5284	2014	10	3	21	58	7	CR	NA
A	MS_01	Belen	B	2	48	9.79	49.168	56.506	7.338	55.4062	1	102.145	-49.6364	2014	10	3	22	20	26	CR	NA
A	MS_01	Belen	B	2	53	591	48.189	104.452	56.263	66.5334	5	8.46024	-46.9672	2014	10	3	22	55	50	CR	NA
A	MS_01	Belen	B	2	54	356.17	46.722	94.667	47.945	66.7759	4	11.2306	-42.2075	2014	10	3	23	13	1	CR	NA
A	MS_01	Belen	B	2	55	476.36	49.657	97.602	47.945	71.3113	6	12.5955	-49.2408	2014	10	3	23	55	16	CR	NA
A	MS_01	Belen	B	2	69	99.81	57.485	77.544	20.059	72.3371	2	20.0381	-46.7778	2014	10	4	1	48	57	CR	NA
A	MS_01	Belen	B	2	87	14.09	67.27	97.602	30.332	75.929	1	70.9723	-34.6765	2014	10	4	4	55	20	CR	NA
A	MS_01	Belen	B	2	98	101.52	28.131	51.125	22.994	36.2613	2	19.7006	-50.9802	2014	10	4	8	16	17	CR	NA
A	MS_02	Chana	B	2	38	664.28	33.023	52.103	19.08	39.7291	3	4.51617	-46.8696	2014	10	6	23	9	5	CR	NA
A	MS_02	Delia	B	2	4	10.57	53.571	72.651	19.08	64.579	1	94.6074	-46.15	2014	10	6	17	22	42	CR	NA
A	MS_02	Delia	B	2	6	9.39	68.248	85.861	17.613	80.6942	1	106.496	-46.7895	2014	10	6	17	45	1	CR	NA
A	MS_02	Delia	B	2	31	329.52	53.082	95.156	42.074	67.6589	5	15.1736	-39.1227	2014	10	6	23	18	13	CR	NA
A	MS_02	Delia	T	2	2	5.87	54.06	56.506	2.446	56.0894	1	170.358	-48.1875	2014	10	6	20	56	16	CR	NA
A	MS_03	Funny	T	2	1	9.78	51.125	53.571	2.446	53.0696	1	102.249	-49.7308	2014	10	15	2	35	53	CR	NA
A	MS_04	Grace	B	2	3	191.89	79.178	84.109	4.931	80.5613	2	10.4226	-50.3814	2014	10	18	6	5	5	CR	NA
A	MS_04	Hasel	T	2	4	119.89	61.917	130.136	68.219	89.543	2	16.682	-50.626	2014	10	17	21	24	24	CR	NA
A	MS_04	Hasel	T	2	5	28.57	80.547	96.164	15.617	87.0745	1	35.0018	-47.6765	2014	10	17	21	43	19	CR	NA
A	MS_04	Hasel	T	2	8	76.72	60	101.643	41.643	84.8022	1	13.0344	-51.3804	2014	10	18	1	13	5	CR	NA
A	MS_04	Hasel	T	2	9	54.8	61.095	110.958	49.863	76.7327	1	18.2482	-53.8679	2014	10	18	3	6	29	CR	NA
A	MS_04	Hasel	T	2	10	150.02	59.178	100.821	41.643	73.3347	3	19.9973	-52.6577	2014	10	18	4	32	50	CR	NA
A	MS_05	Imani	B	2	11	873.27	46.849	75.342	28.493	56.5232	8	9.16097	-50.9581	2014	10	20	21	11	19	CR	NA
A	MS_05	Imani	B	2	17	112.02	33.698	58.082	24.384	51.9722	2	17.854	-51.5625	2014	10	20	22	43	8	CR	NA
A	MS_05	Imani	B	2	24	10.96	49.863	52.602	2.739	51.8511	1	91.2409	-47.96	2014	10	20	23	54	20	CR	NA
A	MS_05	Imani	B	2	34	16.05	66.027	70.958	4.931	67.5137	1	62.3053	-44.9524	2014	10	21	4	25	19	CR	NA
A	MS_05	Imani	B	2	36	709.54	66.027	99.178	33.151	77.8802	5	7.04682	-38.5134	2014	10	21	4	27	17	CR	NA
A	MS_05	Imani	B	2	44	32.09	56.712	95.616	38.904	66.6353	1	31.1624	-32.1695	2014	10	21	4	53	2	CR	NA
A	MS_05	Imani	B	2	45	104.5	68.767	117.26	48.493	82.221	3	28.7081	-29.7143	2014	10	21	4	54	52	CR	NA
A	MS_05	Imani	B	2	57	142.97	73.424	97.808	24.384	83.3435	2	13.9889	-29.8305	2014	10	21	5	30	19	CR	NA
A	MS_05	Imani	B	2	67	110.37	69.315	116.986	47.671	89.6443	2	18.1209	-48.1389	2014	10	21	5	34	19	CR	NA
A	MS_05	Imani	B	2	70	21.53	78.082	89.863	11.781	82.5478	1	46.4468	-39.1786	2014	10	21	5	46	8	CR	NA
A	MS_05	Imani	B	2	73	15.66	75.342	87.945	12.603	79.3677	1	63.857	-39.6176	2014	10	21	5	55	50	CR	NA
A	MS_05	Imani	B	2	80	314.61	73.424	106.575	33.151	85.4495	2	6.35708	-42.7626	2014	10	21	6	13	42	CR	NA
A	MS_05	Imani	B	2	86	22.7	74.794	89.315	14.521	81.6176	1	44.0529	-47.1017	2014	10	21	6	23	34	CR	NA
A	MS_05	Imani	B	2	87	9.01	66.027	67.945	1.918	66.4432	1	110.988	-53.125	2014	10	21	6	23	34	CR	NA
A	MS_05	Imani	B	2	91	19.57	80.273	92.876	12.603	85.3804	1	51.0986	-34.9149	2014	10	21	6	33	18	CR	NA
A	MS_05	Imani	B	2	93	12.91	99.178	102.191	3.013	100.747	1	77.4593	-46.5588	2014	10	21	6	51	28	CR	NA
A	MS_05	Imani	B	2	99	76.32	66.027	102.191	36.164	83.6445	2	26.2055	-47.8806	2014	10	21	7	6	23	CR	NA
A	MS_05	Imani	T	2	4	585.06	35.616	72.876	37.26	56.7606	5	8.54613	-56.3984	2014	10	20	20	2	41	CR	NA
A	MS_05	Imani	T	2	6	605.22	49.863	72.328	22.465	58.9964	5	8.26146	-50.4815	2014	10	20	21	47	41	CR	NA
A	MS_05	Imani	T	2	21	766.66	76.164	89.315	13.151	83.6821	3	3.91308	-44.0079	2014	10	21	4	43	28	CR	NA
A	MS_05	Jaida	B	2	60	1318.38	41.369	85.479	44.11	60.571	12	9.10208	-46.0836	2014	10	20	20	24	53	CR	NA
A	MS_05	Jaida	B	2	63	18.79	33.698	80.547	46.849	67.4639	1	53.2198	-46.186	2014	10	20	20	36	3	CR	NA
A	MS_05	Jaida	B	2	64	16.44	41.917	58.082	16.165	52.9691	1	60.8273	-51.4444	2014	10	20	20	36	3	CR	NA
A	MS_05	Jaida	B	2	183	28.57	67.397	91.506	24.109	80.5987	1	35.0018	-49.1875	2014	10	21	5	31	48	CR	NA
A	MS_05	Jaida	B	2	189	141.76	51.232	61.917	10.685	56.4796	2	14.1084	-43.875	2014	10	21	5	45	11	CR	NA
A	MS_06	Karis	T	2	15	10.57	68.688	89.236	20.548	72.5404	1	94.6074	-48.8125	2014	10	23	20	8	9	CR	NA
A	MS_06	Karis	T	2	20	24.65	66.927	91.291	24.364	82.7199	1	40.568	-54.0455	2014	10	23	21	38	41	CR	NA
A	MS_06	Karis	T	2	43	847.96	29.06	78.082	49.022	61.8547	5	5.8965	-50.0208	2014	10	24	12	56	47	CR	NA
A	MS_06	Lidia	B	2	2	14.09	50.782	55.479	4.697	53.5275	1	70.9723	-50.6286	2014	10	23	17	15	36	CR	NA
A	MS_06	Lidia	T	2	29	18.4	61.056	65.459	4.403	63.2571	1	54.3478	-54.5833	2014	10	23	21	26	20	CR	NA
A	MS_06	Lidia	T	2	35	15.27	45.792	59.001	13.209	56.4728	1	65.4879	-45.3784	2014	10	23	23	14	46	CR	NA
A	MS_06	Lidia	T	2	41	644.33	29.647	69.863	40.216	51.2111	3	4.656	-52.5053	2014	10	24	0	33	24	CR	NA
B	MS_08	Polly	T	2	15	23.48	34.05	76.614	42.564	69.8918	1	42.5894	-48.6852	2014	11	9	22	30	17	CR	NA
B	MS_09	Quinn	B	2	4	194.71	61.937	112.72	50.783	90.6138	3	15.4075	-49.84	2014	11	22	5	23	57	CR	NA
B	MS_12	Yetta	T	2	44	373.97	57.534	94.52	36.986	79.1293	5	13.3701	-43.6772	2014	12	5	5	55	10	CR	NA
A	MS_01	Adele	B	3	7	49.31	50.146	56.506	6.36	53.8026	2	40.5597	-48.1111	2014	10	4	22	18	11	CR	NA
A	MS_01	Adele	B	3	8	545.83	49.168	81.457	32.289	66.495	4	7.32829	-47.3258	2014	10	4	22	30	5	CR	NA
A	MS_01	Adele	B	3	9	7.83	50.636	54.06	3.424	52.803	1	127.714	-39.8571	2014	10	4	22	43	31	CR	NA
A	MS_01	Adele	B	3	11	28.57	68.737	79.99	11.253	75.7263	1	35.0018	-50.4493	2014	10	5	1	0	52	CR	NA
A	MS_01	Adele	B	3	22	1244.28	46.232	92.71	46.478	60.7455	10	8.03678	-43.7828	2014	10	5	6	3	47	CR	NA
A	MS_01	Adele	T	3	6	16.83	72.162	78.033	5.871	74.622	1	59.4177	-54.1136	2014	10	4	23	51	1	CR	NA
A	MS_01	Belen	B	3	3	790.45	35.958	86.35	50.392	67.1473	4	5.06041	-48.0227	2014	10	4	18	34	26	CR	NA
A	MS_01	Belen	B	3	6	711.04	29.109	79.5	50.391	55.3637	4	5.62556	-48.9765	2014	10	4	19	15	50	CR	NA
A	MS_01	Belen	B	3	10	156.36	70.694	99.07	28.376	88.9357	2	12.791	-44.4081	2014	10	4	20	50	12	CR	NA
A	MS_01	Belen	B	3	13	374.01	52.592	116.682	64.09	71.129	5	13.3686	-39.5551	2014	10	4	21	56	16	CR	NA
A	MS_01	Belen	B	3	20	403.4	54.305	108.121	53.816	91.1415	6	14.8736	-49.3472	2014	10	5	0	9	57	CR	NA
A	MS_01	Belen	B	3	24	263.01	69.96	108.855	38.895	89.9293	5	19.0107	-46.3876	2014	10	5	3	8	20	CR	NA
A	MS_04	Hasel	T	3	3	52.06	87.123	107.123	20	99.6687	1	19.2086	-49.1415	2014	10	18	19	52	49	CR	NA
A	MS_05	Imani	B	3	3	30.92	76.164	99.178	23.014	85.8967	1	32.3415	-41.6625	2014	10	21	18	43	40	CR	NA
A	MS_05	Imani	B	3	4	28.18	82.465	94.246	11.781	88.4793	1	35.4862	-38.5075	2014	10	21	18	46	9	CR	NA
A	MS_05	Imani	B	3	5	15.27	83.013	91.506	8.493	87.8307	1	65.4879	-46.225	2014	10	21	18	46	9	CR	NA
A	MS_05	Imani	B	3	14	13.7	47.945	52.602	4.657	51.116	1	72.9927	-46.8611	2014	10	21	22	26	39	CR	NA
A	MS_05	Imani	B	3	45	748.45	75.342	106.575	31.233	85.9858	6	8.01657	-36.8339	2014	10	22	4	21	29	CR	NA
A	MS_05	Imani	B	3	46	32.48	71.78	89.041	17.261	76.8072	1	30.7882	-44.481	2014	10	22	4	21	36	CR	NA
A	MS_05	Imani	B	3	63	37.96	65.479	102.739	37.26	84.7026	1	26.3435	-45.102	2014	10	22	5	20	48	CR	NA
A	MS_05	Imani	B	3	73	24.26	73.424	110.41	36.986	80.3936	1	41.2201	-43.1228	2014	10	22	6	9	16	CR	NA
A	MS_05	Imani	B	3	80	304.73	31.232	83.561	52.329	62.1171	4	13.1264	-49.3038	2014	10	22	10	59	17	CR	NA
A	MS_05	Imani	B	3	81	111.2	34.52	59.452	24.932	44.8435	2	17.9856	-48.378	2014	10	22	10	59	21	CR	NA
A	MS_05	Imani	T	3	13	35.22	72.876	97.26	24.384	79.0516	1	28.393	-45	2014	10	22	2	50	18	CR	NA
A	MS_05	Jaida	B	3	6	30.13	82.465	94.794	12.329	88.9239	1	33.1895	-40.25	2014	10	21	18	46	8	CR	NA
A	MS_05	Jaida	B	3	7	23.88	82.191	105.205	23.014	88.5491	1	41.876	-41.7143	2014	10	21	18	46	8	CR	NA
A	MS_05	Jaida	B	3	15	20.74	44.383	69.315	24.932	58.8732	1	48.216	-51.875	2014	10	21	19	38	30	CR	NA
A	MS_05	Jaida	B	3	63	25.83	84.931	101.643	16.712	93.6543	1	38.7147	-30.5075	2014	10	22	4	21	39	CR	NA
A	MS_06	Karis	B	3	3	554.01	55.479	76.027	20.548	64.3688	6	10.8301	-46.9917	2014	10	24	20	8	5	CR	NA
A	MS_06	Karis	B	3	4	9.4	34.637	39.041	4.404	36.7083	1	106.383	-52.3684	2014	10	24	20	8	5	CR	NA
A	MS_06	Karis	T	3	6	437.14	53.718	80.43	26.712	66.92	5	11.438	-46.4206	2014	10	24	20	8	6	CR	NA
A	MS_06	Karis	T	3	7	285.79	28.767	40.508	11.741	36.045	3	10.4972	-48.4355	2014	10	24	20	8	6	CR	NA
A	MS_06	Lidia	T	3	1	154.83	31.702	54.011	22.309	42.1641	3	19.3761	-49.1811	2014	10	24	18	23	5	CR	NA
A	MS_06	Lidia	T	3	2	7.44	37.573	39.334	1.761	38.8514	1	134.409	-43.9	2014	10	24	19	21	40	CR	NA
A	MS_06	Lidia	T	3	3	458.71	28.767	58.121	29.354	47.2519	4	8.72011	-47.4771	2014	10	24	19	21	40	CR	NA
A	MS_06	Lidia	T	3	7	9.01	38.454	40.508	2.054	40.0441	1	110.988	-40.2083	2014	10	24	19	58	23	CR	NA
B	MS_08	Olive	T	3	15	393.74	61.937	117.71	55.773	82.3477	5	12.6987	-46.1662	2014	11	10	21	4	54	CR	NA
B	MS_12	Yetta	T	3	1	23.27	55.185	81.311	26.126	68.5831	1	42.9738	-43.5333	2014	12	5	19	10	24	CR	NA
B	MS_12	Yetta	T	3	3	8.5	40.802	54.305	13.503	47.5559	1	117.647	-57.125	2014	12	5	20	28	5	CR	NA
B	MS_12	Zaida	T	3	1	29.08	54.011	74.853	20.842	61.4204	1	34.3879	-50.619	2014	12	5	19	3	59	CR	NA
B	MS_08	Olive	T	4	23	484.46	53.718	99.51	45.792	76.7516	5	10.3208	-46.7652	2014	11	12	4	28	0	CR	NA
B	MS_10	Somer	T	4	27	7.6	36.692	40.215	3.523	38.0223	1	131.579	-54.6	2014	11	28	2	6	2	CR	NA
B	MS_10	Somer	T	4	34	17.45	70.743	75.44	4.697	74.4307	1	57.3066	-54.5	2014	11	28	2	37	1	CR	NA
B	MS_10	Somer	T	4	38	6.26	46.673	55.185	8.512	50.4493	1	159.744	-44.8667	2014	11	28	6	25	39	CR	NA
B	MS_10	Somer	T	4	41	11.18	61.937	76.027	14.09	71.4081	1	89.4454	-38.52	2014	11	28	7	26	33	CR	NA
B	MS_10	Somer	T	4	43	20.59	70.743	92.172	21.429	80.8933	1	48.5673	-50.1562	2014	11	28	7	39	55	CR	NA
B	MS_11	Venie	T	4	8	2056.38	45.205	109.784	64.579	59.795	16	7.78066	-52.6569	2014	12	3	12	5	7	CR	NA
B	MS_11	Wilma	B	4	5	1136.54	51.076	111.839	60.763	80.6869	9	7.91877	-47.6405	2014	12	3	0	13	9	CR	NA
B	MS_12	Yetta	B	4	3	341.69	66.34	115.655	49.315	88.0993	3	8.77989	-47.6194	2014	12	6	20	40	28	CR	NA
B	MS_12	Zaida	T	4	6	20.58	59.882	98.043	38.161	86.6832	1	48.5909	-49.5946	2014	12	7	6	3	8	CR	NA
A	MS_01	Adele	B	1	5	1254.18	45.254	102.495	57.241	64.4622	9	7.176	-37.2019	2014	10	2	22	19	26	CC	NA
A	MS_01	Adele	B	1	8	9	67.759	70.694	2.935	69.2846	1	111.111	-44.8333	2014	10	3	3	11	28	CC	NA
A	MS_01	Adele	B	1	9	144.03	68.737	91.731	22.994	79.7353	2	13.886	-46.8651	2014	10	3	3	24	35	CC	NA
A	MS_01	Belen	B	1	2	761.06	47.7	91.731	44.031	71.181	7	9.1977	-44.7707	2014	10	2	19	43	3	CC	NA
A	MS_02	Delia	B	1	2	772.53	47.211	101.027	53.816	76.1292	7	9.06114	-46.9684	2014	10	5	16	48	1	CC	NA
A	MS_02	Delia	B	1	3	1440.88	54.549	91.242	36.693	71.0011	13	9.02226	-41.911	2014	10	5	22	58	15	CC	NA
A	MS_04	Hasel	T	1	2	52.84	71.183	120.107	48.924	94.948	1	18.9251	-51.475	2014	10	16	16	50	54	CC	NA
A	MS_04	Hasel	T	1	4	32.88	109.589	129.041	19.452	115.4	1	30.4136	-52.2759	2014	10	16	17	17	32	CC	NA
A	MS_04	Hasel	T	1	5	47.75	62.377	110.322	47.945	75.8447	1	20.9424	-48.8585	2014	10	16	18	41	32	CC	NA
A	MS_04	Hasel	T	1	6	240.23	60.909	101.516	40.607	82.8077	4	16.6507	-47.1088	2014	10	16	20	1	54	CC	NA
A	MS_04	Hasel	T	1	7	122.9	56.996	102.495	45.499	66.7758	2	16.2734	-38.1111	2014	10	16	20	34	53	CC	NA
A	MS_04	Hasel	T	1	10	67.32	55.528	95.156	39.628	68.4306	1	14.8544	-42.3353	2014	10	17	1	3	53	CC	NA
A	MS_04	Hasel	T	1	13	156.56	52.592	103.473	50.881	78.8415	2	12.7747	-47.4492	2014	10	17	5	4	4	CC	NA
A	MS_04	Hasel	T	1	14	37.18	60.909	68.248	7.339	63.4597	1	26.8962	-46.4737	2014	10	17	6	31	17	CC	NA
A	MS_04	Hasel	T	1	15	61.45	61.399	103.962	42.563	73.5284	2	32.5468	-46.6765	2014	10	17	10	51	58	CC	NA
A	MS_06	Karis	T	1	2	193.5	61.937	100.978	39.041	80.5611	2	10.3359	-50.102	2014	10	22	19	45	10	CC	NA
A	MS_06	Karis	T	1	4	174.76	62.524	104.794	42.27	71.7382	2	11.4443	-49.9947	2014	10	22	21	1	7	CC	NA
A	MS_06	Karis	T	1	5	179.41	63.405	123.874	60.469	76.9022	2	11.1477	-50.2509	2014	10	22	22	30	54	CC	NA
A	MS_06	Karis	T	1	6	93.54	60.469	103.033	42.564	80.624	2	21.3812	-49.3243	2014	10	22	23	51	6	CC	NA
A	MS_06	Karis	T	1	7	44.62	68.395	70.743	2.348	69.3685	1	22.4115	-47.4909	2014	10	23	1	39	22	CC	NA
A	MS_06	Karis	T	1	8	146.58	60.469	109.197	48.728	79.8522	2	13.6444	-51	2014	10	23	4	40	49	CC	NA
A	MS_06	Lidia	B	1	4	206.14	61.056	68.688	7.632	64.2594	2	9.70214	-53.1209	2014	10	22	17	7	55	CC	NA
A	MS_06	Lidia	B	1	5	40.32	56.947	59.882	2.935	58.074	1	24.8016	-52.1275	2014	10	22	21	58	6	CC	NA
A	MS_06	Lidia	T	1	1	25.44	61.937	66.927	4.99	63.1614	1	39.3082	-43.3939	2014	10	22	16	24	56	CC	NA
A	MS_06	Lidia	T	1	3	240.27	59.882	67.808	7.926	63.0074	3	12.486	-44.7532	2014	10	22	16	38	16	CC	NA
A	MS_06	Lidia	T	1	5	77.1	59.589	70.156	10.567	63.0958	2	25.9403	-47.2952	2014	10	22	19	59	22	CC	NA
A	MS_06	Lidia	T	1	7	142.19	58.414	63.405	4.991	60.9596	2	14.0657	-49.0864	2014	10	22	21	9	12	CC	NA
A	MS_06	Lidia	T	1	8	571.79	56.947	67.221	10.274	59.777	5	8.74447	-48.6881	2014	10	22	21	58	5	CC	NA
A	MS_06	Lidia	T	1	9	202.98	59.882	68.395	8.513	62.9907	3	14.7798	-44.25	2014	10	22	23	13	56	CC	NA
A	MS_06	Lidia	T	1	10	268.45	59.001	67.808	8.807	61.906	3	11.1753	-42.4319	2014	10	23	0	32	6	CC	NA
A	MS_06	Lidia	T	1	11	96.28	58.414	66.34	7.926	61.882	2	20.7727	-50.3988	2014	10	23	0	44	34	CC	NA
A	MS_06	Lidia	T	1	12	150.02	58.121	67.221	9.1	61.1536	3	19.9973	-40.9617	2014	10	23	0	55	37	CC	NA
A	MS_06	Lidia	T	1	13	33.27	62.524	69.863	7.339	64.938	1	30.0571	-44.561	2014	10	23	1	1	40	CC	NA
A	MS_06	Lidia	T	1	14	134.33	61.35	70.156	8.806	65.5902	2	14.8887	-50.5	2014	10	23	1	48	35	CC	NA
A	MS_06	Lidia	T	1	15	61.84	59.882	66.927	7.045	62.4933	1	16.1708	-51.6364	2014	10	23	2	4	47	CC	NA
A	MS_06	Lidia	T	1	16	17.61	59.882	59.882	0	59.882	1	56.7859	-48.0435	2014	10	23	2	39	15	CC	NA
A	MS_06	Lidia	T	1	17	138.24	60.469	68.688	8.219	64.9466	2	14.4676	-41.4749	2014	10	23	3	51	52	CC	NA
A	MS_06	Lidia	T	1	18	416.28	53.131	64.285	11.154	59.0989	5	12.0111	-47.2751	2014	10	23	4	7	1	CC	NA
A	MS_06	Lidia	T	1	19	187.87	59.001	70.156	11.155	62.1811	2	10.6457	-47.1394	2014	10	23	4	26	0	CC	NA
A	MS_06	Lidia	T	1	20	28.96	59.589	65.753	6.164	61.2419	1	34.5304	-49.2877	2014	10	23	5	16	28	CC	NA
A	MS_06	Lidia	T	1	21	320.95	60.469	66.34	5.871	62.4896	2	6.2315	-48.1211	2014	10	23	10	30	23	CC	NA
A	MS_06	Lidia	T	1	22	304.89	57.534	64.285	6.751	60.6976	3	9.83961	-51.6414	2014	10	23	14	5	18	CC	NA
B	MS_07	Naoma	T	1	12	36.01	51.663	74.266	22.603	67.1221	1	27.7701	-51.4722	2014	11	5	3	5	29	CC	NA
B	MS_08	Olive	B	1	5	343.01	62.524	100.097	37.573	75.611	5	14.5768	-49.7831	2014	11	8	23	17	24	CC	NA
B	MS_08	Olive	T	1	2	395.46	55.479	104.5	49.021	78.8198	4	10.1148	-40.7836	2014	11	8	16	52	10	CC	NA
B	MS_08	Olive	T	1	3	373.5	57.534	104.794	47.26	78.8226	6	16.0643	-42.9904	2014	11	8	19	20	1	CC	NA
B	MS_08	Olive	T	1	5	429.19	59.882	101.859	41.977	75.944	5	11.6499	-52.9617	2014	11	8	20	7	34	CC	NA
B	MS_08	Olive	T	1	6	345.64	59.882	115.655	55.773	86.938	3	8.67955	-44.2194	2014	11	8	20	26	16	CC	NA
B	MS_08	Olive	T	1	7	478.67	55.185	100.978	45.793	72.9846	6	12.5347	-41.401	2014	11	8	20	51	47	CC	NA
B	MS_08	Olive	T	1	8	494.67	62.818	103.913	41.095	76.5785	5	10.1077	-46.0138	2014	11	8	21	12	17	CC	NA
B	MS_08	Olive	T	1	9	401.41	60.469	107.729	47.26	78.8087	6	14.9473	-39.803	2014	11	8	21	19	53	CC	NA
B	MS_08	Olive	T	1	10	636.36	60.469	117.71	57.241	79.2302	6	9.42863	-40.0548	2014	11	8	22	24	0	CC	NA
B	MS_08	Olive	T	1	11	625.01	61.35	113.307	51.957	76.5958	6	9.59985	-40.9349	2014	11	8	22	57	51	CC	NA
B	MS_08	Olive	T	1	12	585.01	61.35	115.655	54.305	82.6646	7	11.9656	-41.6427	2014	11	8	23	11	16	CC	NA
B	MS_08	Olive	T	1	13	616.01	54.598	107.729	53.131	77.4461	6	9.7401	-44.1	2014	11	9	1	22	16	CC	NA
B	MS_08	Olive	T	1	14	512.01	59.001	98.63	39.629	79.0878	6	11.7185	-40.4517	2014	11	9	1	50	44	CC	NA
B	MS_08	Olive	T	1	15	426.18	55.479	99.51	44.031	71.7306	4	9.38571	-38.2878	2014	11	9	1	55	53	CC	NA
B	MS_08	Olive	T	1	16	244.85	59.001	103.326	44.325	76.6551	4	16.3365	-41.438	2014	11	9	2	6	36	CC	NA
B	MS_08	Olive	T	1	17	281.68	56.947	104.794	47.847	79.2548	2	7.10026	-38.5326	2014	11	9	2	18	41	CC	NA
B	MS_08	Olive	T	1	18	414.6	52.544	106.262	53.718	69.4163	2	4.82393	-40.0808	2014	11	9	4	8	27	CC	NA
B	MS_08	Olive	T	1	19	572.48	54.011	94.52	40.509	74.2525	6	10.4807	-42.8646	2014	11	9	4	16	10	CC	NA
B	MS_08	Olive	T	1	20	184.22	59.589	103.033	43.444	71.2114	2	10.8566	-38.0399	2014	11	9	4	29	51	CC	NA
B	MS_08	Olive	T	1	21	258.75	56.947	104.5	47.553	72.6614	3	11.5942	-36.4237	2014	11	9	4	39	23	CC	NA
B	MS_08	Olive	T	1	22	385.68	54.598	105.381	50.783	74.3813	3	7.77847	-40.8046	2014	11	9	4	46	45	CC	NA
B	MS_08	Olive	T	1	23	155.07	56.947	98.923	41.976	72.2503	2	12.8974	-37.9404	2014	11	9	5	4	58	CC	NA
B	MS_08	Olive	T	1	24	330.8	61.056	106.849	45.793	77.6538	3	9.06892	-41.2784	2014	11	9	5	21	57	CC	NA
B	MS_08	Olive	T	1	25	367.05	59.001	112.133	53.132	75.0221	4	10.8977	-36.7333	2014	11	9	5	24	41	CC	NA
B	MS_08	Olive	T	1	26	221.41	59.882	97.455	37.573	74.4123	4	18.066	-39.8813	2014	11	9	5	32	31	CC	NA
B	MS_08	Olive	T	1	27	235.07	51.663	109.197	57.534	75.1226	4	17.0162	-41.1281	2014	11	9	5	51	0	CC	NA
B	MS_08	Olive	T	1	28	455.62	59.001	101.859	42.858	71.7895	5	10.9741	-39.2026	2014	11	9	6	9	36	CC	NA
B	MS_10	Somer	B	1	12	783.02	67.808	120.939	53.131	90.5461	8	10.2169	-51.9688	2014	11	25	2	43	9	CC	NA
B	MS_11	Venie	B	1	1	653.94	44.911	103.033	58.122	54.2673	5	7.64596	-44.4167	2014	11	28	17	18	35	CC	NA
B	MS_11	Venie	B	1	2	1193.91	44.324	116.536	72.212	58.6606	8	6.70067	-43.2386	2014	11	28	18	46	11	CC	NA
B	MS_11	Venie	B	1	3	1299.08	45.792	121.526	75.734	55.8973	12	9.23731	-47.1637	2014	11	28	20	16	58	CC	NA
B	MS_11	Venie	B	1	4	1015.03	42.857	89.823	46.966	51.496	9	8.86673	-44.0142	2014	11	28	21	50	39	CC	NA
B	MS_11	Venie	B	1	5	920.75	44.911	106.849	61.938	55.0702	8	8.68857	-45.7654	2014	11	28	22	56	51	CC	NA
B	MS_11	Venie	B	1	6	129.76	51.663	110.665	59.002	77.3715	3	23.1196	-49.5149	2014	11	28	23	48	12	CC	NA
B	MS_11	Venie	B	1	7	30.87	102.446	110.371	7.925	104.626	1	32.3939	-50.8955	2014	11	29	0	37	31	CC	NA
B	MS_11	Venie	B	1	10	1310.1	42.857	101.859	59.002	62.4471	12	9.15961	-47.3576	2014	11	29	3	29	29	CC	NA
B	MS_11	Venie	T	1	5	882.77	43.737	89.236	45.499	51.9472	8	9.06238	-48.7568	2014	11	28	23	48	14	CC	NA
B	MS_11	Wilma	B	1	2	1502.01	48.14	122.407	74.267	72.9355	13	8.65507	-42.6674	2014	11	28	22	6	49	CC	NA
B	MS_11	Wilma	B	1	3	1862.95	49.315	120.939	71.624	75.896	16	8.58853	-43.4615	2014	11	28	23	55	58	CC	NA
B	MS_11	Wilma	B	1	4	1384.97	49.608	116.536	66.928	63.5957	10	7.22037	-41.2606	2014	11	29	3	12	37	CC	NA
B	MS_11	Wilma	B	1	5	970.87	50.195	108.904	58.709	71.0267	8	8.24003	-41.7978	2014	11	29	4	27	50	CC	NA
B	MS_12	Yetta	B	1	1	327.22	58.121	103.326	45.205	78.0071	4	12.2242	-49.1397	2014	12	3	17	34	20	CC	NA
B	MS_12	Yetta	T	1	1	321.59	71.33	121.526	50.196	103.163	4	12.4382	-41.4606	2014	12	3	17	8	22	CC	NA
B	MS_12	Yetta	T	1	2	151.58	61.937	105.381	43.444	89.5306	2	13.1944	-42.0355	2014	12	3	17	37	12	CC	NA
B	MS_12	Yetta	T	1	3	157.22	58.414	120.058	61.644	81.1365	2	12.721	-42.2821	2014	12	3	17	56	21	CC	NA
B	MS_12	Yetta	T	1	4	417.82	61.937	105.968	44.031	80.6692	5	11.9669	-43.0175	2014	12	3	18	34	51	CC	NA
B	MS_12	Yetta	T	1	5	404.4	60.469	115.949	55.48	80.4535	5	12.364	-43.9422	2014	12	3	18	45	35	CC	NA
B	MS_12	Yetta	T	1	6	228.76	63.405	110.371	46.966	78.3919	3	13.1142	-43.844	2014	12	3	19	41	30	CC	NA
B	MS_12	Yetta	T	1	7	448.15	59.882	116.536	56.654	79.2694	7	15.6198	-40.1689	2014	12	3	19	48	23	CC	NA
B	MS_12	Yetta	T	1	8	375	57.534	115.068	57.534	74.9788	5	13.3333	-41.5184	2014	12	3	20	4	46	CC	NA
B	MS_12	Yetta	T	1	9	245.89	58.121	103.033	44.912	75.9849	3	12.2006	-41.7876	2014	12	3	20	19	2	CC	NA
B	MS_12	Yetta	T	1	10	158.83	60.469	106.262	45.793	81.4502	3	18.8881	-41.1637	2014	12	3	20	23	48	CC	NA
B	MS_12	Yetta	T	1	11	446.05	61.056	104.794	43.738	78.0371	5	11.2095	-44.2741	2014	12	3	20	39	47	CC	NA
B	MS_12	Yetta	T	1	12	410.38	59.882	113.6	53.718	74.7452	5	12.1838	-42.379	2014	12	3	20	57	59	CC	NA
B	MS_12	Yetta	T	1	13	437.68	58.414	103.913	45.499	72.6827	4	9.1391	-40.1146	2014	12	3	21	21	59	CC	NA
B	MS_12	Yetta	T	1	15	398.13	58.414	101.859	43.445	76.7032	5	12.5587	-43.7294	2014	12	3	21	43	42	CC	NA
B	MS_12	Yetta	T	1	17	133.38	59.882	107.729	47.847	73.772	2	14.9948	-45.7384	2014	12	3	21	58	51	CC	NA
B	MS_12	Yetta	T	1	18	306.6	57.534	103.913	46.379	77.3606	5	16.3079	-43.1748	2014	12	3	22	15	13	CC	NA
B	MS_12	Yetta	T	1	20	407.21	53.718	103.913	50.195	78.2683	4	9.82294	-40.2431	2014	12	3	23	0	25	CC	NA
B	MS_12	Yetta	T	1	21	472.67	58.414	99.51	41.096	75.4947	5	10.5782	-40.4575	2014	12	4	0	18	20	CC	NA
B	MS_12	Yetta	T	1	23	664.49	56.947	99.51	42.563	71.724	5	7.52457	-45.0728	2014	12	4	3	25	5	CC	NA
B	MS_12	Yetta	T	1	24	614.22	56.066	111.252	55.186	77.3547	6	9.76849	-41.0945	2014	12	4	3	39	40	CC	NA
B	MS_12	Yetta	T	1	25	445.59	55.479	103.326	47.847	69.527	5	11.2211	-42.9424	2014	12	4	5	39	21	CC	NA
A	MS_01	Adele	B	2	11	136.99	49.657	88.796	39.139	78.6305	2	14.5996	-40.213	2014	10	3	18	6	11	CC	NA
A	MS_01	Adele	B	2	19	1600.35	50.636	91.731	41.095	65.8295	13	8.12322	-41.8453	2014	10	3	21	40	54	CC	NA
A	MS_01	Adele	B	2	20	1810.81	52.592	93.199	40.607	71.571	12	6.62687	-40.4134	2014	10	3	21	40	54	CC	NA
A	MS_01	Adele	B	2	21	15.65	66.291	66.78	0.489	66.3469	1	63.8978	-46.2195	2014	10	3	21	41	5	CC	NA
A	MS_01	Adele	B	2	25	599.89	56.996	99.559	42.563	82.4211	6	10.0018	-44.4297	2014	10	3	22	41	3	CC	NA
A	MS_01	Adele	B	2	30	1679.37	45.254	94.178	48.924	67.7264	14	8.33646	-40.6693	2014	10	4	0	58	3	CC	NA
A	MS_01	Adele	B	2	36	104.5	75.587	101.027	25.44	81.4088	2	19.1388	-46.6286	2014	10	4	2	38	32	CC	NA
A	MS_01	Adele	B	2	37	1471.98	44.275	92.71	48.435	61.7397	14	9.511	-40.8929	2014	10	4	2	38	32	CC	NA
A	MS_01	Adele	B	2	43	1751.01	50.636	92.221	41.585	69.2748	11	6.28209	-41.5068	2014	10	4	4	28	41	CC	NA
A	MS_01	Adele	B	2	44	265.87	66.291	77.054	10.763	73.217	2	7.52247	-49.4333	2014	10	4	4	28	41	CC	NA
A	MS_01	Adele	B	2	46	939.14	46.232	89.285	43.053	63.1462	8	8.51843	-38.8981	2014	10	4	4	41	40	CC	NA
A	MS_01	Adele	B	2	54	2201.01	45.254	94.178	48.924	65.9197	21	9.54107	-43.502	2014	10	4	8	9	41	CC	NA
A	MS_01	Adele	B	2	63	1174.36	46.722	98.581	51.859	64.2599	12	10.2183	-41.7594	2014	10	4	12	36	52	CC	NA
A	MS_01	Adele	T	2	3	8.21	37.915	39.872	1.957	39.5632	1	121.803	-53.0909	2014	10	3	17	31	39	CC	NA
A	MS_01	Adele	T	2	14	1948.68	47.7	91.242	43.542	67.5424	15	7.69752	-46.5578	2014	10	4	12	38	22	CC	NA
A	MS_01	Belen	B	2	20	16.04	30.088	34.98	4.892	32.5862	1	62.3441	-50.0488	2014	10	3	17	41	3	CC	NA
A	MS_01	Belen	B	2	25	404.62	31.555	51.125	19.57	38.0264	2	4.94291	-53.6486	2014	10	3	19	24	57	CC	NA
A	MS_01	Belen	B	2	80	11.74	51.125	58.463	7.338	54.9191	1	85.1789	-48.4828	2014	10	4	3	30	48	CC	NA
A	MS_01	Belen	B	2	102	448.14	70.694	100.538	29.844	87.034	4	8.92578	-49.7033	2014	10	4	11	0	12	CC	NA
A	MS_01	Belen	B	2	103	220.04	22.26	56.506	34.246	38.8625	3	13.6339	-48.1184	2014	10	4	12	17	54	CC	NA
A	MS_01	Belen	T	2	6	1073.99	57.485	85.861	28.376	68.4011	5	4.65554	-49.038	2014	10	3	22	0	23	CC	NA
A	MS_01	Belen	T	2	17	189.94	67.27	84.882	17.612	79.1422	4	21.0593	-55.6337	2014	10	4	15	23	8	CC	NA
A	MS_02	Chana	B	2	15	280.75	31.555	42.808	11.253	38.0225	3	10.6857	-45.64	2014	10	6	18	34	48	CC	NA
A	MS_02	Delia	B	2	10	323.87	52.592	72.651	20.059	65.1551	4	12.3506	-48.9655	2014	10	6	18	10	13	CC	NA
A	MS_02	Delia	B	2	13	200.75	66.78	92.221	25.441	74.6094	3	14.944	-46.3659	2014	10	6	19	45	39	CC	NA
A	MS_02	Delia	B	2	14	236.36	30.088	37.426	7.338	33.4838	4	16.9233	-52.8525	2014	10	6	19	54	48	CC	NA
A	MS_02	Delia	B	2	15	3.91	32.045	32.534	0.489	32.2681	1	255.754	-51.7273	2014	10	6	19	54	48	CC	NA
A	MS_02	Delia	B	2	17	481.33	57.485	97.602	40.117	73.7861	9	18.6982	-43.9946	2014	10	6	20	45	47	CC	NA
A	MS_02	Delia	B	2	24	1396.44	52.592	99.559	46.967	70.535	10	7.16107	-34.2714	2014	10	6	22	18	6	CC	NA
A	MS_02	Delia	B	2	29	627.47	54.549	91.242	36.693	69.1883	8	12.7496	-39.2518	2014	10	6	23	6	17	CC	NA
A	MS_02	Delia	B	2	32	537.76	50.636	94.667	44.031	76.171	8	14.8765	-42.557	2014	10	7	0	1	22	CC	NA
A	MS_02	Delia	B	2	33	20.75	78.522	95.645	17.123	84.1527	1	48.1928	-48.4583	2014	10	7	0	1	22	CC	NA
A	MS_02	Delia	B	2	36	546.58	53.082	91.242	38.16	68.6244	6	10.9774	-45	2014	10	7	0	4	22	CC	NA
A	MS_02	Delia	B	2	37	546.42	44.765	89.774	45.009	64.5562	7	12.8107	-40.1175	2014	10	7	0	10	18	CC	NA
A	MS_02	Delia	B	2	38	382	48.679	87.328	38.649	67.3035	4	10.4712	-36.7536	2014	10	7	0	20	37	CC	NA
A	MS_02	Delia	B	2	39	537.65	49.657	90.753	41.096	68.1198	8	14.8796	-42.7797	2014	10	7	0	42	27	CC	NA
A	MS_02	Delia	B	2	40	531.23	50.146	91.242	41.096	70.5581	6	11.2945	-44.5895	2014	10	7	0	52	48	CC	NA
A	MS_02	Delia	B	2	47	726.35	54.549	97.113	42.564	73.2519	8	11.014	-43.712	2014	10	7	5	32	5	CC	NA
A	MS_02	Delia	B	2	50	358.32	46.232	86.35	40.118	63.8253	4	11.1632	-37.2029	2014	10	7	6	0	43	CC	NA
A	MS_02	Delia	B	2	51	524.62	53.571	97.602	44.031	65.3683	5	9.53071	-42.2596	2014	10	7	6	5	53	CC	NA
A	MS_02	Delia	B	2	52	1033.74	47.211	86.839	39.628	67.0228	10	9.67361	-44.5872	2014	10	7	7	53	50	CC	NA
A	MS_02	Delia	B	2	53	762.41	45.743	93.688	47.945	66.7645	8	10.493	-38.4198	2014	10	7	8	0	21	CC	NA
A	MS_02	Delia	B	2	54	600.23	49.168	86.839	37.671	65.6198	8	13.3282	-38.1524	2014	10	7	8	56	48	CC	NA
A	MS_04	Hasel	T	2	2	239.02	53.698	109.589	55.891	70.6031	2	8.3675	-39.869	2014	10	17	19	31	5	CC	NA
A	MS_04	Hasel	T	2	3	210.63	58.63	66.301	7.671	61.2059	2	9.49532	-44.4179	2014	10	17	20	7	47	CC	NA
A	MS_05	Imani	B	2	30	108.41	50.684	56.164	5.48	55.2249	2	18.4485	-48.2759	2014	10	21	3	26	45	CC	NA
A	MS_05	Imani	B	2	31	2.35	30.684	33.15	2.466	31.8647	1	425.532	-51.4286	2014	10	21	3	26	45	CC	NA
A	MS_05	Imani	B	2	41	24.66	73.424	89.315	15.891	80.9736	1	40.5515	-35.9643	2014	10	21	4	43	47	CC	NA
A	MS_05	Imani	B	2	74	70.06	53.698	69.863	16.165	64.7897	2	28.547	-49.9333	2014	10	21	6	2	30	CC	NA
A	MS_05	Imani	B	2	90	148.49	58.63	95.342	36.712	85.348	2	13.4689	-37.8318	2014	10	21	6	31	37	CC	NA
A	MS_05	Imani	B	2	96	178.24	60	100.821	40.821	70.1162	2	11.2208	-39.6651	2014	10	21	6	59	22	CC	NA
A	MS_05	Imani	T	2	12	256.4	61.095	98.356	37.261	71.8046	3	11.7005	-49.2866	2014	10	21	3	27	57	CC	NA
A	MS_05	Imani	T	2	27	393.41	74.794	93.972	19.178	83.4962	2	5.08375	-48.1776	2014	10	21	5	31	34	CC	NA
A	MS_05	Imani	T	2	28	12.13	78.63	86.575	7.945	82.9889	1	82.4402	-53.4286	2014	10	21	5	31	34	CC	NA
A	MS_05	Jaida	B	2	95	298.71	50.684	66.849	16.165	63.3993	4	13.3909	-47.4444	2014	10	20	21	21	53	CC	NA
A	MS_05	Jaida	B	2	96	535.97	36.986	87.123	50.137	59.5308	5	9.32888	-40.0234	2014	10	20	21	24	36	CC	NA
A	MS_05	Jaida	B	2	111	9	28.767	31.232	2.465	30.0517	1	111.111	-50.2083	2014	10	20	22	36	49	CC	NA
A	MS_05	Jaida	B	2	112	1265.28	28.219	55.616	27.397	44.7744	6	4.74203	-46.9918	2014	10	20	22	36	49	CC	NA
A	MS_05	Jaida	B	2	115	1458.12	33.698	64.383	30.685	52.9183	8	5.48652	-49.9713	2014	10	20	22	49	20	CC	NA
A	MS_05	Jaida	B	2	122	25.44	43.835	53.15	9.315	51.3215	1	39.3082	-45.5455	2014	10	20	23	56	43	CC	NA
A	MS_05	Jaida	B	2	123	1167.8	40.547	74.246	33.699	62.5338	9	7.7068	-46.3173	2014	10	21	0	1	8	CC	NA
A	MS_05	Jaida	B	2	124	1079.78	40.547	58.082	17.535	51.0456	8	7.40892	-44.0915	2014	10	21	0	1	20	CC	NA
A	MS_05	Jaida	B	2	132	127.21	34.246	59.452	25.206	41.4732	3	23.5831	-48.6491	2014	10	21	0	43	22	CC	NA
A	MS_05	Jaida	B	2	135	304.17	38.082	56.164	18.082	51.4447	3	9.86291	-50.403	2014	10	21	0	58	4	CC	NA
A	MS_05	Jaida	B	2	156	605.18	78.082	99.178	21.096	88.6876	5	8.262	-43.5227	2014	10	21	4	22	38	CC	NA
A	MS_05	Jaida	B	2	180	32.88	82.465	97.26	14.795	85.9369	1	30.4136	-47.2203	2014	10	21	5	31	35	CC	NA
A	MS_05	Jaida	B	2	181	16.43	78.082	92.876	14.794	83.2796	1	60.8643	-43.8293	2014	10	21	5	31	35	CC	NA
A	MS_05	Jaida	B	2	219	310.9	35.068	54.246	19.178	45.3074	3	9.6494	-48.7333	2014	10	21	8	21	7	CC	NA
A	MS_06	Karis	B	2	5	155.11	34.931	63.992	29.061	49.5953	3	19.3411	-50.5741	2014	10	23	19	2	54	CC	NA
A	MS_06	Karis	B	2	6	142.19	19.373	75.146	55.773	55.7755	3	21.0985	-54.2917	2014	10	23	19	2	54	CC	NA
A	MS_06	Karis	T	2	2	489.24	29.06	79.843	50.783	61.3572	6	12.2639	-52.9823	2014	10	23	17	14	46	CC	NA
A	MS_06	Karis	T	2	3	10.56	50.195	58.121	7.926	56.8176	1	94.697	-44.7143	2014	10	23	17	18	16	CC	NA
A	MS_06	Karis	T	2	39	416.2	57.534	81.017	23.483	68.7353	4	9.61076	-52.773	2014	10	24	3	38	1	CC	NA
A	MS_06	Lidia	B	2	13	129.66	63.405	70.156	6.751	65.2421	2	15.425	-53.5701	2014	10	24	2	27	41	CC	NA
A	MS_06	Lidia	B	2	14	235.22	61.056	81.898	20.842	69.7922	2	8.50268	-51.1512	2014	10	24	3	38	2	CC	NA
A	MS_06	Lidia	T	2	2	367.88	33.463	64.872	31.409	47.6701	4	10.8731	-49.1194	2014	10	23	17	14	28	CC	NA
A	MS_06	Lidia	T	2	4	259.46	62.818	71.624	8.806	65.6413	3	11.5625	-42.1094	2014	10	23	17	24	32	CC	NA
A	MS_06	Lidia	T	2	18	294.28	58.121	66.34	8.219	60.3278	4	13.5925	-48.8093	2014	10	23	19	55	23	CC	NA
A	MS_06	Lidia	T	2	48	274.92	30.528	49.315	18.787	35.6117	3	10.9123	-52.5663	2014	10	24	8	33	19	CC	NA
A	MS_06	Lidia	T	2	50	854.81	34.637	59.882	25.245	47.3709	6	7.0191	-52.6899	2014	10	24	15	27	16	CC	NA
B	MS_07	Mamie	B	2	21	399.15	61.937	100.097	38.16	76.6978	3	7.51597	-48.4762	2014	11	5	19	42	54	CC	NA
B	MS_07	Mamie	B	2	22	2033.01	59.001	108.904	49.903	71.4912	10	4.91881	-45.5796	2014	11	5	19	42	54	CC	NA
B	MS_07	Mamie	B	2	31	2199.18	58.414	103.326	44.912	67.9512	13	5.91129	-43.4582	2014	11	5	22	13	36	CC	NA
B	MS_07	Mamie	B	2	33	1382.54	56.653	106.262	49.609	68.6342	11	7.95637	-42.7045	2014	11	5	23	50	32	CC	NA
B	MS_07	Mamie	B	2	34	36	84.246	96.575	12.329	90.6715	1	27.7778	-43.0538	2014	11	5	23	50	32	CC	NA
B	MS_07	Mamie	B	2	38	1001.45	57.534	82.778	25.244	64.452	8	7.98842	-42.4218	2014	11	6	3	13	20	CC	NA
B	MS_07	Mamie	B	2	40	1463.54	57.534	98.63	41.096	67.6823	10	6.83275	-41.2554	2014	11	6	4	35	45	CC	NA
B	MS_07	Mamie	T	2	3	123.29	65.753	73.091	7.338	68.0201	2	16.2219	-50.4375	2014	11	6	14	3	58	CC	NA
B	MS_07	Mamie	T	2	4	1019.1	61.937	76.614	14.677	68.2332	8	7.85006	-39.0118	2014	11	6	14	4	1	CC	NA
B	MS_07	Naoma	B	2	43	1126.58	47.847	122.407	74.56	75.4244	11	9.76406	-46.0281	2014	11	5	21	56	19	CC	NA
B	MS_07	Naoma	B	2	50	820.32	50.782	107.729	56.947	67.2523	7	8.53326	-43.8418	2014	11	6	2	50	35	CC	NA
B	MS_07	Naoma	B	2	51	799.06	49.608	113.6	63.992	67.5425	6	7.50882	-43.7118	2014	11	6	6	35	0	CC	NA
B	MS_07	Naoma	B	2	52	986.97	45.792	109.197	63.405	65.7128	7	7.09241	-42.6403	2014	11	6	8	15	20	CC	NA
B	MS_07	Naoma	B	2	54	868.45	57.534	105.381	47.847	73.3327	9	10.3633	-50.64	2014	11	6	14	13	10	CC	NA
B	MS_07	Naoma	T	2	2	1412.25	57.534	106.849	49.315	73.6081	13	9.20517	-50.6759	2014	11	5	19	3	58	CC	NA
B	MS_07	Naoma	T	2	13	885.8	46.379	103.326	56.947	66.7609	10	11.2892	-44.2337	2014	11	5	19	54	40	CC	NA
B	MS_07	Naoma	T	2	23	1113.07	55.185	106.262	51.077	73.5242	9	8.08574	-45.1542	2014	11	6	0	14	9	CC	NA
B	MS_07	Naoma	T	2	25	803.91	47.26	108.317	61.057	64.2738	8	9.95136	-45.5918	2014	11	6	1	1	23	CC	NA
B	MS_07	Naoma	T	2	27	656.68	53.131	115.068	61.937	82.7232	6	9.13687	-45.8053	2014	11	6	4	33	22	CC	NA
B	MS_08	Olive	B	2	4	485.32	61.35	117.71	56.36	85.678	5	10.3025	-49.7455	2014	11	10	3	31	46	CC	NA
B	MS_08	Olive	T	2	9	319.89	32.583	46.673	14.09	40.4325	4	12.5043	-56.1828	2014	11	9	22	44	44	CC	NA
B	MS_08	Olive	T	2	11	459.84	62.524	129.745	67.221	82.134	5	10.8733	-44.0939	2014	11	10	0	8	45	CC	NA
B	MS_08	Olive	T	2	13	439.02	62.524	107.729	45.205	81.1789	5	11.389	-41.8129	2014	11	10	0	28	49	CC	NA
B	MS_08	Olive	T	2	14	228.06	36.986	70.156	33.17	60.3194	3	13.1544	-45.2164	2014	11	10	0	37	8	CC	NA
B	MS_08	Olive	T	2	15	272.41	61.937	112.72	50.783	80.677	3	11.0128	-41.9534	2014	11	10	0	47	42	CC	NA
B	MS_08	Olive	T	2	16	548.5	59.589	105.968	46.379	79.5748	5	9.11577	-43.7859	2014	11	10	0	58	29	CC	NA
B	MS_08	Olive	T	2	18	187.32	63.992	107.729	43.737	85.3459	2	10.6769	-44.7759	2014	11	10	1	24	10	CC	NA
B	MS_08	Olive	T	2	23	327.36	56.653	103.913	47.26	77.2151	3	9.16422	-45.1853	2014	11	10	3	49	54	CC	NA
B	MS_08	Olive	T	2	25	425.24	56.066	101.565	45.499	76.6128	4	9.40645	-41.7353	2014	11	10	4	1	50	CC	NA
B	MS_08	Olive	T	2	28	449.78	60.469	103.913	43.444	84.7722	4	8.89324	-44.0966	2014	11	10	4	27	35	CC	NA
B	MS_08	Olive	T	2	29	123.33	61.056	100.097	39.041	74.0094	2	16.2167	-40.1805	2014	11	10	4	38	28	CC	NA
B	MS_08	Olive	T	2	32	317.45	54.598	97.455	42.857	74.4066	3	9.45031	-41.8279	2014	11	10	4	54	41	CC	NA
B	MS_08	Olive	T	2	33	218.36	61.35	98.043	36.693	77.5029	3	13.7388	-49.6893	2014	11	10	5	1	19	CC	NA
B	MS_08	Olive	T	2	34	535.46	55.185	98.923	43.738	80.735	5	9.33777	-43.6584	2014	11	10	5	14	34	CC	NA
B	MS_08	Olive	T	2	35	416.28	53.131	107.436	54.305	74.2988	4	9.60892	-43.6461	2014	11	10	6	21	58	CC	NA
B	MS_08	Polly	T	2	32	551.3	55.185	72.798	17.613	63.6526	3	5.44168	-52.6087	2014	11	10	6	4	20	CC	NA
B	MS_09	Quinn	T	2	2	36.01	78.962	100.978	22.016	86.6283	1	27.7701	-51.3953	2014	11	22	2	39	58	CC	NA
B	MS_10	Somer	T	2	34	204.31	75.44	130.332	54.892	108.281	2	9.78905	-53.6538	2014	11	25	20	53	19	CC	NA
B	MS_10	Somer	T	2	45	536.73	69.863	137.084	67.221	90.545	7	13.0419	-49.454	2014	11	25	21	33	30	CC	NA
B	MS_10	Somer	T	2	46	484.88	31.996	68.395	36.399	45.5474	3	6.1871	-53.56	2014	11	25	21	48	12	CC	NA
B	MS_10	Somer	T	2	61	354.14	78.962	141.193	62.231	115.052	4	11.295	-52.4529	2014	11	25	23	21	50	CC	NA
B	MS_10	Somer	T	2	105	445.01	67.221	115.068	47.847	78.1812	4	8.98856	-43.122	2014	11	26	6	44	10	CC	NA
B	MS_10	Somer	T	2	106	11.63	36.105	39.921	3.816	38.8301	1	85.9845	-50.2222	2014	11	26	7	3	35	CC	NA
B	MS_10	Tatum	T	2	137	38.03	68.688	79.843	11.155	76.8257	1	26.295	-43.9846	2014	11	26	15	18	55	CC	NA
B	MS_11	Venie	B	2	6	143.98	50.782	87.769	36.987	62.9815	2	13.8908	-53.8256	2014	11	29	23	26	50	CC	NA
B	MS_11	Venie	B	2	9	46.09	50.782	68.395	17.613	59.1526	1	21.6967	-44.5955	2014	11	30	0	39	46	CC	NA
B	MS_11	Venie	B	2	10	16.55	87.181	95.107	7.926	91.3876	1	60.423	-44.3421	2014	11	30	0	39	46	CC	NA
B	MS_11	Venie	T	2	8	1126.08	48.727	91.291	42.564	74.8564	9	7.99233	-52.7426	2014	11	29	23	27	16	CC	NA
B	MS_11	Wilma	B	2	1	1350.07	47.847	109.197	61.35	67.4328	11	8.14773	-43.0459	2014	11	29	17	26	28	CC	NA
B	MS_11	Wilma	B	2	6	1166.49	44.911	123.874	78.963	68.8446	12	10.2873	-43.0087	2014	11	29	22	8	40	CC	NA
B	MS_11	Wilma	B	2	7	901.16	53.718	109.197	55.479	68.3686	9	9.98713	-41.6759	2014	11	29	22	56	39	CC	NA
B	MS_11	Wilma	B	2	9	1578.3	47.847	113.6	65.753	68.5546	13	8.23671	-44.2953	2014	11	30	1	17	6	CC	NA
B	MS_11	Wilma	B	2	12	1049.67	49.315	110.371	61.056	68.4854	9	8.57412	-43.7836	2014	11	30	3	6	38	CC	NA
B	MS_11	Wilma	B	2	13	925.41	49.315	111.252	61.937	67.7113	7	7.56421	-44.5904	2014	11	30	4	31	0	CC	NA
B	MS_11	Wilma	B	2	14	27.29	100.097	109.784	9.687	107.443	1	36.6435	-51.4737	2014	11	30	6	33	12	CC	NA
B	MS_11	Wilma	B	2	15	556.38	51.663	103.913	52.25	72.2793	5	8.98666	-46.4547	2014	11	30	6	33	14	CC	NA
B	MS_12	Yetta	T	2	3	237.41	33.17	59.882	26.712	44.6757	3	12.6364	-50.5962	2014	12	4	19	2	30	CC	NA
B	MS_12	Yetta	T	2	11	583.93	58.414	112.133	53.719	75.2172	6	10.2752	-45.7201	2014	12	4	20	51	4	CC	NA
B	MS_12	Yetta	T	2	12	305.03	58.121	100.391	42.27	76.7401	3	9.8351	-48.1834	2014	12	4	21	0	27	CC	NA
B	MS_12	Yetta	T	2	13	1846.52	19.373	61.35	41.977	37.5797	11	5.95715	-51.5083	2014	12	4	21	2	26	CC	NA
B	MS_12	Yetta	T	2	14	179.05	60.469	109.784	49.315	79.1074	3	16.7551	-46.0222	2014	12	4	21	42	38	CC	NA
B	MS_12	Yetta	T	2	17	275.32	61.35	101.565	40.215	80.4141	3	10.8964	-45.8681	2014	12	4	21	49	59	CC	NA
B	MS_12	Yetta	T	2	24	475.81	59.882	105.381	45.499	76.4293	5	10.5084	-43.9114	2014	12	4	23	59	18	CC	NA
B	MS_12	Yetta	T	2	29	244.55	59.001	106.262	47.261	74.8758	3	12.2674	-44.6449	2014	12	5	1	55	58	CC	NA
B	MS_12	Yetta	T	2	30	277.33	61.35	104.5	43.15	74.0135	2	7.21163	-39.3427	2014	12	5	1	59	54	CC	NA
B	MS_12	Yetta	T	2	31	479.46	59.589	106.262	46.673	80.7714	5	10.4284	-47.5149	2014	12	5	4	16	6	CC	NA
B	MS_12	Yetta	T	2	33	681.55	56.653	100.391	43.738	74.5042	6	8.80346	-47.4882	2014	12	5	4	26	1	CC	NA
B	MS_12	Yetta	T	2	34	353.83	57.534	106.262	48.728	78.9326	5	14.1311	-48.5108	2014	12	5	4	30	54	CC	NA
B	MS_12	Yetta	T	2	35	213.54	59.882	101.859	41.977	75.6373	3	14.0489	-45.8043	2014	12	5	4	45	56	CC	NA
B	MS_12	Yetta	T	2	37	190.23	58.121	107.436	49.315	69.1047	2	10.5136	-48.664	2014	12	5	4	57	43	CC	NA
B	MS_12	Yetta	T	2	38	302.13	55.185	103.326	48.141	74.2819	3	9.9295	-47.06	2014	12	5	5	8	6	CC	NA
B	MS_12	Yetta	T	2	39	288.12	59.589	105.968	46.379	82.0963	3	10.4123	-47.5957	2014	12	5	5	17	28	CC	NA
B	MS_12	Yetta	T	2	40	366.15	59.589	99.51	39.921	79.7698	3	8.19336	-47.3519	2014	12	5	5	20	24	CC	NA
B	MS_12	Yetta	T	2	41	59.51	57.534	95.988	38.454	75.8906	1	16.8039	-49.6923	2014	12	5	5	28	31	CC	NA
B	MS_12	Yetta	T	2	42	144.56	71.33	108.317	36.987	87.9815	2	13.8351	-50.6537	2014	12	5	5	30	13	CC	NA
B	MS_12	Yetta	T	2	45	289.73	61.937	111.839	49.902	81.8756	4	13.806	-48.3045	2014	12	5	6	5	4	CC	NA
B	MS_12	Yetta	T	2	46	89.48	71.624	101.859	30.235	83.8355	2	22.3514	-47.8672	2014	12	5	6	17	26	CC	NA
B	MS_12	Yetta	T	2	47	354.11	57.534	104.5	46.966	78.8766	3	8.47194	-48.8991	2014	12	5	6	37	9	CC	NA
B	MS_12	Zaida	T	2	12	165.58	31.115	61.056	29.941	44.7589	3	18.1181	-44.2857	2014	12	4	19	16	22	CC	NA
B	MS_12	Zaida	T	2	16	197.7	50.195	64.285	14.09	56.7273	3	15.1745	-48.7015	2014	12	4	19	44	2	CC	NA
B	MS_12	Zaida	T	2	23	829.58	20.254	79.843	59.589	53.699	8	9.64343	-51.2735	2014	12	4	21	25	41	CC	NA
A	MS_01	Adele	B	3	14	2264.15	46.722	92.221	45.499	66.3702	19	8.39167	-43.6874	2014	10	5	2	49	19	CC	NA
A	MS_01	Adele	B	3	16	1287.53	43.786	100.048	56.262	58.9069	12	9.32017	-42.8069	2014	10	5	4	6	56	CC	NA
A	MS_01	Adele	B	3	17	688.93	70.205	92.71	22.505	84.3098	4	5.80611	-44.2082	2014	10	5	4	27	3	CC	NA
A	MS_01	Adele	B	3	18	1696.36	44.765	96.624	51.859	64.894	14	8.25297	-41.6699	2014	10	5	4	34	37	CC	NA
A	MS_01	Adele	B	3	23	984.97	43.786	88.307	44.521	59.0213	9	9.13733	-40.1753	2014	10	5	6	14	7	CC	NA
A	MS_01	Adele	B	3	24	3013.58	44.275	94.667	50.392	63.7793	21	6.96846	-40.2461	2014	10	5	7	59	16	CC	NA
A	MS_01	Adele	B	3	25	15.26	75.587	76.565	0.978	76.004	1	65.5308	-52.725	2014	10	5	7	59	16	CC	NA
A	MS_01	Adele	T	3	7	1445.64	44.765	91.242	46.477	62.0265	12	8.30082	-47.0212	2014	10	5	1	0	44	CC	NA
A	MS_01	Adele	T	3	8	1252.74	52.103	93.688	41.585	75.1662	6	4.7895	-47.4346	2014	10	5	1	0	44	CC	NA
A	MS_01	Adele	T	3	9	2096.75	44.765	96.624	51.859	65.3805	16	7.63086	-46.4041	2014	10	5	3	46	2	CC	NA
A	MS_01	Adele	T	3	10	874.18	42.318	89.285	46.967	58.7809	6	6.86358	-48.8059	2014	10	5	4	44	59	CC	NA
A	MS_01	Belen	B	3	15	464.42	53.571	105.919	52.348	79.0464	6	12.9193	-47.2424	2014	10	4	22	31	52	CC	NA
A	MS_01	Belen	B	3	21	308.64	54.549	106.898	52.349	81.6247	3	9.72006	-50.1447	2014	10	5	0	21	39	CC	NA
A	MS_01	Belen	B	3	27	270.92	51.614	107.387	55.773	70.5324	3	11.0734	-49.9635	2014	10	5	5	21	33	CC	NA
A	MS_01	Belen	B	3	29	359.92	57.974	106.409	48.435	77.4706	4	11.1136	-48.7484	2014	10	5	7	42	54	CC	NA
A	MS_01	Belen	B	3	31	774.01	59.931	101.027	41.096	83.715	8	10.3358	-50.2627	2014	10	5	10	13	13	CC	NA
A	MS_04	Grace	B	3	2	105.01	82.191	101.643	19.452	87.1971	2	19.0458	-45.7761	2014	10	18	19	48	49	CC	NA
A	MS_04	Grace	T	3	3	666.92	63.561	87.397	23.836	76.071	3	4.49829	-50.2381	2014	10	18	21	37	56	CC	NA
A	MS_04	Grace	T	3	6	16.05	79.726	84.657	4.931	81.2453	1	62.3053	-47.0714	2014	10	19	6	10	38	CC	NA
A	MS_04	Hasel	B	3	1	63.8	57.534	94.794	37.26	75.4884	1	15.674	-49.625	2014	10	18	20	17	56	CC	NA
A	MS_04	Hasel	B	3	4	68.1	57.26	93.972	36.712	88.0664	2	29.3686	-54.811	2014	10	19	2	15	41	CC	NA
A	MS_04	Hasel	T	3	1	145.71	79.178	96.164	16.986	91.2248	2	13.7259	-46.1575	2014	10	18	18	50	20	CC	NA
A	MS_04	Hasel	T	3	4	64.57	60	100.273	40.273	81.8908	1	15.4871	-48	2014	10	18	19	58	50	CC	NA
A	MS_04	Hasel	T	3	5	63.4	57.534	95.342	37.808	72.9408	1	15.7729	-45.5159	2014	10	18	20	17	56	CC	NA
A	MS_04	Hasel	T	3	7	66.53	60.547	102.191	41.644	85.5087	1	15.0308	-43.5875	2014	10	18	21	13	45	CC	NA
A	MS_04	Hasel	T	3	11	64.97	60.547	98.356	37.809	80.0825	1	15.3917	-46.1138	2014	10	19	3	17	44	CC	NA
A	MS_04	Hasel	T	3	12	100.98	59.452	98.63	39.178	82.6159	1	9.90295	-44.6148	2014	10	19	3	36	53	CC	NA
A	MS_04	Hasel	T	3	13	173.97	60	101.095	41.095	76.6443	2	11.4962	-47.7368	2014	10	19	4	56	40	CC	NA
A	MS_04	Hasel	T	3	14	63.02	60	104.657	44.657	71.5342	1	15.868	-45.354	2014	10	19	6	1	43	CC	NA
A	MS_04	Hasel	T	3	15	144.19	55.068	96.164	41.096	77.2927	2	13.8706	-47.7435	2014	10	19	8	14	28	CC	NA
A	MS_04	Hasel	T	3	16	204.15	59.178	96.712	37.534	70.609	3	14.6951	-45.4332	2014	10	19	8	25	52	CC	NA
A	MS_04	Hasel	T	3	17	52.44	87.397	94.794	7.397	92.876	1	19.0694	-49.8647	2014	10	19	10	22	39	CC	NA
A	MS_04	Hasel	T	3	18	168.84	61.643	108.493	46.85	81.1535	3	17.7683	-48.4551	2014	10	19	10	36	22	CC	NA
A	MS_05	Imani	B	3	26	222.27	60	100.821	40.821	80.6843	3	13.4971	-44.7353	2014	10	22	4	0	59	CC	NA
A	MS_05	Imani	B	3	35	1147.74	32.602	97.26	64.658	76.1671	5	4.35639	-46.0787	2014	10	22	4	19	45	CC	NA
A	MS_05	Imani	B	3	54	241.44	54.794	77.808	23.014	66.2724	3	12.4254	-38.7043	2014	10	22	4	22	50	CC	NA
A	MS_05	Imani	T	3	2	17.22	56.712	79.178	22.466	71.4226	1	58.072	-51.7027	2014	10	21	18	59	10	CC	NA
[truncated: 658 more rows]

## Sheet: SyllableData
Supplementary information for SyllableData: for each syllable all temporal and spectral parameters and the location in the arena are given.
Set	Pair	Compartment	Microphone	Night	SongNumber	SyllableNumber	InterSyllableInterval	Syllable Duration	Start frequency	Stop frequency	Slope	Minimum frequency	Maximum frequency	Frequency bandwidth	Frequency COG	No of jumps	No of turns	Ampl1	Ampl2	Ampl3	Ampl4	Syllable type abbr	Context region	Encounter at CW
A	MovieStars_05	Imani	B	2	8	2	364.43	5.08	59.178	59.178	0	59.178	60	0.822	59.6635	0	0	-64	-53	-56.6429	-55	SFL	CR	solitary
A	MovieStars_05	Imani	B	2	55	2	33.27	17.61	87.123	87.123	0	86.575	87.397	0.822	87.0583	0	0	-46	-33	-38.6522	-35.3333	SFL	CR	solitary
B	MovieStars_11	Venie	T	2	2	3	81.79	4.03	56.653	56.653	0	56.653	57.534	0.881	57.1056	0	0	-62	-47	-51.625	-48	SFL	CR	solitary
A	MovieStars_05	Jaida	B	3	60	2	102.15	5.48	54.246	54.246	0	54.246	55.068	0.822	54.8775	0	0	-57	-49	-51.8	-50.6667	SFL	CR	solitary
A	MovieStars_05	Jaida	B	2	212	4	67.4	7.44	52.328	52.602	0.036828	51.232	52.602	1.37	52.2741	0	0	-64	-46	-55.6923	-53.6667	SFL	CR	solitary
B	MovieStars_07	Mamie	B	3	6	3	40.43	11.74	57.534	56.947	-0.05	56.947	58.414	1.467	58.1113	0	0	-65	-54	-58.037	-55	SFL	CR	solitary
B	MovieStars_07	Mamie	B	3	6	7	116.36	113.5	63.992	59.589	-0.038793	59.589	63.992	4.403	61.4526	0	0	-48	-33	-36.6838	-34	SFL	CR	solitary
A	MovieStars_01	Belen	B	2	38	2	135.26	5.88	70.694	70.694	0	70.205	70.694	0.489	70.4086	0	0	-61	-48	-51.1429	-48.6667	SFL	CR	solitary
A	MovieStars_01	Belen	B	2	52	2	27.79	7.82	56.506	56.506	0	56.017	57.974	1.957	56.7725	0	0	-58	-51	-53.7059	-52	SFL	CR	solitary
A	MovieStars_01	Belen	B	2	91	1	0	2.35	77.544	77.544	0	77.544	77.544	0	77.544	0	0	-53	-50	-51.5714	-50.6667	SFL	CR	solitary
A	MovieStars_02	Chana	B	2	8	3	288.8	4.7	54.06	54.06	0	54.06	54.549	0.489	54.2913	0	0	-55	-50	-52.6923	-51	SFL	CR	solitary
A	MovieStars_05	Imani	B	2	55	4	14.09	3.52	86.575	86.575	0	86.575	86.575	0	86.575	0	0	-55	-44	-48.2	-45.6667	SFL	CR	solitary
A	MovieStars_05	Jaida	B	2	145	1	0	1.17	51.232	51.232	0	51.232	51.232	0	51.232	0	0	-48	-45	-46	-45.3333	SFL	CR	solitary
B	MovieStars_07	Mamie	B	2	8	2	294.88	1.95	84.833	84.833	0	84.833	84.833	0	84.833	0	0	-54	-45	-48.5	-47	SFL	CR	solitary
B	MovieStars_07	Naoma	B	2	15	5	291.29	2.74	83.365	83.365	0	83.365	84.833	1.468	84.1402	0	0	-58	-49	-52.625	-50.6667	SFL	CR	solitary
B	MovieStars_07	Naoma	B	2	33	6	96.13	4.7	61.35	61.35	0	61.35	61.937	0.587	61.8622	0	0	-65	-42	-52	-48.3333	SFL	CR	solitary
B	MovieStars_10	Somer	T	2	69	2	73.29	6.26	59.589	59.882	0.0468051	59.589	59.882	0.293	59.8526	0	0	-64	-58	-60.7273	-59	SFL	CR	solitary
A	MovieStars_01	Adele	B	3	1	4	118.35	4.7	54.06	54.06	0	54.06	54.549	0.489	54.445	0	0	-53	-43	-47.2308	-45	SFL	CR	solitary
A	MovieStars_05	Imani	B	3	33	4	133.27	1.96	52.328	52.328	0	52.328	52.328	0	52.328	0	0	-53	-44	-46.6667	-45.6667	SFL	CR	solitary
A	MovieStars_05	Jaida	B	3	57	3	105.09	1.96	55.616	55.616	0	55.616	55.616	0	55.616	0	0	-58	-52	-53.3333	-52.3333	SFL	CR	solitary
A	MovieStars_05	Jaida	T	3	5	5	128.69	3.92	64.383	64.383	0	64.383	64.383	0	64.383	0	0	-58	-49	-51.5455	-49.6667	SFL	CR	solitary
A	MovieStars_06	Lidia	T	3	14	5	116.48	6.66	60.469	60.469	0	60.469	60.469	0	60.469	0	0	-54	-38	-42.5556	-39.6667	SFL	CR	solitary
B	MovieStars_07	Mamie	B	3	6	11	58.44	9	60.469	60.469	0	60.469	61.35	0.881	60.9955	0	0	-61	-42	-48.7917	-46.6667	SFL	CR	solitary
B	MovieStars_10	Somer	T	3	11	2	124.16	6.71	63.992	64.285	0.0436662	63.992	64.285	0.293	64.2124	0	0	-61	-40	-47.375	-43.6667	SFL	CR	solitary
B	MovieStars_10	Tatum	T	4	22	2	96.37	3.58	59.001	59.001	0	59.001	59.001	0	59.001	0	0	-58	-40	-46.375	-46	SFL	CR	solitary
B	MovieStars_10	Tatum	T	4	46	1	0	4.02	51.663	51.663	0	51.663	52.25	0.587	51.8577	0	0	-57	-42	-46.9	-44.6667	SFL	CR	solitary
A	MovieStars_01	Adele	B	2	17	2	76.09	1.57	56.506	57.485	0.623567	56.506	57.485	0.979	57.0067	0	0	-55	-49	-51	-49.6667	SUP	CR	solitary
A	MovieStars_01	Adele	B	2	31	9	234.09	5.87	78.522	83.904	0.916865	78.522	83.904	5.382	80.5726	0	0	-38	-30	-33.1875	-30.6667	SUP	CR	solitary
A	MovieStars_01	Adele	B	2	39	1	0	21.92	77.054	84.393	0.334808	77.054	84.393	7.339	79.6492	0	0	-50	-33	-38.807	-34.6667	SUP	CR	solitary
A	MovieStars_01	Adele	B	2	39	12	72.8	7.83	85.371	86.35	0.125032	85.371	87.328	1.957	86.6826	0	0	-56	-37	-47.125	-44.3333	SUP	CR	solitary
A	MovieStars_01	Adele	B	2	40	1	0	14.09	76.565	84.393	0.555571	76.565	84.393	7.828	79.8241	0	0	-54	-36	-41.1176	-37	SUP	CR	solitary
A	MovieStars_01	Adele	B	2	40	3	62.9	4.69	71.183	78.033	1.46055	71.183	78.033	6.85	74.2137	0	0	-62	-48	-52.7273	-48.6667	SUP	CR	solitary
A	MovieStars_01	Adele	B	2	52	2	37.18	16.44	56.996	60.909	0.238017	56.996	61.399	4.403	59.6786	0	0	-54	-39	-45.2326	-43	SUP	CR	solitary
A	MovieStars_01	Adele	B	2	52	8	31.16	47.74	68.248	88.796	0.430415	68.248	88.796	20.548	79.8876	0	0	-60	-36	-45.2479	-37.6667	SUP	CR	solitary
A	MovieStars_01	Adele	B	2	57	1	0	7.82	55.528	58.953	0.43798	55.528	58.953	3.425	57.3623	0	0	-50	-40	-44	-41.6667	SUP	CR	solitary
A	MovieStars_01	Belen	B	2	29	2	136.79	8.22	56.996	68.248	1.36886	56.996	68.248	11.252	63.7051	0	0	-58	-48	-51.4615	-48.3333	SUP	CR	solitary
A	MovieStars_01	Belen	B	2	52	1	0	5.48	49.657	55.039	0.982117	49.657	55.039	5.382	51.6352	0	0	-58	-42	-49.5	-49	SUP	CR	solitary
A	MovieStars_01	Belen	B	2	66	1	0	9	69.716	70.205	0.0543333	69.716	72.651	2.935	71.9234	0	0	-52	-40	-44.2727	-41.6667	SUP	CR	solitary
A	MovieStars_01	Belen	B	2	68	2	203.17	9	59.442	61.399	0.217444	59.442	63.356	3.914	62.3175	0	0	-60	-46	-51.5238	-47.6667	SUP	CR	solitary
A	MovieStars_01	Belen	B	2	68	3	114.17	10.57	55.039	58.463	0.323936	55.039	59.442	4.403	58.6089	0	0	-62	-38	-44.7143	-40.6667	SUP	CR	solitary
A	MovieStars_01	Belen	B	2	70	2	141.53	7.83	56.506	67.27	1.37471	56.506	68.737	12.231	65.5703	0	0	-55	-44	-49.8571	-47	SUP	CR	solitary
A	MovieStars_01	Belen	B	2	73	1	0	9.79	61.399	66.291	0.499694	61.399	67.759	6.36	66.1793	0	1	-50	-39	-44.1579	-41	SUP	CR	solitary
A	MovieStars_01	Belen	B	2	83	1	0	20.74	74.608	92.71	0.872806	74.608	92.71	18.102	84.8944	0	0	-66	-38	-51.6818	-44.6667	SUP	CR	solitary
A	MovieStars_01	Belen	B	2	88	2	25.84	4.3	51.125	51.614	0.113721	51.125	51.614	0.489	51.4021	0	0	-57	-53	-54.5	-54	SUP	CR	solitary
A	MovieStars_01	Belen	B	2	93	1	0	28.18	76.565	99.07	0.798616	76.565	99.07	22.505	87.3047	0	0	-62	-33	-47.4655	-39.3333	SUP	CR	solitary
A	MovieStars_01	Belen	B	2	97	1	0	25.44	73.14	95.156	0.865409	73.14	95.156	22.016	83.7699	0	0	-64	-45	-53.3333	-50	SUP	CR	solitary
A	MovieStars_01	Belen	B	2	97	3	90.22	36	70.205	93.199	0.638722	70.205	94.178	23.973	85.7835	0	0	-62	-44	-55.3175	-49.3333	SUP	CR	solitary
A	MovieStars_01	Belen	B	2	100	4	148.37	8.61	81.457	85.371	0.454588	81.457	85.371	3.914	83.2346	0	0	-58	-44	-51.6087	-48.3333	SUP	CR	solitary
A	MovieStars_01	Belen	B	2	101	2	81.81	3.13	49.168	54.794	1.79744	49.168	54.794	5.626	52.0273	0	0	-59	-44	-53.6	-50.6667	SUP	CR	solitary
A	MovieStars_02	Chana	B	2	8	2	79.22	3.52	52.592	54.06	0.417045	52.592	54.06	1.468	53.4458	0	0	-49	-37	-43.2	-41	SUP	CR	solitary
A	MovieStars_02	Chana	B	2	13	5	83.17	2.34	52.592	55.039	1.04573	52.592	55.039	2.447	53.5508	0	0	-50	-46	-48.2	-48.6667	SUP	CR	solitary
A	MovieStars_02	Chana	B	2	13	7	90.72	5.09	51.125	56.996	1.15344	51.125	56.996	5.871	54.8985	0	0	-58	-51	-54.4444	-52.3333	SUP	CR	solitary
A	MovieStars_02	Chana	B	2	22	2	88.03	3.13	57.974	64.334	2.03195	57.974	64.334	6.36	61.8287	0	0	-52	-44	-47.75	-45.6667	SUP	CR	solitary
A	MovieStars_02	Chana	B	2	34	1	0	3.14	55.528	56.996	0.467516	55.528	56.996	1.468	56.4973	0	0	-55	-49	-51.3333	-49.6667	SUP	CR	solitary
A	MovieStars_02	Chana	T	2	4	5	243.87	2.74	55.039	57.485	0.892701	55.039	57.485	2.446	56.3716	0	0	-60	-53	-56.625	-55.3333	SUP	CR	solitary
A	MovieStars_02	Delia	B	2	8	1	0	17.61	60.42	72.651	0.694549	60.42	82.925	22.505	75.9218	0	1	-60	-43	-49.8	-47.3333	SUP	CR	solitary
A	MovieStars_02	Delia	B	2	27	2	71.62	16.44	60.909	68.248	0.446411	60.909	68.248	7.339	66.4117	0	0	-42	-19	-24.3488	-20	SUP	CR	solitary
A	MovieStars_02	Delia	B	2	27	5	137.76	4.31	75.587	82.925	1.70255	75.587	82.925	7.338	79.4024	0	0	-53	-46	-49.2857	-48.3333	SUP	CR	solitary
A	MovieStars_02	Delia	B	2	34	2	92.56	1.57	69.227	69.716	0.311465	69.227	69.716	0.489	69.5083	0	0	-54	-47	-49.8	-49	SUP	CR	solitary
A	MovieStars_02	Delia	B	2	34	4	84.74	3.52	53.571	56.996	0.973011	53.571	56.996	3.425	54.9205	0	0	-60	-52	-55.5	-52.3333	SUP	CR	solitary
A	MovieStars_02	Delia	B	2	44	1	0	11.35	84.393	87.818	0.301762	84.393	88.307	3.914	86.884	0	0	-58	-30	-36.9	-33.3333	SUP	CR	solitary
A	MovieStars_02	Delia	B	2	44	4	47.75	7.83	66.291	79.5	1.68697	66.291	79.5	13.209	70.586	0	0	-58	-29	-35.5238	-30.3333	SUP	CR	solitary
A	MovieStars_02	Delia	B	2	45	6	96.79	2.74	62.377	62.866	0.178467	62.377	62.866	0.489	62.8188	0	0	-62	-51	-54.625	-52.6667	SUP	CR	solitary
A	MovieStars_02	Delia	T	2	1	1	0	7.04	58.463	60.909	0.347443	58.463	60.909	2.446	60.2908	0	0	-52	-40	-45.3333	-42.6667	SUP	CR	solitary
A	MovieStars_02	Delia	T	2	4	1	0	14.87	64.334	75.587	0.756759	64.334	78.522	14.188	74.3717	0	0	-58	-45	-49.3333	-46	SUP	CR	solitary
A	MovieStars_03	Elvia	T	2	1	2	81.17	5.87	54.06	57.485	0.583475	54.06	57.485	3.425	56.5709	0	0	-54	-46	-49.5	-47	SUP	CR	solitary
A	MovieStars_03	Elvia	T	2	2	2	179.14	4.31	56.506	59.931	0.794664	56.506	59.931	3.425	58.9392	0	0	-46	-39	-42.4444	-40.3333	SUP	CR	solitary
A	MovieStars_03	Elvia	T	2	4	1	0	7.83	50.636	56.996	0.812261	50.636	56.996	6.36	53.9639	0	0	-61	-44	-50.65	-46.6667	SUP	CR	solitary
A	MovieStars_03	Elvia	T	2	4	3	194.13	9.4	51.614	56.017	0.468404	51.614	56.017	4.403	54.7042	0	0	-56	-46	-50.1667	-47.3333	SUP	CR	solitary
A	MovieStars_03	Elvia	T	2	4	4	112.48	4.7	54.549	61.888	1.56149	54.549	61.888	7.339	59.4569	0	0	-58	-46	-51.2222	-48	SUP	CR	solitary
A	MovieStars_04	Grace	T	2	3	1	0	18	63.013	70.41	0.410944	63.013	75.342	12.329	68.8125	0	1	-65	-44	-52.1053	-47.6667	SUP	CR	solitary
A	MovieStars_04	Hasel	T	2	12	2	41.49	11.35	54.794	58.63	0.337974	54.794	60	5.206	59.1854	0	0	-59	-48	-51.7391	-49.6667	SUP	CR	solitary
A	MovieStars_05	Imani	B	2	1	3	138.95	5.48	76.712	82.191	0.999818	76.712	82.465	5.753	80.8658	0	0	-58	-54	-55.5	-54.3333	SUP	CR	solitary
A	MovieStars_05	Imani	B	2	10	3	89.28	3.13	54.246	56.164	0.61278	54.246	56.164	1.918	55.044	0	0	-60	-53	-56.5	-57	SUP	CR	solitary
A	MovieStars_05	Imani	B	2	10	4	25.05	5.87	49.863	52.328	0.419932	49.863	52.602	2.739	52.0394	0	0	-62	-53	-56.5625	-54	SUP	CR	solitary
A	MovieStars_05	Imani	B	2	23	2	215.55	5.09	56.164	58.63	0.484479	56.164	58.63	2.466	57.7283	0	0	-61	-51	-53.3571	-51.6667	SUP	CR	solitary
A	MovieStars_05	Imani	B	2	26	9	205.64	3.91	60	66.849	1.75166	60	66.849	6.849	64.9062	0	0	-60	-53	-55.5714	-54.3333	SUP	CR	solitary
A	MovieStars_05	Imani	B	2	35	1	0	16.04	71.232	79.178	0.495387	71.232	79.178	7.946	75.4927	0	0	-50	-32	-39.0769	-35	SUP	CR	solitary
A	MovieStars_05	Imani	B	2	42	1	0	16.04	63.013	67.945	0.307481	63.013	67.945	4.932	64.8991	0	0	-47	-34	-38.4737	-36	SUP	CR	solitary
A	MovieStars_05	Imani	B	2	46	1	0	23.87	84.109	100.821	0.700126	84.109	100.821	16.712	89.9662	0	0	-57	-32	-39.2321	-34	SUP	CR	solitary
A	MovieStars_05	Imani	B	2	46	2	45.4	4.31	90.958	92.876	0.445012	90.958	92.876	1.918	91.9089	0	0	-53	-42	-46.2	-45.6667	SUP	CR	solitary
A	MovieStars_05	Imani	B	2	52	1	0	28.18	73.424	80.273	0.243045	73.424	80.273	6.849	76.0457	0	0	-62	-43	-51.3143	-46.6667	SUP	CR	solitary
A	MovieStars_05	Imani	B	2	55	1	0	15.26	74.246	81.095	0.44882	74.246	81.095	6.849	78.6369	0	0	-63	-41	-48.75	-43.6667	SUP	CR	solitary
A	MovieStars_05	Imani	B	2	55	3	64.38	28.97	63.013	89.315	0.907905	63.013	89.315	26.302	80.5047	0	0	-59	-34	-44.3889	-38	SUP	CR	solitary
A	MovieStars_05	Imani	B	2	55	5	73.42	27.79	66.849	87.397	0.739403	66.849	87.397	20.548	78.0209	0	0	-59	-36	-45.6528	-39.3333	SUP	CR	solitary
A	MovieStars_05	Imani	B	2	55	6	493.57	19.57	66.027	80.273	0.727951	66.027	80.273	14.246	73.9625	0	0	-61	-47	-53.766	-48.3333	SUP	CR	solitary
A	MovieStars_05	Imani	B	2	56	1	0	29.74	68.767	83.013	0.479018	68.767	83.561	14.794	77.7276	0	0	-57	-40	-48.3506	-43.3333	SUP	CR	solitary
A	MovieStars_05	Imani	B	2	56	2	78.83	10.17	71.78	75.342	0.350246	71.78	76.164	4.384	75.4923	0	0	-62	-53	-56.5909	-53.6667	SUP	CR	solitary
A	MovieStars_05	Imani	B	2	58	1	0	25.05	72.328	89.315	0.678124	72.328	89.315	16.987	81.1646	0	0	-55	-36	-42.6333	-39	SUP	CR	solitary
A	MovieStars_05	Imani	B	2	58	2	50.61	15.26	74.246	83.561	0.610419	74.246	83.561	9.315	79.6331	0	0	-52	-42	-47.175	-43.3333	SUP	CR	solitary
A	MovieStars_05	Imani	B	2	58	3	151.86	35.22	77.808	89.863	0.342277	77.808	89.863	12.055	83.5613	0	0	-57	-42	-48.6	-43	SUP	CR	solitary
A	MovieStars_05	Imani	B	2	58	4	116.4	12.14	74.246	81.643	0.609308	74.246	81.643	7.397	77.4542	0	0	-61	-47	-55.2333	-52	SUP	CR	solitary
A	MovieStars_05	Imani	B	2	64	1	0	26.22	83.013	95.89	0.491114	83.013	95.89	12.877	86.659	0	0	-55	-32	-37.2462	-32.6667	SUP	CR	solitary
A	MovieStars_05	Imani	B	2	64	2	165.12	24.66	78.63	84.657	0.244404	77.808	84.657	6.849	79.4142	0	1	-52	-35	-42.6719	-38.3333	SUP	CR	solitary
A	MovieStars_05	Imani	B	2	65	1	0	25.44	70.958	87.123	0.635417	70.958	87.945	16.987	81.1125	0	1	-48	-25	-34.3651	-28.3333	SUP	CR	solitary
A	MovieStars_05	Imani	B	2	65	3	26.61	11.75	73.424	75.616	0.186553	73.424	75.616	2.192	75.1303	0	0	-59	-37	-43.7097	-40	SUP	CR	solitary
A	MovieStars_05	Imani	B	2	65	4	260.24	16.44	70.958	81.643	0.649939	70.958	81.643	10.685	77.3091	0	0	-60	-40	-48.814	-43.3333	SUP	CR	solitary
A	MovieStars_05	Imani	B	2	71	1	0	9.4	64.109	66.849	0.291489	64.109	66.849	2.74	65.0304	0	0	-64	-51	-54.04	-52.3333	SUP	CR	solitary
A	MovieStars_05	Imani	B	2	71	2	46.57	21.92	65.479	73.424	0.362454	65.479	73.424	7.945	67.8933	0	0	-52	-39	-43.9825	-39.6667	SUP	CR	solitary
A	MovieStars_05	Imani	B	2	72	1	0	21.14	74.794	89.041	0.673936	74.794	89.041	14.247	81.0792	0	0	-53	-35	-44.2909	-40	SUP	CR	solitary
A	MovieStars_05	Imani	B	2	82	1	0	20.75	76.712	91.506	0.712964	76.712	91.506	14.794	83.9049	0	0	-58	-42	-48.027	-43.6667	SUP	CR	solitary
A	MovieStars_05	Imani	B	2	82	2	109.78	16.44	77.808	90.958	0.799878	77.808	90.958	13.15	84.3068	0	0	-60	-43	-49.1765	-45.6667	SUP	CR	solitary
A	MovieStars_05	Imani	B	2	83	1	0	20.74	73.698	87.397	0.660511	73.698	87.397	13.699	81.0406	0	0	-46	-24	-33.7963	-26.6667	SUP	CR	solitary
A	MovieStars_05	Imani	B	2	84	1	0	23.48	87.397	101.643	0.606729	87.397	101.643	14.246	92.1651	0	0	-42	-19	-25.8333	-21.3333	SUP	CR	solitary
A	MovieStars_05	Imani	B	2	84	2	102.39	21.92	79.726	92.328	0.574909	79.178	92.328	13.15	83.1358	0	0	-46	-24	-29.4035	-26	SUP	CR	solitary
A	MovieStars_05	Imani	B	2	100	2	171.09	1.56	75.342	77.26	1.22949	75.342	77.26	1.918	76.2285	0	0	-57	-51	-53	-52.3333	SUP	CR	solitary
A	MovieStars_05	Imani	B	2	101	6	169.63	2.74	50.41	51.78	0.5	50.41	51.78	1.37	51.0794	0	0	-53	-43	-47.5	-46	SUP	CR	solitary
A	MovieStars_05	Imani	T	2	17	1	0	9.39	87.397	96.712	0.992013	87.397	96.712	9.315	90.8765	0	0	-53	-37	-44.087	-41.6667	SUP	CR	solitary
A	MovieStars_05	Imani	T	2	17	2	470.98	11.74	71.78	78.082	0.536797	71.78	78.082	6.302	75.3821	0	0	-63	-50	-56.3448	-52.6667	SUP	CR	solitary
A	MovieStars_05	Imani	T	2	29	1	0	17.22	74.794	87.945	0.763705	74.794	87.945	13.151	80.7582	0	0	-57	-43	-49.2195	-45.3333	SUP	CR	solitary
A	MovieStars_05	Imani	T	2	29	3	23.87	10.18	72.328	75.616	0.322986	72.328	75.616	3.288	74.651	0	0	-62	-51	-56.5556	-53.6667	SUP	CR	solitary
A	MovieStars_05	Jaida	B	2	1	1	0	27.78	36.712	54.246	0.631174	36.712	61.095	24.383	56.4031	0	1	-54	-41	-46.8913	-41.6667	SUP	CR	solitary
A	MovieStars_05	Jaida	B	2	2	1	0	10.96	56.712	65.479	0.799909	56.712	67.945	11.233	65.0471	0	0	-62	-35	-43.9615	-39	SUP	CR	solitary
A	MovieStars_05	Jaida	B	2	8	1	0	6.26	63.013	70.958	1.26917	63.013	70.958	7.945	68.8442	0	0	-53	-37	-40.8571	-38.3333	SUP	CR	solitary
A	MovieStars_05	Jaida	B	2	8	4	80.03	5.09	51.78	59.452	1.50727	51.78	59.452	7.672	55.6265	0	0	-54	-42	-46.0714	-43.3333	SUP	CR	solitary
A	MovieStars_05	Jaida	B	2	9	3	98.16	4.3	64.931	83.561	4.33256	64.931	83.561	18.63	74.1819	0	0	-48	-37	-41.3333	-38.3333	SUP	CR	solitary
A	MovieStars_05	Jaida	B	2	11	1	0	9.79	66.301	68.767	0.25189	66.301	68.767	2.466	67.8003	0	0	-58	-41	-46.7308	-43.3333	SUP	CR	solitary
A	MovieStars_05	Jaida	B	2	16	2	323	3.52	66.301	69.315	0.85625	66.301	69.315	3.014	67.7354	0	0	-52	-32	-38.1	-33	SUP	CR	solitary
A	MovieStars_05	Jaida	B	2	23	1	0	30.14	62.465	88.493	0.86357	62.465	88.493	26.028	76.8459	0	0	-63	-38	-50	-44.3333	SUP	CR	solitary
A	MovieStars_05	Jaida	B	2	23	2	57.53	19.57	57.26	68.493	0.573991	57.26	68.493	11.233	63.1909	0	0	-64	-52	-56.625	-53.3333	SUP	CR	solitary
A	MovieStars_05	Jaida	B	2	29	1	0	25.83	50.41	63.561	0.509137	50.41	66.027	15.617	54.6134	0	4	-65	-37	-44.1522	-40.3333	SUP	CR	solitary
A	MovieStars_05	Jaida	B	2	29	2	196.37	2.35	64.383	64.931	0.233191	64.383	64.931	0.548	64.5422	0	0	-49	-42	-43.7143	-43	SUP	CR	solitary
A	MovieStars_05	Jaida	B	2	46	3	92.36	3.92	55.616	56.164	0.139796	55.616	56.164	0.548	56.1259	0	0	-59	-47	-50.3636	-48	SUP	CR	solitary
A	MovieStars_05	Jaida	B	2	46	5	115.27	5.09	61.917	63.013	0.215324	61.917	63.561	1.644	62.9911	0	0	-63	-51	-56.6429	-53.6667	SUP	CR	solitary
A	MovieStars_05	Jaida	B	2	56	1	0	11.74	48.219	50.41	0.186627	48.219	50.684	2.465	50.205	0	0	-60	-39	-43.0968	-39.6667	SUP	CR	solitary
A	MovieStars_05	Jaida	B	2	80	3	85.36	2.35	62.465	64.931	1.04936	62.465	64.931	2.466	64.3642	0	0	-63	-46	-51.5714	-47.3333	SUP	CR	solitary
A	MovieStars_05	Jaida	B	2	82	3	72.28	9.78	60.547	64.931	0.448262	60.547	66.027	5.48	65.0622	0	1	-57	-40	-46.7692	-42.3333	SUP	CR	solitary
A	MovieStars_05	Jaida	B	2	87	2	81.56	7.83	50.684	53.15	0.314943	50.684	53.15	2.466	52.2115	0	0	-51	-36	-43.6111	-38.3333	SUP	CR	solitary
A	MovieStars_05	Jaida	B	2	91	2	164.19	3.13	66.849	73.698	2.18818	66.849	73.698	6.849	70.748	0	0	-55	-46	-50.1429	-48	SUP	CR	solitary
A	MovieStars_05	Jaida	B	2	91	4	91.55	27.01	46.301	67.945	0.801333	46.301	71.78	25.479	68.0327	0	1	-58	-38	-45.6481	-40.6667	SUP	CR	solitary
A	MovieStars_05	Jaida	B	2	92	2	93.32	2.35	61.643	62.465	0.349787	61.643	62.465	0.822	61.9775	0	0	-62	-49	-54	-51.3333	SUP	CR	solitary
A	MovieStars_05	Jaida	B	2	94	1	0	4.3	50.41	53.698	0.764651	50.41	53.698	3.288	52.4289	0	0	-64	-49	-53.75	-49.6667	SUP	CR	solitary
A	MovieStars_05	Jaida	B	2	113	1	0	9.4	53.698	54.246	0.0582979	53.698	54.246	0.548	54.0666	0	0	-57	-46	-49	-46.6667	SUP	CR	solitary
A	MovieStars_05	Jaida	B	2	127	3	305.25	5.48	61.917	63.561	0.3	61.917	63.561	1.644	62.806	0	0	-55	-50	-52.4	-51.3333	SUP	CR	solitary
A	MovieStars_05	Jaida	B	2	131	2	222.93	7.04	47.397	54.794	1.05071	47.397	54.794	7.397	52.7545	0	0	-60	-41	-46.2105	-43	SUP	CR	solitary
A	MovieStars_05	Jaida	B	2	137	1	0	3.13	57.534	59.178	0.52524	57.534	59.178	1.644	58.1144	0	0	-51	-41	-43.7778	-42.3333	SUP	CR	solitary
A	MovieStars_05	Jaida	B	2	140	1	0	14.49	52.328	57.26	0.340373	52.328	58.082	5.754	56.0951	0	0	-58	-42	-49.5263	-45.3333	SUP	CR	solitary
A	MovieStars_05	Jaida	B	2	143	2	88.18	5.48	47.397	64.383	3.09964	47.397	64.931	17.534	55.7318	0	0	-57	-41	-49.4615	-47.6667	SUP	CR	solitary
A	MovieStars_05	Jaida	B	2	146	2	119.57	7.44	50.41	64.109	1.84126	50.41	64.109	13.699	61.1556	0	0	-65	-53	-57.3077	-54.6667	SUP	CR	solitary
A	MovieStars_05	Jaida	B	2	150	3	17.61	5.09	64.383	68.493	0.807466	64.383	68.493	4.11	66.5071	0	0	-51	-41	-46.3571	-44	SUP	CR	solitary
A	MovieStars_05	Jaida	B	2	151	2	129.4	20.74	64.931	68.493	0.171745	64.931	68.493	3.562	67.391	0	1	-60	-36	-41.0926	-36.6667	SUP	CR	solitary
A	MovieStars_05	Jaida	B	2	152	1	0	4.69	54.794	56.712	0.408955	54.794	56.712	1.918	55.7989	0	0	-47	-28	-34.2308	-30	SUP	CR	solitary
A	MovieStars_05	Jaida	B	2	152	3	67.32	4.31	52.602	55.616	0.699304	52.602	55.616	3.014	54.589	0	0	-56	-48	-50.25	-48.3333	SUP	CR	solitary
A	MovieStars_05	Jaida	B	2	153	2	435.98	5.87	63.013	66.849	0.653492	63.013	66.849	3.836	65.1396	0	0	-44	-32	-37.75	-34.6667	SUP	CR	solitary
A	MovieStars_05	Jaida	B	2	153	3	107.44	1.96	69.863	71.78	0.978061	69.863	71.78	1.917	71.1491	0	0	-47	-44	-45	-44.5	SUP	CR	solitary
A	MovieStars_05	Jaida	B	2	159	1	0	25.83	78.63	83.013	0.169686	78.63	83.013	4.383	80.9491	0	0	-60	-44	-50.597	-46.3333	SUP	CR	solitary
A	MovieStars_05	Jaida	B	2	160	1	0	28.96	82.465	90.958	0.293267	81.095	90.958	9.863	82.896	0	1	-60	-31	-41.5211	-34	SUP	CR	solitary
A	MovieStars_05	Jaida	B	2	161	1	0	24.66	79.178	87.397	0.333293	79.178	87.397	8.219	82.8776	0	0	-60	-41	-48.2188	-43.6667	SUP	CR	solitary
A	MovieStars_05	Jaida	B	2	163	1	0	14.48	49.863	51.78	0.13239	49.863	52.328	2.465	51.5518	0	0	-52	-40	-44.5	-41.6667	SUP	CR	solitary
A	MovieStars_05	Jaida	B	2	168	3	222.74	3.13	63.561	65.479	0.61278	63.561	65.479	1.918	64.3486	0	0	-57	-47	-50.6667	-48	SUP	CR	solitary
A	MovieStars_05	Jaida	B	2	171	6	17.61	10.18	61.643	66.027	0.430648	61.643	66.027	4.384	65.1161	0	0	-55	-30	-37.6667	-34.3333	SUP	CR	solitary
A	MovieStars_05	Jaida	B	2	171	9	90.92	12.92	57.534	63.013	0.424071	57.534	63.013	5.479	60.9972	0	0	-61	-36	-44.4348	-40	SUP	CR	solitary
A	MovieStars_05	Jaida	B	2	172	2	87.67	1.96	56.712	58.082	0.69898	56.712	58.082	1.37	57.4893	0	0	-58	-42	-50.2	-47.3333	SUP	CR	solitary
A	MovieStars_05	Jaida	B	2	184	1	0	37.57	74.246	88.493	0.379212	74.246	90.41	16.164	84.1319	0	1	-53	-25	-36.1789	-29.6667	SUP	CR	solitary
A	MovieStars_05	Jaida	B	2	184	2	159.69	18.4	80	84.657	0.253098	80	84.931	4.931	82.631	0	0	-47	-27	-32.7917	-27.6667	SUP	CR	solitary
A	MovieStars_05	Jaida	B	2	200	2	185.1	2.74	66.301	67.397	0.4	66.301	67.397	1.096	66.6267	0	0	-51	-43	-47.25	-44.6667	SUP	CR	solitary
A	MovieStars_05	Jaida	B	2	204	1	0	7.82	61.643	69.863	1.05115	61.643	69.863	8.22	66.3879	0	0	-47	-29	-36.3333	-33	SUP	CR	solitary
A	MovieStars_05	Jaida	B	2	204	2	148.83	3.13	68.767	69.863	0.35016	68.767	69.863	1.096	69.5638	0	0	-50	-41	-44.6667	-42.3333	SUP	CR	solitary
A	MovieStars_05	Jaida	B	2	212	3	89.86	8.61	63.013	64.931	0.222764	63.013	65.479	2.466	64.5804	0	0	-62	-48	-53.4737	-50.3333	SUP	CR	solitary
A	MovieStars_05	Jaida	B	2	212	5	298.47	3.91	54.794	55.068	0.0700767	54.794	55.068	0.274	55.0205	0	0	-58	-48	-52.3636	-49.3333	SUP	CR	solitary
A	MovieStars_05	Jaida	B	2	213	2	273.42	2.74	59.452	64.383	1.79964	59.452	64.383	4.931	62.51	0	0	-57	-52	-54	-53	SUP	CR	solitary
A	MovieStars_05	Jaida	B	2	213	3	95.5	5.87	54.794	59.452	0.793526	54.794	59.452	4.658	58.1482	0	0	-52	-46	-49	-48	SUP	CR	solitary
A	MovieStars_05	Jaida	B	2	216	2	377.81	6.27	52.328	57.26	0.786603	52.328	57.26	4.932	54.3239	0	0	-58	-43	-49.5294	-44.6667	SUP	CR	solitary
A	MovieStars_05	Jaida	T	2	13	1	0	7.83	80.273	81.643	0.174968	80.273	82.191	1.918	81.1016	0	0	-52	-41	-45.625	-43	SUP	CR	solitary
A	MovieStars_05	Jaida	T	2	14	1	0	9.01	72.876	77.808	0.547392	72.876	78.082	5.206	75.2782	0	0	-53	-37	-44.25	-39	SUP	CR	solitary
A	MovieStars_06	Karis	B	2	18	2	278.77	8.22	52.544	56.653	0.499878	52.544	56.653	4.109	53.983	0	0	-57	-43	-49.8235	-46	SUP	CR	solitary
A	MovieStars_06	Karis	T	2	5	5	50.49	16.04	47.26	49.608	0.146384	47.26	52.544	5.284	51.8571	0	0	-62	-41	-46.0857	-42.6667	SUP	CR	solitary
A	MovieStars_06	Karis	T	2	5	6	89.59	7.05	61.937	68.395	0.916028	61.937	68.395	6.458	64.8124	0	0	-59	-49	-53.25	-51.3333	SUP	CR	solitary
A	MovieStars_06	Karis	T	2	6	2	151.74	12.14	71.33	76.027	0.386903	71.33	76.614	5.284	74.7806	0	0	-58	-42	-47.8519	-45.3333	SUP	CR	solitary
A	MovieStars_06	Karis	T	2	12	1	0	15.66	60.469	72.211	0.749808	60.469	76.027	15.558	72.8767	0	1	-60	-38	-42.8857	-39.6667	SUP	CR	solitary
A	MovieStars_06	Karis	T	2	23	4	97.3	5.87	51.076	51.663	0.1	51.076	51.663	0.587	51.5332	0	0	-58	-51	-55	-53.6667	SUP	CR	solitary
A	MovieStars_06	Karis	T	2	33	1	0	14.09	66.927	71.624	0.333357	66.927	72.211	5.284	69.8189	0	0	-60	-53	-56.1538	-54.3333	SUP	CR	solitary
A	MovieStars_06	Karis	T	2	33	3	96.79	2.74	71.624	73.679	0.75	71.624	73.679	2.055	73.0108	0	0	-61	-51	-55.125	-52.3333	SUP	CR	solitary
A	MovieStars_06	Karis	T	2	33	4	104.03	10.18	78.375	79.843	0.144204	78.375	79.843	1.468	79.367	0	0	-60	-40	-46.3333	-42.6667	SUP	CR	solitary
A	MovieStars_06	Karis	T	2	42	1	0	18.4	84.833	98.923	0.765761	84.833	98.923	14.09	90.9829	0	0	-62	-48	-53.9459	-50	SUP	CR	solitary
A	MovieStars_06	Karis	T	2	42	2	12.13	26.23	63.405	70.743	0.279756	62.524	70.743	8.219	66.4571	0	0	-61	-44	-51.7143	-47.6667	SUP	CR	solitary
A	MovieStars_06	Lidia	B	2	11	1	0	9	52.544	59.589	0.782778	52.544	59.589	7.045	57.1241	0	0	-65	-39	-49.5	-43.6667	SUP	CR	solitary
A	MovieStars_06	Lidia	T	2	5	3	89.78	5.87	62.818	67.808	0.850085	62.818	67.808	4.99	65.3502	0	0	-59	-51	-55.5455	-53.3333	SUP	CR	solitary
A	MovieStars_06	Lidia	T	2	6	2	378.17	1.95	50.782	53.718	1.50564	50.782	53.718	2.936	52.6465	0	0	-57	-51	-53.6667	-53	SUP	CR	solitary
A	MovieStars_06	Lidia	T	2	13	2	127.2	2.35	53.131	54.598	0.624255	53.131	54.598	1.467	54.1296	0	0	-54	-44	-47	-44.6667	SUP	CR	solitary
A	MovieStars_06	Lidia	T	2	16	1	0	12.13	50.195	54.598	0.362984	50.195	54.598	4.403	52.8082	0	0	-59	-44	-47.9375	-44	SUP	CR	solitary
A	MovieStars_06	Lidia	T	2	22	2	107.44	10.96	52.25	54.598	0.214234	52.25	55.479	3.229	54.0019	0	0	-57	-46	-50.2083	-47.6667	SUP	CR	solitary
A	MovieStars_06	Lidia	T	2	45	1	0	11.74	65.753	68.688	0.25	65.753	68.688	2.935	66.6232	0	0	-64	-44	-47.9355	-45	SUP	CR	solitary
A	MovieStars_06	Lidia	T	2	45	2	92.53	27	62.818	66.927	0.152185	62.524	66.927	4.403	63.466	0	0	-54	-40	-45.3143	-42.6667	SUP	CR	solitary
A	MovieStars_06	Lidia	T	2	45	3	95.03	34.44	64.285	70.743	0.187515	63.992	70.743	6.751	65.9794	0	0	-53	-43	-46.0562	-43.3333	SUP	CR	solitary
A	MovieStars_06	Lidia	T	2	49	1	0	21.13	62.818	65.753	0.138902	62.524	65.753	3.229	63.2842	0	0	-65	-44	-49.9636	-46	SUP	CR	solitary
B	MovieStars_07	Mamie	B	2	9	1	0	13.31	62.524	80.43	1.3453	62.524	81.017	18.493	75.9331	0	0	-60	-38	-45.3333	-41.6667	SUP	CR	solitary
B	MovieStars_07	Mamie	B	2	13	1	0	19.96	43.737	58.414	0.735321	43.737	60.469	16.732	54.0922	0	0	-58	-41	-48.2449	-45	SUP	CR	solitary
B	MovieStars_07	Mamie	B	2	19	2	76.01	10.17	54.598	62.524	0.779351	54.598	62.818	8.22	60.2047	0	0	-61	-53	-56.2222	-54	SUP	CR	solitary
B	MovieStars_07	Mamie	B	2	23	6	71.62	2.74	51.076	52.544	0.535766	51.076	52.544	1.468	52.0895	0	0	-56	-47	-51.125	-49	SUP	CR	solitary
B	MovieStars_07	Mamie	B	2	23	10	134.17	10.17	66.927	76.614	0.952507	66.927	78.375	11.448	72.6245	0	0	-55	-41	-47.8889	-46.6667	SUP	CR	solitary
B	MovieStars_07	Mamie	B	2	23	14	96.6	4.69	61.35	62.524	0.25032	61.35	62.524	1.174	61.8683	0	0	-61	-45	-52.1538	-50	SUP	CR	solitary
B	MovieStars_07	Mamie	B	2	32	1	0	13.31	81.898	94.52	0.94831	81.898	94.52	12.622	89.4303	0	0	-49	-30	-38.3333	-33.6667	SUP	CR	solitary
B	MovieStars_07	Mamie	B	2	32	5	60.51	3.13	79.549	82.485	0.938019	79.549	82.485	2.936	81.6789	0	0	-61	-51	-56.5	-54.6667	SUP	CR	solitary
B	MovieStars_07	Naoma	B	2	1	1	0	15.66	59.589	63.405	0.243678	59.589	64.285	4.696	63.4993	0	1	-63	-46	-51.2439	-47.6667	SUP	CR	solitary
B	MovieStars_07	Naoma	B	2	9	7	59.88	7.04	69.275	97.162	3.96122	69.275	97.162	27.887	78.9812	0	0	-55	-41	-47.6	-44.6667	SUP	CR	solitary
B	MovieStars_07	Naoma	B	2	11	1	0	23.49	61.35	72.211	0.462367	61.35	74.559	13.209	71.1507	0	0	-61	-41	-51.1111	-48.3333	SUP	CR	solitary
B	MovieStars_07	Naoma	B	2	15	2	55.19	2.74	82.485	82.778	0.106934	82.485	82.778	0.293	82.7437	0	0	-53	-43	-46.375	-44	SUP	CR	solitary
B	MovieStars_07	Naoma	B	2	15	6	314.39	4.31	53.131	55.185	0.476566	53.131	55.185	2.054	54.3053	0	0	-59	-46	-50.9167	-48.3333	SUP	CR	solitary
B	MovieStars_07	Naoma	B	2	19	1	0	22.31	67.221	88.356	0.947333	67.221	93.052	25.831	78.9889	0	0	-53	-37	-44.0408	-38.6667	SUP	CR	solitary
B	MovieStars_07	Naoma	B	2	20	2	97.46	2.74	55.479	56.947	0.535766	55.479	56.947	1.468	56.6011	0	0	-53	-42	-45.4	-44	SUP	CR	solitary
B	MovieStars_07	Naoma	B	2	20	5	89.75	2.74	70.156	70.743	0.214234	70.156	70.743	0.587	70.5804	0	0	-56	-41	-46.375	-44	SUP	CR	solitary
B	MovieStars_07	Naoma	B	2	23	1	0	12.13	55.479	58.414	0.241962	55.479	59.001	3.522	58.2146	0	0	-55	-33	-41.4375	-36.6667	SUP	CR	solitary
B	MovieStars_07	Naoma	B	2	31	1	0	13.7	48.727	62.818	1.02854	48.727	64.285	15.558	56.1636	0	0	-58	-45	-49.4516	-45.6667	SUP	CR	solitary
B	MovieStars_07	Naoma	B	2	33	2	133.7	8.61	67.221	71.624	0.511382	66.927	73.679	6.752	70.6127	0	0	-53	-41	-46.6087	-43	SUP	CR	solitary
B	MovieStars_07	Naoma	B	2	41	3	21.53	2.34	64.285	64.872	0.250855	64.285	64.872	0.587	64.6033	0	0	-62	-52	-54.8571	-53	SUP	CR	solitary
B	MovieStars_07	Naoma	B	2	41	4	239.93	3.13	81.017	83.953	0.938019	81.017	83.953	2.936	82.823	0	0	-59	-46	-52.2857	-50	SUP	CR	solitary
B	MovieStars_07	Naoma	B	2	41	6	260.74	7.83	79.843	89.236	1.19962	79.843	89.236	9.393	84.0352	0	0	-59	-41	-47.9474	-44.3333	SUP	CR	solitary
B	MovieStars_07	Naoma	B	2	47	7	233.39	3.52	61.35	61.937	0.166761	61.35	61.937	0.587	61.6367	0	0	-59	-50	-52.6	-51	SUP	CR	solitary
B	MovieStars_07	Naoma	T	2	1	1	0	10.57	60.469	86.888	2.49943	60.469	86.888	26.419	75.0833	0	0	-66	-37	-44.6522	-40.6667	SUP	CR	solitary
B	MovieStars_07	Naoma	T	2	1	2	23.09	17.61	60.469	61.35	0.0500284	60.469	61.35	0.881	61.0614	0	0	-62	-36	-47.2381	-42	SUP	CR	solitary
B	MovieStars_07	Naoma	T	2	12	7	138	5.09	67.808	73.091	1.03792	67.808	73.091	5.283	71.3666	0	0	-55	-42	-48.6667	-48	SUP	CR	solitary
B	MovieStars_07	Naoma	T	2	20	1	0	2.73	59.001	72.798	5.05385	59.001	72.798	13.797	66.1815	0	0	-58	-56	-57.125	-56.6667	SUP	CR	solitary
B	MovieStars_08	Olive	T	2	6	3	89.74	1.18	55.185	55.479	0.249153	55.185	55.479	0.294	55.3369	0	0	-53	-47	-49.25	-48	SUP	CR	solitary
B	MovieStars_08	Olive	T	2	6	4	100.11	5.87	62.524	86.888	4.1506	62.524	86.888	24.364	75.6952	0	0	-54	-40	-47.1	-47	SUP	CR	solitary
B	MovieStars_08	Olive	T	2	12	1	0	23.87	34.05	49.315	0.639506	34.05	57.534	23.484	51.823	0	1	-63	-37	-49.3455	-43	SUP	CR	solitary
B	MovieStars_08	Olive	T	2	27	1	0	11.35	56.947	57.534	0.0517181	56.947	58.414	1.467	58.1972	0	0	-63	-46	-51.2759	-47	SUP	CR	solitary
B	MovieStars_08	Polly	T	2	3	3	87.75	6.65	61.35	66.927	0.838647	61.35	67.221	5.871	65.4665	0	0	-42	-22	-29.3889	-23.6667	SUP	CR	solitary
B	MovieStars_08	Polly	T	2	11	2	153.74	7.04	63.992	65.459	0.208381	62.524	66.34	3.816	64.5724	0	0	-60	-52	-55.8889	-55	SUP	CR	solitary
B	MovieStars_08	Polly	T	2	11	5	48.61	1.96	65.753	67.221	0.74898	65.753	67.221	1.468	66.495	0	0	-57	-47	-51	-48.6667	SUP	CR	solitary
B	MovieStars_08	Polly	T	2	11	6	79.65	7.43	39.041	66.34	3.67416	39.041	66.34	27.299	51.7608	0	0	-56	-37	-43.2	-39.6667	SUP	CR	solitary
B	MovieStars_08	Polly	T	2	19	1	0	20.35	38.454	50.782	0.605799	38.454	56.066	17.612	52.0512	0	1	-61	-34	-40.8605	-38	SUP	CR	solitary
B	MovieStars_08	Polly	T	2	19	2	154.96	13.3	41.389	55.185	1.03729	41.389	56.066	14.677	53.308	0	0	-58	-29	-38.1875	-34	SUP	CR	solitary
B	MovieStars_08	Polly	T	2	26	1	0	9.78	63.405	73.091	0.990389	61.35	74.559	13.209	65.3754	0	0	-57	-31	-42.3462	-37.3333	SUP	CR	solitary
B	MovieStars_08	Polly	T	2	28	1	0	10.18	54.011	63.405	0.92279	54.011	63.405	9.394	60.9409	0	0	-61	-32	-42.2632	-38.6667	SUP	CR	solitary
B	MovieStars_09	Quinn	B	2	2	1	0	12.13	48.14	50.195	0.169415	48.14	50.782	2.642	50.2665	0	0	-55	-40	-48.125	-43.3333	SUP	CR	solitary
B	MovieStars_09	Randi	B	2	1	3	121.53	13.7	68.688	77.495	0.642847	68.688	81.311	12.623	77.2127	0	1	-60	-42	-52.069	-47	SUP	CR	solitary
B	MovieStars_09	Randi	B	2	1	9	103.13	12.92	42.857	53.131	0.795201	42.857	53.131	10.274	51.2076	0	0	-51	-38	-41.8519	-40	SUP	CR	solitary
B	MovieStars_09	Randi	B	2	1	10	47.87	1.56	55.479	56.653	0.752564	55.479	56.653	1.174	56.3226	0	0	-57	-51	-53.6	-52	SUP	CR	solitary
B	MovieStars_09	Randi	T	2	1	1	0	14.48	50.782	52.25	0.101381	49.315	53.131	3.816	51.5927	0	0	-60	-46	-50.8158	-47.3333	SUP	CR	solitary
B	MovieStars_10	Somer	B	2	26	4	83.43	9.4	52.25	53.718	0.15617	52.25	54.598	2.348	53.938	0	0	-63	-50	-54.8947	-51.6667	SUP	CR	solitary
B	MovieStars_10	Somer	B	2	29	4	14.77	3.58	58.121	59.589	0.410056	58.121	59.882	1.761	59.2585	0	0	-62	-48	-53.1111	-50	SUP	CR	solitary
B	MovieStars_10	Somer	T	2	1	3	145.06	6.71	61.056	70.156	1.35618	61.056	70.156	9.1	66.0055	0	0	-64	-50	-57.3571	-53.3333	SUP	CR	solitary
B	MovieStars_10	Somer	T	2	4	3	319.55	9.4	69.863	83.365	1.43638	69.863	83.365	13.502	78.1721	0	0	-62	-53	-56.75	-53.6667	SUP	CR	solitary
B	MovieStars_10	Somer	T	2	6	1	0	7.61	64.872	70.743	0.771485	64.872	70.743	5.871	68.168	0	0	-60	-50	-53.1875	-51.3333	SUP	CR	solitary
B	MovieStars_10	Somer	T	2	6	3	80.89	3.58	72.211	72.798	0.163966	72.211	72.798	0.587	72.6082	0	0	-60	-51	-53.6667	-51.6667	SUP	CR	solitary
B	MovieStars_10	Somer	T	2	7	2	97.45	5.36	69.275	70.156	0.164366	69.275	70.156	0.881	69.5647	0	0	-57	-41	-46.25	-43	SUP	CR	solitary
B	MovieStars_10	Somer	T	2	11	1	0	5.37	69.863	72.211	0.437244	69.863	72.798	2.935	72.1817	0	0	-50	-40	-45.3077	-42.3333	SUP	CR	solitary
B	MovieStars_10	Somer	T	2	12	2	332.85	6.71	65.459	67.221	0.262593	65.459	67.221	1.762	67.057	0	0	-59	-43	-47.8125	-44.3333	SUP	CR	solitary
B	MovieStars_10	Somer	T	2	28	5	95.75	10.29	82.778	93.052	0.998445	82.778	93.052	10.274	89.1836	0	0	-56	-37	-44.1053	-40	SUP	CR	solitary
B	MovieStars_10	Somer	T	2	28	6	80.54	7.6	77.495	85.42	1.04276	77.495	85.42	7.925	81.5095	0	0	-53	-40	-47.7778	-44	SUP	CR	solitary
B	MovieStars_10	Somer	T	2	28	8	270.29	2.68	53.131	54.598	0.547388	53.131	54.598	1.467	54.2521	0	0	-64	-49	-54.2857	-51	SUP	CR	solitary
B	MovieStars_10	Somer	T	2	38	2	36.87	6.27	71.33	75.146	0.608612	71.33	75.44	4.11	73.8534	0	0	-54	-36	-43.4667	-39.3333	SUP	CR	solitary
B	MovieStars_10	Somer	T	2	44	2	247.43	6.26	68.688	71.33	0.422045	68.688	71.624	2.936	70.9955	0	0	-60	-49	-54.6923	-52.3333	SUP	CR	solitary
B	MovieStars_10	Somer	T	2	57	1	0	23.72	37.573	67.808	1.27466	37.573	78.962	41.389	71.7379	0	1	-61	-37	-46.9545	-41	SUP	CR	solitary
B	MovieStars_10	Somer	T	2	60	1	0	16.56	67.221	80.43	0.797645	67.221	80.43	13.209	75.4133	0	0	-54	-42	-46.5417	-44	SUP	CR	solitary
B	MovieStars_10	Somer	T	2	63	1	0	10.74	58.121	64.285	0.573929	58.121	65.753	7.632	63.767	0	0	-65	-44	-51.04	-45.6667	SUP	CR	solitary
B	MovieStars_10	Somer	T	2	63	3	64.78	8.06	60.469	68.688	1.01973	60.469	68.688	8.219	64.9655	0	0	-62	-49	-55	-53.3333	SUP	CR	solitary
B	MovieStars_10	Somer	T	2	66	4	132.08	5.82	45.792	58.121	2.11838	45.792	58.121	12.329	53.7358	0	0	-57	-45	-48.7143	-46.6667	SUP	CR	solitary
B	MovieStars_10	Somer	T	2	67	4	92.84	4.92	60.469	62.524	0.417683	60.469	62.524	2.055	61.8954	0	0	-56	-41	-47.5	-43.3333	SUP	CR	solitary
B	MovieStars_10	Somer	T	2	69	1	0	5.37	53.718	54.598	0.163873	53.718	54.598	0.88	54.3876	0	0	-63	-56	-59	-56.6667	SUP	CR	solitary
B	MovieStars_10	Somer	T	2	88	1	0	31.76	36.105	62.818	0.841089	36.105	64.872	28.767	50.7632	0	0	-64	-48	-54.0513	-50.3333	SUP	CR	solitary
B	MovieStars_10	Somer	T	2	88	2	354.32	6.27	52.544	59.589	1.1236	52.544	59.589	7.045	57.3838	0	0	-63	-50	-55.2308	-51	SUP	CR	solitary
B	MovieStars_10	Somer	T	2	88	3	98.07	13.42	58.414	72.211	1.02809	58.414	73.679	15.265	69.4491	0	1	-64	-37	-46.8571	-40.6667	SUP	CR	solitary
B	MovieStars_10	Somer	T	2	103	5	101.2	3.14	51.076	51.663	0.186943	51.076	51.663	0.587	51.5326	0	0	-64	-47	-54.375	-49.6667	SUP	CR	solitary
B	MovieStars_10	Somer	T	2	107	3	114.32	3.58	80.43	86.301	1.63994	80.43	86.301	5.871	82.8612	0	0	-63	-54	-57.5714	-58	SUP	CR	solitary
B	MovieStars_10	Somer	T	2	108	3	15.66	12.98	55.185	62.524	0.565408	55.185	65.753	10.568	59.3666	0	1	-62	-45	-50.5357	-47.3333	SUP	CR	solitary
B	MovieStars_10	Somer	T	2	111	2	131.87	4.93	53.718	54.011	0.059432	53.718	54.011	0.293	53.7346	0	0	-60	-41	-47.3333	-43	SUP	CR	solitary
B	MovieStars_10	Somer	T	2	115	4	351.89	19.69	41.389	55.185	0.70066	41.389	58.121	16.732	54.952	0	1	-58	-40	-49.0952	-42.3333	SUP	CR	solitary
B	MovieStars_10	Tatum	T	2	7	2	115.2	5.82	56.947	61.937	0.857388	56.947	61.937	4.99	59.3456	0	0	-61	-56	-58.4286	-56.6667	SUP	CR	solitary
B	MovieStars_10	Tatum	T	2	7	3	85.5	7.16	59.001	67.221	1.14804	59.001	67.221	8.22	63.7254	0	0	-61	-54	-57.9	-56	SUP	CR	solitary
B	MovieStars_10	Tatum	T	2	8	2	94.89	5.82	54.011	55.185	0.201718	54.011	56.066	2.055	55.4657	0	0	-56	-47	-50.3636	-48.3333	SUP	CR	solitary
B	MovieStars_10	Tatum	T	2	8	3	110.9	13.87	50.489	51.956	0.105768	50.489	53.718	3.229	52.5576	0	0	-61	-50	-54.2857	-52.3333	SUP	CR	solitary
B	MovieStars_10	Tatum	T	2	8	4	151.21	6.27	65.753	68.688	0.468102	65.753	70.743	4.99	69.4974	0	0	-62	-54	-58.3077	-55.6667	SUP	CR	solitary
B	MovieStars_10	Tatum	T	2	13	3	44.16	6.26	54.011	69.863	2.53227	54.011	69.863	15.852	64.0271	0	0	-58	-46	-51.8889	-49.3333	SUP	CR	solitary
B	MovieStars_10	Tatum	T	2	13	5	63.48	3.58	74.266	82.778	2.37765	74.266	82.778	8.512	77.9066	0	0	-61	-48	-53.8889	-51.3333	SUP	CR	solitary
B	MovieStars_10	Tatum	T	2	26	3	79.59	5.37	59.589	71.33	2.18641	59.589	71.33	11.741	66.3759	0	0	-55	-46	-51.6667	-51	SUP	CR	solitary
B	MovieStars_10	Tatum	T	2	26	5	79.41	12.98	37.573	54.598	1.31163	37.573	57.534	19.961	51.0692	0	0	-61	-47	-50.9444	-48	SUP	CR	solitary
B	MovieStars_10	Tatum	T	2	26	6	138.68	2.68	58.414	61.35	1.09552	58.414	61.35	2.936	59.9938	0	0	-59	-46	-51	-47	SUP	CR	solitary
B	MovieStars_10	Tatum	T	2	26	7	112.35	4.02	54.598	58.414	0.949254	54.598	58.414	3.816	56.916	0	0	-55	-42	-46.6	-44	SUP	CR	solitary
B	MovieStars_10	Tatum	T	2	26	8	63.75	9.4	63.405	71.624	0.874362	63.405	71.624	8.219	68.3183	0	0	-61	-51	-56.3333	-54	SUP	CR	solitary
B	MovieStars_10	Tatum	T	2	26	10	416.91	4.92	56.653	68.395	2.38659	56.653	68.395	11.742	60.9409	0	0	-57	-43	-49.0909	-46.6667	SUP	CR	solitary
B	MovieStars_10	Tatum	T	2	27	1	0	2.69	67.221	70.743	1.30929	67.221	70.743	3.522	69.3939	0	0	-54	-45	-48.7143	-47	SUP	CR	solitary
B	MovieStars_10	Tatum	T	2	27	2	22.37	8.95	77.495	83.365	0.655866	77.495	83.365	5.87	81.7087	0	0	-54	-33	-42.8421	-37.6667	SUP	CR	solitary
B	MovieStars_10	Tatum	T	2	27	4	143.88	5.37	41.389	57.534	3.00652	41.389	57.534	16.145	50.204	0	0	-58	-49	-53	-50.3333	SUP	CR	solitary
B	MovieStars_10	Tatum	T	2	42	3	83.3	6.71	49.315	66.34	2.53726	49.315	66.34	17.025	60.0124	0	0	-58	-43	-50.7	-48.3333	SUP	CR	solitary
B	MovieStars_10	Tatum	T	2	42	5	40.27	5.82	52.544	61.35	1.51306	52.544	61.35	8.806	57.9123	0	0	-64	-40	-47.1111	-46.3333	SUP	CR	solitary
B	MovieStars_10	Tatum	T	2	63	2	136.99	12.08	68.688	72.798	0.340232	68.688	75.44	6.752	73.6434	0	1	-63	-39	-49.9565	-45	SUP	CR	solitary
B	MovieStars_10	Tatum	T	2	63	6	114.62	12.97	63.405	68.395	0.384734	63.405	68.395	4.99	65.8897	0	0	-54	-40	-45.7222	-43.6667	SUP	CR	solitary
B	MovieStars_10	Tatum	T	2	81	2	76.96	3.13	61.056	62.818	0.562939	61.056	62.818	1.762	61.7291	0	0	-61	-42	-49.75	-47	SUP	CR	solitary
B	MovieStars_10	Tatum	T	2	87	3	78.75	5.82	58.121	66.927	1.51306	58.121	66.927	8.806	62.6237	0	0	-60	-50	-54	-51	SUP	CR	solitary
B	MovieStars_10	Tatum	T	2	87	4	50.63	8.51	49.315	58.121	1.03478	49.315	58.121	8.806	53.7421	0	0	-64	-47	-52.4286	-48.3333	SUP	CR	solitary
B	MovieStars_10	Tatum	T	2	87	7	34.9	4.48	51.076	54.598	0.786161	51.076	54.598	3.522	53.1353	0	0	-64	-44	-52.3636	-46	SUP	CR	solitary
B	MovieStars_10	Tatum	T	2	87	10	97.13	6.26	53.131	58.121	0.797125	53.131	58.121	4.99	56.094	0	0	-63	-47	-53.2667	-50	SUP	CR	solitary
B	MovieStars_10	Tatum	T	2	87	13	55.08	8.05	53.718	58.121	0.546957	53.718	60.469	6.751	56.0798	0	0	-63	-51	-56	-55	SUP	CR	solitary
B	MovieStars_10	Tatum	T	2	87	15	91.66	4.47	50.782	68.395	3.94027	50.782	68.395	17.613	61.0185	0	0	-59	-51	-53.3333	-51.3333	SUP	CR	solitary
B	MovieStars_10	Tatum	T	2	87	17	103.16	4.47	55.185	57.534	0.525503	55.185	57.534	2.349	56.6959	0	0	-61	-57	-59.5	-58	SUP	CR	solitary
B	MovieStars_10	Tatum	T	2	107	1	0	30.43	67.808	76.614	0.289385	67.808	76.908	9.1	72.5229	0	0	-62	-43	-48.9254	-44.3333	SUP	CR	solitary
B	MovieStars_10	Tatum	T	2	116	3	97.32	4.47	66.34	71.33	1.11633	66.34	71.33	4.99	68.5326	0	0	-58	-49	-52.375	-51	SUP	CR	solitary
B	MovieStars_10	Tatum	T	2	119	2	69.35	18.34	68.395	72.798	0.240076	68.395	72.798	4.403	70.6768	0	0	-64	-55	-59.4091	-57.3333	SUP	CR	solitary
B	MovieStars_11	Venie	B	2	3	3	113.61	3.58	70.156	72.798	0.737989	70.156	72.798	2.642	71.863	0	0	-50	-47	-48.3333	-47.6667	SUP	CR	solitary
B	MovieStars_11	Venie	B	2	3	5	482.34	4.47	64.872	69.863	1.11655	64.872	69.863	4.991	67.0527	0	0	-59	-49	-53	-51.6667	SUP	CR	solitary
B	MovieStars_11	Venie	B	2	4	1	0	10.74	56.066	59.001	0.273277	56.066	59.001	2.935	57.291	0	0	-57	-36	-44.68	-39.6667	SUP	CR	solitary
B	MovieStars_11	Venie	T	2	1	3	115.84	1.34	61.056	63.405	1.75299	61.056	63.405	2.349	62.6916	0	0	-61	-59	-60.25	-60	SUP	CR	solitary
B	MovieStars_11	Venie	T	2	2	2	263.4	5.81	75.44	78.082	0.454733	75.44	78.082	2.642	76.1521	0	0	-64	-51	-55.6429	-52.6667	SUP	CR	solitary
B	MovieStars_11	Wilma	B	2	4	7	196.38	55.48	73.091	103.913	0.555552	72.211	106.262	34.051	95.6365	0	3	-64	-41	-50.8198	-43.3333	SUP	CR	solitary
B	MovieStars_12	Yetta	B	2	1	4	101.06	29.98	71.624	99.51	0.930153	71.624	99.51	27.886	83.5457	0	0	-58	-37	-45.377	-40	SUP	CR	solitary
B	MovieStars_12	Yetta	B	2	1	5	124.2	6.27	72.798	81.898	1.45136	72.798	81.898	9.1	77.1896	0	0	-60	-51	-56.0667	-53.3333	SUP	CR	solitary
B	MovieStars_12	Yetta	T	2	20	1	0	12.53	42.27	52.544	0.819952	42.27	56.066	13.796	53.5857	0	1	-58	-40	-47.2917	-42.3333	SUP	CR	solitary
B	MovieStars_12	Yetta	T	2	26	5	80.75	14.32	69.863	87.769	1.25042	69.863	87.769	17.906	79.3224	0	0	-65	-37	-46.2333	-43.3333	SUP	CR	solitary
B	MovieStars_12	Yetta	T	2	26	7	39.59	53.69	73.091	99.51	0.492066	72.211	99.51	27.299	81.8622	0	1	-62	-41	-47.7328	-41.6667	SUP	CR	solitary
B	MovieStars_12	Yetta	T	2	43	4	101.68	34.45	79.549	98.043	0.536836	76.908	98.043	21.135	81.5221	0	1	-63	-39	-47.25	-44	SUP	CR	solitary
B	MovieStars_12	Zaida	T	2	1	2	93.51	4.48	49.608	52.544	0.655357	49.608	52.544	2.936	51.947	0	0	-53	-36	-42.9091	-38.3333	SUP	CR	solitary
B	MovieStars_12	Zaida	T	2	8	2	74.27	2.69	60.469	61.937	0.545725	60.469	61.937	1.468	61.0374	0	0	-59	-47	-51.1429	-49.3333	SUP	CR	solitary
B	MovieStars_12	Zaida	T	2	15	2	62.64	5.37	55.479	59.001	0.655866	55.479	59.001	3.522	57.6668	0	0	-59	-40	-48.8462	-45	SUP	CR	solitary
B	MovieStars_12	Zaida	T	2	24	1	0	19.24	36.105	58.121	1.14428	36.105	60.469	24.364	54.654	0	1	-55	-41	-45.7576	-43.3333	SUP	CR	solitary
B	MovieStars_12	Zaida	T	2	25	1	0	10.74	45.205	54.598	0.874581	45.205	56.653	11.448	51.0121	0	0	-55	-33	-41	-35.6667	SUP	CR	solitary
B	MovieStars_12	Zaida	T	2	27	3	197.41	6.71	53.131	58.414	0.787332	53.131	58.414	5.283	55.5208	0	0	-57	-41	-46.3125	-42.3333	SUP	CR	solitary
B	MovieStars_12	Zaida	T	2	30	1	0	8.5	58.414	61.056	0.310824	58.414	61.35	2.936	60.6676	0	0	-53	-41	-45.8	-43.3333	SUP	CR	solitary
B	MovieStars_12	Zaida	T	2	36	3	122.89	18.79	44.911	64.872	1.06232	44.911	64.872	19.961	56.8967	0	0	-59	-44	-50.52	-48	SUP	CR	solitary
B	MovieStars_12	Zaida	T	2	42	1	0	5.37	58.121	59.589	0.273371	58.121	59.882	1.761	59.6248	0	0	-63	-37	-43.2308	-38	SUP	CR	solitary
A	MovieStars_01	Adele	B	3	4	1	0	17.61	40.362	56.996	0.944577	40.362	58.953	18.591	51.5797	0	1	-61	-43	-47.0323	-43.6667	SUP	CR	solitary
A	MovieStars_01	Adele	B	3	4	3	130.29	4.31	53.082	57.485	1.02158	53.082	57.485	4.403	56.39	0	0	-57	-48	-51.5556	-49.6667	SUP	CR	solitary
A	MovieStars_01	Adele	B	3	5	2	122.7	9	54.549	55.039	0.0544444	54.549	56.506	1.957	55.6333	0	0	-52	-37	-43	-38.6667	SUP	CR	solitary
A	MovieStars_01	Adele	B	3	21	1	0	18	129.452	139.138	0.538111	129.452	139.138	9.686	134.863	0	0	-62	-40	-48.9574	-44.3333	SUP	CR	solitary
A	MovieStars_01	Belen	B	3	1	2	92.56	7.04	54.06	66.291	1.73736	54.06	66.291	12.231	58.6075	0	0	-52	-46	-49.1176	-47.6667	SUP	CR	solitary
A	MovieStars_01	Belen	B	3	1	7	328.69	10.57	46.232	69.227	2.1755	45.743	69.227	23.484	62.909	0	0	-53	-35	-43.68	-39.6667	SUP	CR	solitary
A	MovieStars_01	Belen	B	3	16	3	71.86	17.62	76.076	93.199	0.971793	76.076	93.199	17.123	86.7412	0	0	-60	-37	-45.3333	-40	SUP	CR	solitary
A	MovieStars_01	Belen	B	3	19	2	75.34	59.1	80.968	100.538	0.331134	80.968	101.516	20.548	94.9133	0	2	-62	-46	-53.4667	-48.3333	SUP	CR	solitary
A	MovieStars_01	Belen	B	3	26	1	0	11.74	62.377	68.248	0.500085	62.377	68.248	5.871	66.3193	0	0	-59	-40	-47.8421	-43.3333	SUP	CR	solitary
A	MovieStars_03	Eliva	T	3	3	1	0	4.31	53.082	56.017	0.680974	53.082	56.017	2.935	54.8058	0	0	-55	-44	-48.8333	-48	SUP	CR	solitary
A	MovieStars_03	Eliva	T	3	8	4	99.46	5.09	55.528	60.909	1.05717	55.528	60.909	5.381	57.601	0	0	-48	-38	-44.875	-43	SUP	CR	solitary
A	MovieStars_03	Eliva	T	3	8	5	51.27	2.35	50.636	57.485	2.91447	50.636	57.485	6.849	54.6363	0	0	-69	-47	-53.2	-49.6667	SUP	CR	solitary
A	MovieStars_03	Funny	T	3	2	1	0	15.26	60.909	68.248	0.480931	60.909	78.033	17.124	72.5319	0	1	-56	-40	-48.7143	-46.3333	SUP	CR	solitary
A	MovieStars_05	Imani	B	3	11	1	0	28.18	64.383	87.945	0.836125	64.383	87.945	23.562	79.652	0	0	-57	-21	-34.8358	-25.3333	SUP	CR	solitary
A	MovieStars_05	Imani	B	3	11	2	128.65	27.01	71.78	84.109	0.456461	71.78	84.109	12.329	75.934	0	0	-55	-30	-42.8429	-37.6667	SUP	CR	solitary
A	MovieStars_05	Imani	B	3	11	3	57.65	29.74	64.383	78.63	0.479052	64.383	78.63	14.247	74.3527	0	0	-60	-43	-53.0923	-47.3333	SUP	CR	solitary
A	MovieStars_05	Imani	B	3	12	2	137.41	10.96	84.109	87.397	0.3	84.109	88.493	4.384	86.5796	0	0	-60	-41	-46.9643	-43.6667	SUP	CR	solitary
A	MovieStars_05	Imani	B	3	12	3	89.63	6.26	87.945	88.493	0.0875399	87.945	88.493	0.548	88.2799	0	0	-53	-45	-48.8824	-46.6667	SUP	CR	solitary
A	MovieStars_05	Imani	B	3	15	2	100.71	22.31	82.465	99.726	0.773689	82.465	99.726	17.261	90.3081	0	0	-58	-40	-46.9273	-42.3333	SUP	CR	solitary
A	MovieStars_05	Imani	B	3	17	1	0	13.3	65.479	83.013	1.31835	65.479	83.013	17.534	75.7673	0	0	-59	-39	-46.2424	-42.6667	SUP	CR	solitary
A	MovieStars_05	Imani	B	3	17	3	129.16	21.92	71.232	80.547	0.424954	71.232	80.547	9.315	77.8717	0	0	-64	-42	-50.2609	-47.3333	SUP	CR	solitary
A	MovieStars_05	Imani	B	3	18	2	83.83	1.57	57.534	59.178	1.04713	57.534	59.178	1.644	58.2961	0	0	-50	-47	-48.6	-47.6667	SUP	CR	solitary
A	MovieStars_05	Imani	B	3	18	4	198.59	15.65	51.78	60.547	0.560192	51.78	63.013	11.233	55.7884	0	1	-56	-44	-49.2353	-46.6667	SUP	CR	solitary
A	MovieStars_05	Imani	B	3	19	1	0	23.87	74.794	92.328	0.734562	74.794	92.328	17.534	84.3878	0	0	-60	-39	-47.3409	-44.3333	SUP	CR	solitary
A	MovieStars_05	Imani	B	3	25	1	0	2.74	59.178	61.095	0.699635	59.178	61.095	1.917	60.1262	0	0	-56	-45	-48.875	-47.3333	SUP	CR	solitary
A	MovieStars_05	Imani	B	3	30	1	0	6.65	72.328	75.342	0.453233	72.328	75.342	3.014	74.1123	0	0	-62	-48	-55	-52.6667	SUP	CR	solitary
A	MovieStars_05	Imani	B	3	30	4	59.33	29.75	57.26	89.041	1.06827	57.26	89.041	31.781	77.1392	0	0	-57	-24	-34.4225	-28.3333	SUP	CR	solitary
A	MovieStars_05	Imani	B	3	31	1	0	16.05	79.726	82.465	0.170654	79.726	82.465	2.739	81.0667	0	0	-50	-26	-32.5476	-30	SUP	CR	solitary
A	MovieStars_05	Imani	B	3	34	1	0	22.7	75.342	89.863	0.639692	75.342	89.863	14.521	82.9893	0	0	-56	-37	-46.3684	-40.3333	SUP	CR	solitary
A	MovieStars_05	Imani	B	3	34	2	90.92	5.87	68.767	73.698	0.840034	68.767	73.698	4.931	71.784	0	0	-61	-51	-54.125	-51.3333	SUP	CR	solitary
A	MovieStars_05	Imani	B	3	34	3	98.55	15.26	65.479	80.273	0.969463	65.479	80.273	14.794	74.9891	0	0	-60	-31	-40	-35.3333	SUP	CR	solitary
A	MovieStars_05	Imani	B	3	34	4	52.84	31.31	66.027	95.342	0.936282	66.027	95.342	29.315	82.4658	0	0	-56	-28	-38.5211	-30.6667	SUP	CR	solitary
A	MovieStars_05	Imani	B	3	36	1	0	24.27	79.178	96.712	0.722456	79.178	96.712	17.534	83.4164	0	0	-51	-21	-31.6724	-26	SUP	CR	solitary
A	MovieStars_05	Imani	B	3	36	3	119.17	34.05	73.424	89.041	0.458649	73.424	89.041	15.617	82.5919	0	0	-50	-18	-25.907	-19	SUP	CR	solitary
A	MovieStars_05	Imani	B	3	37	1	0	24.66	74.246	89.863	0.633293	74.246	89.863	15.617	80.4972	0	0	-54	-34	-42.0781	-36.3333	SUP	CR	solitary
A	MovieStars_05	Imani	B	3	38	1	0	31.7	63.013	100.821	1.19268	63.013	101.095	38.082	86.7739	0	0	-57	-27	-38.6949	-30	SUP	CR	solitary
A	MovieStars_05	Imani	B	3	40	1	0	25.05	72.328	93.424	0.842156	72.328	93.424	21.096	78.6727	0	0	-48	-28	-38.1961	-32.6667	SUP	CR	solitary
A	MovieStars_05	Imani	B	3	41	1	0	20.75	77.26	83.561	0.303663	76.712	83.561	6.849	78.7598	0	0	-51	-35	-39.88	-35.6667	SUP	CR	solitary
A	MovieStars_05	Imani	B	3	48	1	0	25.44	63.013	87.945	0.980031	63.013	87.945	24.932	78.1905	0	0	-59	-38	-48.4082	-43.3333	SUP	CR	solitary
A	MovieStars_05	Imani	B	3	48	2	153.99	21.14	68.493	96.712	1.33486	68.493	96.712	28.219	89.9166	0	0	-58	-26	-34.75	-27.6667	SUP	CR	solitary
A	MovieStars_05	Imani	B	3	49	1	0	17.61	80.273	93.424	0.746792	80.273	93.424	13.151	87.5552	0	0	-56	-39	-44.4828	-40.3333	SUP	CR	solitary
A	MovieStars_05	Imani	B	3	50	1	0	20.35	97.808	103.013	0.255774	97.808	103.013	5.205	99.639	0	0	-58	-44	-49.6604	-46	SUP	CR	solitary
A	MovieStars_05	Imani	B	3	50	2	241.17	21.53	81.643	93.972	0.572643	81.643	93.972	12.329	86.4408	0	0	-52	-32	-42.449	-37.6667	SUP	CR	solitary
A	MovieStars_05	Imani	B	3	50	3	107.75	21.52	69.315	76.164	0.318262	69.315	76.164	6.849	71.8548	0	0	-64	-47	-53.5745	-49.3333	SUP	CR	solitary
A	MovieStars_05	Imani	B	3	51	1	0	13.31	77.808	82.465	0.349887	77.808	82.465	4.657	80.7983	0	0	-60	-48	-52.1429	-48.6667	SUP	CR	solitary
A	MovieStars_05	Imani	B	3	51	2	101.76	34.83	79.178	90.958	0.338214	79.178	90.958	11.78	83.4607	0	0	-50	-32	-40.5765	-36.6667	SUP	CR	solitary
A	MovieStars_05	Imani	B	3	58	1	0	19.96	99.726	105.479	0.288226	99.726	105.479	5.753	102.048	0	0	-61	-47	-51.5686	-49	SUP	CR	solitary
A	MovieStars_05	Imani	B	3	60	1	0	14.48	75.342	82.191	0.472997	75.342	82.191	6.849	78.7174	0	0	-62	-44	-51.5263	-49	SUP	CR	solitary
A	MovieStars_05	Imani	B	3	64	1	0	19.57	72.328	76.164	0.196014	72.328	76.164	3.836	75.1636	0	0	-59	-42	-48.549	-44	SUP	CR	solitary
A	MovieStars_05	Imani	B	3	64	2	482.24	21.13	68.493	76.712	0.388973	68.493	76.712	8.219	73.6183	0	0	-61	-44	-53.3	-50.3333	SUP	CR	solitary
A	MovieStars_05	Imani	B	3	65	1	0	27.01	76.712	87.945	0.415883	76.712	87.945	11.233	82.8703	0	0	-61	-37	-45.6232	-39.3333	SUP	CR	solitary
A	MovieStars_05	Imani	B	3	65	2	444.02	20.35	73.698	78.63	0.242359	73.698	78.63	4.932	75.7037	0	0	-62	-54	-57.878	-55	SUP	CR	solitary
A	MovieStars_05	Imani	B	3	65	3	191.08	20.74	73.698	84.657	0.528399	73.698	84.931	11.233	81.4763	0	0	-59	-38	-47.4444	-41.6667	SUP	CR	solitary
A	MovieStars_05	Imani	B	3	65	4	188.26	18.78	77.808	83.013	0.277157	77.808	83.013	5.205	80.3412	0	0	-59	-40	-49.449	-44.3333	SUP	CR	solitary
A	MovieStars_05	Imani	B	3	65	5	169.12	16.44	74.246	81.095	0.416606	74.246	81.095	6.849	77.5802	0	0	-62	-49	-56.7419	-53.3333	SUP	CR	solitary
A	MovieStars_05	Imani	B	3	65	6	373	3.52	68.493	71.232	0.778125	68.493	71.232	2.739	70.0188	0	0	-60	-46	-50.9	-48.6667	SUP	CR	solitary
A	MovieStars_05	Imani	B	3	65	7	82.19	15.66	80.273	82.465	0.139974	79.726	82.465	2.739	81.3462	0	0	-59	-42	-49.878	-44.3333	SUP	CR	solitary
A	MovieStars_05	Imani	B	3	66	1	0	20.74	77.808	97.26	0.937898	77.808	99.178	21.37	95.3054	0	1	-57	-28	-38.8571	-31.3333	SUP	CR	solitary
A	MovieStars_05	Imani	B	3	68	2	174.19	27.01	81.095	98.63	0.649204	81.095	98.63	17.535	90.0942	0	0	-58	-36	-44.1143	-39	SUP	CR	solitary
A	MovieStars_05	Imani	B	3	74	1	0	20.35	66.027	83.561	0.861622	66.027	83.561	17.534	73.6974	0	0	-58	-39	-48.1132	-43.3333	SUP	CR	solitary
A	MovieStars_05	Imani	B	3	77	1	0	23.48	83.561	101.643	0.770102	83.561	101.643	18.082	92.7651	0	0	-59	-36	-42.9333	-37	SUP	CR	solitary
A	MovieStars_05	Imani	T	3	8	3	71.55	28.57	53.698	76.712	0.80553	53.698	76.712	23.014	67.3212	0	0	-55	-28	-38.1351	-30.6667	SUP	CR	solitary
A	MovieStars_05	Imani	T	3	8	4	80.1	27.4	51.78	67.397	0.569964	51.78	67.397	15.617	60.5812	0	0	-59	-37	-45.2958	-41.3333	SUP	CR	solitary
A	MovieStars_05	Imani	T	3	8	5	358.65	17.61	60	68.493	0.482283	60	68.493	8.493	64.4556	0	0	-63	-51	-57.1163	-53.3333	SUP	CR	solitary
A	MovieStars_05	Imani	T	3	26	2	26.61	9.79	68.493	78.63	1.03544	68.493	78.63	10.137	74.663	0	0	-60	-40	-47.4783	-43	SUP	CR	solitary
A	MovieStars_05	Jaida	B	3	2	4	91.74	9.79	47.945	51.78	0.391726	47.945	52.328	4.383	50.8839	0	0	-58	-48	-54.0556	-51.6667	SUP	CR	solitary
A	MovieStars_05	Jaida	B	3	2	6	91.11	4.7	82.465	92.876	2.21511	82.465	92.876	10.411	88.2679	0	0	-55	-52	-52.8571	-52	SUP	CR	solitary
A	MovieStars_05	Jaida	B	3	3	2	104.27	3.52	57.534	60	0.700568	57.534	60	2.466	59.2135	0	0	-50	-43	-46.5	-46.5	SUP	CR	solitary
A	MovieStars_05	Jaida	B	3	26	1	0	5.87	50.41	54.794	0.746848	50.41	54.794	4.384	53.1836	0	0	-62	-35	-43.5	-40	SUP	CR	solitary
A	MovieStars_05	Jaida	B	3	28	1	0	10.96	60.547	76.712	1.47491	60.547	76.712	16.165	71.4425	0	0	-60	-40	-48.6875	-44.3333	SUP	CR	solitary
A	MovieStars_05	Jaida	B	3	30	1	0	7.04	52.328	59.178	0.973011	52.328	59.178	6.85	56.5855	0	0	-56	-45	-48	-45.6667	SUP	CR	solitary
A	MovieStars_05	Jaida	B	3	31	1	0	23.48	81.643	86.575	0.210051	81.643	86.575	4.932	83.6932	0	0	-56	-36	-39.623	-36.6667	SUP	CR	solitary
A	MovieStars_05	Jaida	B	3	31	2	243.2	39.92	100.821	109.589	0.219639	100.821	109.589	8.768	104.161	0	0	-60	-44	-51.2929	-46.6667	SUP	CR	solitary
A	MovieStars_05	Jaida	B	3	31	3	440.11	20.35	75.616	83.561	0.390418	75.616	83.561	7.945	80.3307	0	0	-61	-47	-52.1698	-48.3333	SUP	CR	solitary
A	MovieStars_05	Jaida	B	3	32	1	0	10.96	49.315	49.863	0.05	49.315	51.232	1.917	50.608	0	0	-56	-37	-43.8621	-38.3333	SUP	CR	solitary
A	MovieStars_05	Jaida	B	3	50	5	104.74	7.44	48.767	51.78	0.404973	48.767	52.328	3.561	51.5524	0	0	-51	-40	-43.45	-41.3333	SUP	CR	solitary
A	MovieStars_05	Jaida	B	3	52	2	71.62	1.57	59.178	60.547	0.871975	59.178	60.547	1.369	59.9729	0	0	-55	-47	-50	-48	SUP	CR	solitary
A	MovieStars_05	Jaida	B	3	54	1	0	10.56	87.945	95.342	0.700473	87.945	95.342	7.397	93.0222	0	0	-59	-44	-49.5909	-46.3333	SUP	CR	solitary
A	MovieStars_05	Jaida	B	3	56	1	0	7.83	79.178	83.013	0.489783	79.178	83.013	3.835	81.4386	0	0	-50	-33	-41.3	-38	SUP	CR	solitary
A	MovieStars_05	Jaida	B	3	56	2	321.29	24.66	80.547	101.095	0.833252	80.547	101.095	20.548	89.4784	0	0	-50	-20	-26.8667	-22.3333	SUP	CR	solitary
A	MovieStars_05	Jaida	B	3	58	1	0	17.61	86.575	98.356	0.668995	86.575	98.356	11.781	94.0723	0	0	-53	-35	-40.2927	-36.3333	SUP	CR	solitary
A	MovieStars_05	Jaida	B	3	58	2	41.88	21.92	72.876	91.78	0.862409	72.876	91.78	18.904	81.6277	0	0	-58	-21	-34.087	-26.3333	SUP	CR	solitary
A	MovieStars_05	Jaida	B	3	60	1	0	21.53	66.027	92.328	1.2216	66.027	92.328	26.301	78.7424	0	0	-53	-24	-32.98	-26.3333	SUP	CR	solitary
A	MovieStars_05	Jaida	B	3	60	3	136.26	17.61	91.506	101.095	0.54452	91.506	101.095	9.589	94.325	0	0	-46	-28	-35.093	-32.6667	SUP	CR	solitary
A	MovieStars_05	Jaida	B	3	73	2	50.49	18.79	72.876	83.013	0.539489	72.876	83.013	10.137	77.7443	0	0	-62	-49	-55.6809	-50.6667	SUP	CR	solitary
A	MovieStars_05	Jaida	B	3	73	3	83.72	20.35	100.273	110.958	0.525061	100.273	110.958	10.685	105.033	0	0	-63	-49	-55.8974	-53	SUP	CR	solitary
A	MovieStars_05	Jaida	B	3	73	6	132.26	4.69	83.561	84.657	0.233689	83.561	84.657	1.096	84.076	0	0	-62	-47	-52.5385	-48	SUP	CR	solitary
A	MovieStars_05	Jaida	B	3	82	3	161.69	4.69	68.767	76.712	1.69403	68.767	76.712	7.945	72.6305	0	0	-51	-48	-50	-49	SUP	CR	solitary
A	MovieStars_05	Jaida	B	3	82	5	141.96	2.34	54.246	55.616	0.58547	54.246	55.616	1.37	54.8183	0	0	-48	-42	-43.5714	-42.6667	SUP	CR	solitary
A	MovieStars_05	Jaida	B	3	83	1	0	6.66	53.698	58.63	0.740541	53.698	58.63	4.932	56.1675	0	0	-51	-35	-39.5556	-36.6667	SUP	CR	solitary
A	MovieStars_05	Jaida	B	3	88	2	84.3	9	57.534	64.383	0.761	57.534	64.931	7.397	61.0844	0	0	-56	-34	-45	-44	SUP	CR	solitary
A	MovieStars_05	Jaida	B	3	93	4	133.78	13.69	58.082	65.479	0.540321	58.082	66.027	7.945	63.6717	0	0	-54	-43	-47.4545	-44	SUP	CR	solitary
A	MovieStars_05	Jaida	B	3	93	5	120.36	9.78	49.863	62.465	1.28855	49.863	63.561	13.698	55.9325	0	0	-65	-38	-48.4444	-42.6667	SUP	CR	solitary
A	MovieStars_05	Jaida	B	3	94	4	231.31	4.7	53.15	56.164	0.641277	53.15	56.164	3.014	54.8864	0	0	-59	-51	-55.5385	-53	SUP	CR	solitary
A	MovieStars_05	Jaida	T	3	4	2	82.97	8.22	59.178	63.561	0.533212	59.178	63.561	4.383	62.6772	0	1	-56	-44	-49.9545	-48	SUP	CR	solitary
A	MovieStars_05	Jaida	T	3	4	3	274.02	7.44	61.917	64.383	0.331452	61.917	66.301	4.384	65.3646	0	0	-62	-44	-49.2353	-46	SUP	CR	solitary
A	MovieStars_05	Jaida	T	3	5	2	118.58	5.87	56.712	61.917	0.886712	56.712	61.917	5.205	59.6017	0	0	-54	-47	-50.25	-48.6667	SUP	CR	solitary
A	MovieStars_05	Jaida	T	3	5	3	233.21	4.7	52.328	57.534	1.10766	52.328	57.534	5.206	56.1856	0	0	-58	-45	-50	-46.3333	SUP	CR	solitary
A	MovieStars_05	Jaida	T	3	6	1	0	14.09	57.534	70.41	0.91384	57.534	70.41	12.876	67.1411	0	0	-58	-44	-48	-45.3333	SUP	CR	solitary
A	MovieStars_05	Jaida	T	3	6	5	103.68	3.53	73.424	74.794	0.388102	73.424	74.794	1.37	74.129	0	0	-58	-52	-55	-53.6667	SUP	CR	solitary
A	MovieStars_05	Jaida	T	3	10	1	0	2.74	78.082	79.178	0.4	78.082	79.178	1.096	78.5333	0	0	-62	-48	-53	-50.6667	SUP	CR	solitary
A	MovieStars_05	Jaida	T	3	12	3	136.93	14.87	57.26	72.876	1.05017	57.26	72.876	15.616	64.6593	0	0	-59	-49	-53.0952	-50	SUP	CR	solitary
A	MovieStars_05	Jaida	T	3	12	4	99.98	2.74	73.424	78.082	1.7	73.424	78.082	4.658	75.841	0	0	-62	-52	-56.25	-55	SUP	CR	solitary
A	MovieStars_05	Jaida	T	3	14	1	0	8.61	61.917	64.931	0.350058	61.917	64.931	3.014	64.1178	0	0	-52	-45	-48.3333	-45.3333	SUP	CR	solitary
A	MovieStars_05	Jaida	T	3	19	1	0	9.78	91.78	93.424	0.168098	91.78	93.424	1.644	92.3061	0	0	-46	-39	-41.8077	-40.3333	SUP	CR	solitary
A	MovieStars_05	Jaida	T	3	19	2	12.53	12.91	84.931	94.794	0.763981	84.931	94.794	9.863	89.762	0	0	-51	-31	-34.8235	-31.3333	SUP	CR	solitary
A	MovieStars_05	Jaida	T	3	19	3	100.2	20.36	87.945	92.876	0.242191	87.945	92.876	4.931	89.8643	0	0	-48	-36	-39.8679	-36.6667	SUP	CR	solitary
A	MovieStars_05	Jaida	T	3	19	4	37.73	23.09	76.712	91.78	0.652577	76.712	91.78	15.068	84.5156	0	0	-56	-38	-44.5	-39.6667	SUP	CR	solitary
A	MovieStars_05	Jaida	T	3	19	5	111.78	32.88	87.945	98.63	0.32497	87.945	98.63	10.685	92.2332	0	0	-61	-43	-51.1045	-45.6667	SUP	CR	solitary
A	MovieStars_05	Jaida	T	3	19	6	43.6	32.87	82.191	93.972	0.358412	82.191	93.972	11.781	88.0678	0	0	-56	-37	-42.3412	-38.6667	SUP	CR	solitary
A	MovieStars_05	Jaida	T	3	19	7	260.9	26.62	87.945	97.26	0.349925	87.945	97.26	9.315	91.4	0	0	-53	-37	-42.9394	-40.3333	SUP	CR	solitary
A	MovieStars_06	Karis	T	3	14	1	0	8.22	58.121	59.589	0.178589	58.121	59.589	1.468	59.2212	0	0	-57	-32	-38.5556	-33	SUP	CR	solitary
A	MovieStars_06	Karis	T	3	19	1	0	28.57	93.639	106.849	0.462373	93.639	106.849	13.21	98.0466	0	0	-62	-48	-52.5385	-48.6667	SUP	CR	solitary
A	MovieStars_06	Lidia	B	3	4	1	0	11.35	51.076	66.34	1.34485	51.076	67.221	16.145	63.09	0	1	-54	-49	-51.2083	-49.6667	SUP	CR	solitary
B	MovieStars_07	Mamie	B	3	6	1	0	70.85	86.888	94.227	0.103585	85.42	94.227	8.807	86.9863	0	3	-61	-44	-50.2649	-46.3333	SUP	CR	solitary
B	MovieStars_07	Mamie	B	3	6	2	51.38	43.06	58.121	68.688	0.245402	58.121	69.863	11.742	65.0264	0	0	-60	-42	-49.1802	-42.6667	SUP	CR	solitary
B	MovieStars_07	Mamie	B	3	6	10	62.04	40.7	59.882	65.459	0.137027	59.882	65.753	5.871	61.8486	0	0	-53	-38	-42.4762	-39	SUP	CR	solitary
B	MovieStars_07	Naoma	B	3	6	1	0	3.91	62.818	63.992	0.300256	62.818	63.992	1.174	63.3616	0	0	-63	-40	-47.6364	-43	SUP	CR	solitary
B	MovieStars_08	Olive	T	3	5	1	0	15.26	59.882	65.459	0.365465	59.882	66.927	7.045	65.5378	0	1	-60	-46	-49.8	-47.6667	SUP	CR	solitary
B	MovieStars_08	Olive	T	3	9	2	351.38	7.05	61.937	63.405	0.208227	61.937	63.405	1.468	63.0031	0	0	-63	-46	-51.4737	-48.6667	SUP	CR	solitary
B	MovieStars_08	Olive	T	3	10	2	350.94	5.48	61.937	63.405	0.267883	61.937	63.405	1.468	62.966	0	0	-60	-49	-53.0667	-50.3333	SUP	CR	solitary
B	MovieStars_08	Olive	T	3	12	1	0	33.66	72.211	107.729	1.0552	72.211	108.317	36.106	90.1064	0	0	-65	-37	-47.8	-43	SUP	CR	solitary
B	MovieStars_08	Olive	T	3	12	3	49.51	33.27	72.211	104.5	0.970514	72.211	104.5	32.289	84.8495	0	0	-60	-37	-46.814	-41	SUP	CR	solitary
B	MovieStars_08	Olive	T	3	17	3	138.12	36.79	74.266	101.565	0.742022	74.266	101.565	27.299	82.055	0	0	-60	-39	-45.7579	-39.6667	SUP	CR	solitary
B	MovieStars_08	Olive	T	3	22	2	289.9	5.48	71.33	72.211	0.160766	71.33	72.211	0.881	71.7302	0	0	-62	-53	-57.7333	-56	SUP	CR	solitary
B	MovieStars_08	Olive	T	3	22	3	159.02	6.26	54.011	54.598	0.09377	54.011	54.598	0.587	54.3954	0	0	-62	-49	-53.5882	-50.6667	SUP	CR	solitary
B	MovieStars_08	Olive	T	3	22	4	113.04	10.17	68.395	74.559	0.606096	68.395	74.559	6.164	70.9343	0	0	-63	-44	-51.3478	-47	SUP	CR	solitary
B	MovieStars_08	Olive	T	3	22	5	356.17	6.65	61.056	66.927	0.882857	61.056	66.927	5.871	64.7432	0	0	-62	-43	-51.3125	-47.3333	SUP	CR	solitary
B	MovieStars_10	Somer	T	3	1	1	0	13.87	71.624	73.091	0.105768	71.624	75.146	3.522	74.1497	0	0	-62	-39	-45.0625	-39.3333	SUP	CR	solitary
B	MovieStars_10	Somer	T	3	8	2	32.66	9.4	55.185	80.43	2.68564	55.185	80.43	25.245	68.5426	0	0	-61	-42	-49.8182	-45.6667	SUP	CR	solitary
B	MovieStars_10	Somer	T	3	8	3	112.84	4.47	65.753	72.798	1.57606	65.753	72.798	7.045	70.3526	0	0	-59	-50	-54	-52	SUP	CR	solitary
B	MovieStars_10	Somer	T	3	11	7	133.74	18.79	54.011	70.743	0.890474	54.011	72.798	18.787	66.2	0	3	-61	-42	-50.3235	-45.3333	SUP	CR	solitary
B	MovieStars_10	Somer	T	3	11	8	50.92	4.47	71.33	81.311	2.23289	71.33	81.311	9.981	77.5939	0	0	-57	-47	-52.0909	-49	SUP	CR	solitary
B	MovieStars_10	Somer	T	3	11	9	114.32	1.79	65.753	68.395	1.47598	65.753	68.395	2.642	67.0946	0	0	-46	-39	-41.4	-40.6667	SUP	CR	solitary
B	MovieStars_10	Somer	T	3	23	6	95.57	2.69	49.608	53.131	1.30967	49.608	53.131	3.523	52.1402	0	0	-58	-54	-56.1429	-55.6667	SUP	CR	solitary
B	MovieStars_10	Somer	T	3	23	7	12.08	13.42	68.688	81.017	0.918703	68.688	81.017	12.329	75.6942	0	2	-62	-48	-54.7647	-51	SUP	CR	solitary
B	MovieStars_10	Tatum	T	3	1	2	483.48	5.81	59.882	70.743	1.86936	59.882	70.743	10.861	65.9139	0	0	-58	-51	-53.7857	-52	SUP	CR	solitary
B	MovieStars_10	Tatum	T	3	7	2	85.01	30.87	36.399	70.743	1.11254	36.399	70.743	34.344	56.1396	0	1	-67	-42	-54.0833	-49	SUP	CR	solitary
B	MovieStars_10	Tatum	T	3	9	4	74.21	9.85	45.792	79.549	3.42711	45.792	79.843	34.051	64.8884	0	0	-60	-42	-49.1739	-45	SUP	CR	solitary
B	MovieStars_10	Tatum	T	3	40	1	0	9.4	61.056	66.34	0.562128	61.056	66.34	5.284	64.7368	0	0	-57	-36	-44.2727	-40.3333	SUP	CR	solitary
B	MovieStars_10	Tatum	T	3	45	2	98.92	4.92	81.898	83.365	0.298171	81.898	83.365	1.467	83.1019	0	0	-48	-36	-40.5	-38	SUP	CR	solitary
B	MovieStars_10	Tatum	T	3	45	4	157.92	8.05	60.469	66.927	0.802236	56.066	66.927	10.861	63.3345	0	0	-52	-38	-45.0526	-42	SUP	CR	solitary
B	MovieStars_10	Tatum	T	3	55	1	0	12.53	58.121	64.872	0.538787	58.121	64.872	6.751	61.8985	0	0	-56	-37	-47.6429	-43.6667	SUP	CR	solitary
B	MovieStars_11	Wilma	B	3	3	7	74.49	9.84	82.778	95.107	1.25295	82.778	95.107	12.329	88.4353	0	0	-58	-42	-48.0435	-44.3333	SUP	CR	solitary
B	MovieStars_12	Yetta	T	3	13	1	0	24.6	70.743	94.227	0.954634	70.743	94.227	23.484	83.935	0	0	-53	-37	-43.5926	-38.6667	SUP	CR	solitary
B	MovieStars_12	Yetta	T	3	13	2	73.73	18.35	80.43	84.833	0.239946	80.43	85.42	4.99	83.8068	0	0	-63	-45	-53.3095	-49.3333	SUP	CR	solitary
B	MovieStars_12	Yetta	T	3	13	3	75.38	32.21	67.808	101.859	1.05716	67.808	101.859	34.051	82.4166	0	0	-62	-33	-44.7945	-37	SUP	CR	solitary
B	MovieStars_12	Yetta	T	3	13	4	90.77	29.53	73.679	82.485	0.298205	73.679	82.778	9.099	76.4026	0	0	-62	-44	-51.4776	-46	SUP	CR	solitary
B	MovieStars_12	Zaida	T	3	10	2	56.83	5.36	60.469	64.285	0.71194	60.469	64.285	3.816	62.4955	0	0	-58	-48	-50.7692	-49	SUP	CR	solitary
B	MovieStars_07	Naoma	B	4	8	6	77.84	12.53	81.898	97.162	1.2182	81.898	97.162	15.264	89.4696	0	0	-57	-39	-46.2222	-41.3333	SUP	CR	solitary
B	MovieStars_08	Olive	T	4	25	1	0	15.26	81.017	94.52	0.884862	81.017	94.52	13.503	87.5172	0	0	-60	-37	-47.2	-42.3333	SUP	CR	solitary
B	MovieStars_08	Olive	T	4	25	2	109.82	9.79	82.485	94.227	1.19939	82.485	94.227	11.742	85.4878	0	0	-54	-40	-45.6154	-42.3333	SUP	CR	solitary
B	MovieStars_08	Olive	T	4	29	1	0	29.75	83.953	94.52	0.355193	83.365	94.52	11.155	87.4142	0	0	-64	-34	-44.013	-37.6667	SUP	CR	solitary
B	MovieStars_08	Olive	T	4	29	2	77.26	7.04	81.311	82.485	0.166761	81.311	82.485	1.174	81.5553	0	0	-61	-45	-51.2353	-48.3333	SUP	CR	solitary
B	MovieStars_08	Olive	T	4	29	5	102.03	20.36	85.714	93.639	0.389244	83.365	93.639	10.274	85.4481	0	1	-60	-35	-43.6739	-37	SUP	CR	solitary
B	MovieStars_08	Olive	T	4	30	1	0	9.39	83.365	86.888	0.375186	83.365	86.888	3.523	84.4505	0	0	-58	-42	-45.8	-43.3333	SUP	CR	solitary
B	MovieStars_08	Polly	T	4	10	1	0	7.05	64.872	71.33	0.916028	64.872	71.33	6.458	69.2404	0	0	-53	-44	-48.2308	-46.3333	SUP	CR	solitary
B	MovieStars_09	Quinn	B	4	2	1	0	27.41	72.798	94.227	0.781795	72.798	94.227	21.429	83.9193	0	0	-59	-33	-40.1667	-34.6667	SUP	CR	solitary
B	MovieStars_10	Somer	T	4	30	2	103.26	14.76	54.011	60.469	0.437534	54.011	60.469	6.458	58.2776	0	0	-65	-53	-58.0833	-54.3333	SUP	CR	solitary
B	MovieStars_10	Tatum	T	4	2	3	87.78	5.81	51.663	54.598	0.505164	51.663	55.185	3.522	54.4659	0	0	-63	-42	-47	-43.3333	SUP	CR	solitary
B	MovieStars_10	Tatum	T	4	3	2	34.45	22.82	36.986	55.479	0.810386	36.986	57.534	20.548	52.9269	0	1	-63	-35	-43.5306	-38.3333	SUP	CR	solitary
B	MovieStars_10	Tatum	T	4	9	6	82.95	3.57	67.221	75.44	2.30224	67.221	75.44	8.219	72.3183	0	0	-52	-40	-44.1667	-41.6667	SUP	CR	solitary
B	MovieStars_10	Tatum	T	4	9	9	145.22	2.24	49.608	54.598	2.22768	49.608	54.598	4.99	52.2359	0	0	-59	-51	-55.6667	-54	SUP	CR	solitary
B	MovieStars_10	Tatum	T	4	15	1	0	4.03	61.056	68.395	1.82109	61.056	68.395	7.339	64.038	0	0	-48	-39	-41.5714	-39	SUP	CR	solitary
B	MovieStars_10	Tatum	T	4	17	1	0	2.68	57.534	63.405	2.19067	57.534	63.405	5.871	60.7159	0	0	-46	-33	-40	-37	SUP	CR	solitary
B	MovieStars_10	Tatum	T	4	20	2	107.38	6.26	78.375	83.365	0.797125	78.375	83.365	4.99	81.9203	0	0	-51	-37	-42.4667	-40.3333	SUP	CR	solitary
B	MovieStars_10	Tatum	T	4	27	1	0	9.85	53.131	59.001	0.595939	53.131	59.001	5.87	55.614	0	0	-53	-42	-45.2174	-42.3333	SUP	CR	solitary
B	MovieStars_10	Tatum	T	4	40	1	0	4.03	66.34	75.146	2.18511	66.34	75.146	8.806	71.0573	0	0	-56	-47	-52.3333	-49.3333	SUP	CR	solitary
B	MovieStars_10	Tatum	T	4	41	1	0	2.68	55.479	56.066	0.21903	55.479	56.066	0.587	55.8955	0	0	-43	-39	-40.2857	-40	SUP	CR	solitary
B	MovieStars_10	Tatum	T	4	42	2	425.42	7.16	54.011	65.459	1.59888	54.011	65.459	11.448	58.6253	0	0	-58	-37	-45.1667	-44	SUP	CR	solitary
B	MovieStars_10	Tatum	T	4	44	3	105.39	6.71	56.653	65.753	1.35618	56.653	65.753	9.1	59.8031	0	0	-52	-36	-45.4	-41	SUP	CR	solitary
B	MovieStars_10	Tatum	T	4	61	1	0	24.16	39.041	54.598	0.643916	39.041	57.534	18.493	52.7172	0	1	-57	-39	-45.8372	-42.6667	SUP	CR	solitary
B	MovieStars_11	Venie	B	4	2	2	91.76	2.24	56.653	57.534	0.393304	56.653	57.534	0.881	56.8375	0	0	-61	-47	-52.6	-52.6667	SUP	CR	solitary
B	MovieStars_12	Yetta	T	4	6	2	64.43	9.85	53.718	71.33	1.78802	53.718	71.33	17.612	61.0574	0	0	-64	-38	-47	-42	SUP	CR	solitary
B	MovieStars_12	Yetta	T	4	8	2	22.81	19.69	81.017	83.072	0.104368	81.017	83.072	2.055	82.5518	0	0	-74	-50	-60	-52.6667	SUP	CR	solitary
B	MovieStars_12	Yetta	T	4	20	1	0	8.5	74.559	75.146	0.0690588	74.559	76.027	1.468	75.1835	0	0	-48	-29	-38.75	-34	SUP	CR	solitary
B	MovieStars_12	Yetta	T	4	21	2	46.08	11.63	53.131	53.718	0.0504729	53.131	54.598	1.467	53.9638	0	0	-62	-46	-51.8889	-49	SUP	CR	solitary
A	MovieStars_01	Adele	B	2	3	2	202.43	10.56	56.506	52.103	-0.416951	52.103	56.506	4.403	54.7727	0	0	-64	-55	-59.0385	-56.3333	SDN	CR	solitary
A	MovieStars_01	Adele	B	2	14	1	0	15.65	52.103	44.275	-0.500192	44.275	52.592	8.317	50.633	0	0	-55	-42	-46.4146	-43.3333	SDN	CR	solitary
A	MovieStars_01	Adele	B	2	14	2	74.52	12.14	71.183	62.866	-0.685091	62.866	71.183	8.317	67.5253	0	0	-54	-45	-48.85	-46.6667	SDN	CR	solitary
A	MovieStars_01	Adele	B	2	17	3	12.91	3.52	71.183	65.802	-1.52869	65.802	71.183	5.381	67.9411	0	0	-62	-49	-53.75	-52	SDN	CR	solitary
A	MovieStars_01	Adele	B	2	18	2	162.74	6.27	94.178	87.818	-1.01435	87.818	94.178	6.36	90.1329	0	0	-52	-40	-45.2353	-41.6667	SDN	CR	solitary
A	MovieStars_01	Adele	B	2	18	4	154.83	10.96	56.017	50.636	-0.490967	50.636	56.506	5.87	54.6718	0	0	-56	-48	-50.45	-48	SDN	CR	solitary
A	MovieStars_01	Adele	B	2	27	4	70.45	3.53	70.694	69.227	-0.415581	69.227	70.694	1.467	70.0034	0	0	-51	-46	-47.7	-47	SDN	CR	solitary
A	MovieStars_01	Adele	B	2	27	6	203.56	10.96	77.054	69.227	-0.714142	69.227	79.011	9.784	72.116	0	0	-57	-43	-48.4483	-44	SDN	CR	solitary
A	MovieStars_01	Adele	B	2	38	1	0	6.65	62.866	60.42	-0.36782	60.42	62.866	2.446	62.0994	0	0	-51	-44	-46.5556	-44.3333	SDN	CR	solitary
A	MovieStars_01	Adele	B	2	40	8	55.57	4.31	81.947	80.479	-0.340603	80.479	81.947	1.468	81.2586	0	0	-61	-49	-53.75	-52.3333	SDN	CR	solitary
A	MovieStars_01	Adele	B	2	57	2	24.74	5.87	53.571	52.592	-0.16678	52.592	54.549	1.957	53.679	0	0	-53	-42	-48.0625	-44	SDN	CR	solitary
A	MovieStars_01	Belen	B	2	29	3	257.33	2.74	62.866	62.377	-0.178467	62.377	62.866	0.489	62.8078	0	0	-59	-50	-53.375	-51	SDN	CR	solitary
A	MovieStars_01	Belen	B	2	61	2	298.4	5.87	70.205	69.227	-0.16661	69.227	71.673	2.446	71.1627	0	0	-60	-39	-47.9333	-43.3333	SDN	CR	solitary
A	MovieStars_01	Belen	B	2	62	1	0	5.48	59.931	56.996	-0.535584	56.996	59.931	2.935	58.9122	0	0	-54	-46	-49.9333	-47.6667	SDN	CR	solitary
A	MovieStars_01	Belen	B	2	65	1	0	11.74	72.162	51.125	-1.79191	51.125	72.162	21.037	63.7806	0	0	-59	-43	-50.913	-48.3333	SDN	CR	solitary
A	MovieStars_01	Belen	B	2	65	2	13.31	4.3	55.528	45.254	-2.3893	45.254	55.528	10.274	51.8406	0	0	-61	-54	-56.3636	-55	SDN	CR	solitary
A	MovieStars_01	Belen	B	2	67	1	0	4.3	61.888	61.399	-0.113721	61.399	61.888	0.489	61.6496	0	0	-62	-49	-53.5	-50.6667	SDN	CR	solitary
A	MovieStars_01	Belen	B	2	68	1	0	11.35	59.931	57.485	-0.215507	57.485	59.931	2.446	59.3026	0	0	-62	-45	-50.3333	-47	SDN	CR	solitary
A	MovieStars_01	Belen	B	2	68	6	209.16	4.3	57.974	56.996	-0.227442	56.996	58.463	1.467	58.1601	0	0	-58	-49	-52.8333	-51	SDN	CR	solitary
A	MovieStars_01	Belen	B	2	81	2	14.48	1.96	58.463	57.974	-0.24949	57.974	58.463	0.489	58.2412	0	0	-60	-49	-52.8333	-51.6667	SDN	CR	solitary
A	MovieStars_01	Belen	B	2	83	3	241.17	10.18	80.479	77.054	-0.336444	77.054	80.968	3.914	79.2788	0	0	-58	-43	-46.1481	-43.3333	SDN	CR	solitary
A	MovieStars_01	Belen	B	2	91	3	12.13	3.13	56.506	53.082	-1.09393	53.082	56.506	3.424	54.7689	0	0	-62	-52	-56.625	-55	SDN	CR	solitary
A	MovieStars_01	Belen	B	2	97	2	57.7	15.65	85.616	82.436	-0.203195	80.724	85.616	4.892	82.026	0	0	-73	-55	-59.8889	-56.3333	SDN	CR	solitary
A	MovieStars_01	Belen	B	2	101	1	0	5.87	56.017	52.103	-0.66678	52.103	56.017	3.914	54.2864	0	0	-50	-38	-43.1818	-42	SDN	CR	solitary
A	MovieStars_02	Chana	B	2	1	3	59.88	3.13	55.528	54.06	-0.46901	54.06	55.528	1.468	55.0746	0	0	-57	-45	-49.1111	-46.3333	SDN	CR	solitary
A	MovieStars_02	Chana	B	2	2	2	81.13	13.7	63.356	43.297	-1.46416	43.297	63.356	20.059	54.1486	0	0	-45	-37	-40.5143	-38	SDN	CR	solitary
A	MovieStars_02	Chana	B	2	6	2	206.26	6.26	102.984	91.242	-1.87572	91.242	102.984	11.742	98.4198	0	0	-56	-50	-51.9091	-50	SDN	CR	solitary
A	MovieStars_02	Chana	B	2	14	1	0	3.91	61.399	54.549	-1.75192	54.549	63.356	8.807	57.0297	0	0	-58	-43	-48.3	-44.6667	SDN	CR	solitary
A	MovieStars_02	Chana	T	2	1	1	0	8.21	51.125	50.146	-0.119245	50.146	51.614	1.468	51.1094	0	0	-55	-43	-50.4737	-46	SDN	CR	solitary
A	MovieStars_02	Chana	T	2	1	2	254.09	18.01	53.571	50.636	-0.162965	50.636	54.549	3.913	52.6672	0	1	-67	-51	-56.4286	-53.3333	SDN	CR	solitary
A	MovieStars_02	Chana	T	2	4	1	0	14.48	57.485	51.614	-0.405456	51.614	61.399	9.785	56.6842	0	0	-58	-42	-47.5806	-43	SDN	CR	solitary
A	MovieStars_02	Chana	T	2	4	3	101.57	6.65	54.549	51.614	-0.441353	51.614	56.996	5.382	53.1032	0	0	-59	-48	-51.6667	-49	SDN	CR	solitary
A	MovieStars_02	Delia	B	2	34	3	101.96	7.82	85.861	69.227	-2.12711	69.227	85.861	16.634	77.365	0	0	-60	-49	-52.6667	-50.3333	SDN	CR	solitary
A	MovieStars_02	Delia	B	2	41	1	0	10.96	88.796	61.399	-2.49973	61.399	88.796	27.397	77.996	0	0	-58	-41	-50.6667	-46	SDN	CR	solitary
A	MovieStars_03	Elvia	T	2	1	4	135.18	8.61	54.549	51.125	-0.397677	51.125	54.549	3.424	52.9205	0	0	-61	-52	-56.6111	-54.6667	SDN	CR	solitary
A	MovieStars_03	Elvia	T	2	3	2	68.1	4.3	64.334	63.356	-0.227442	63.356	64.823	1.467	64.6022	0	0	-58	-48	-50.8333	-49.6667	SDN	CR	solitary
A	MovieStars_03	Elvia	T	2	5	1	0	6.27	51.614	50.146	-0.234131	50.146	51.614	1.468	51.1021	0	0	-53	-43	-46.7647	-44	SDN	CR	solitary
A	MovieStars_03	Elvia	T	2	5	2	12.91	6.66	55.528	52.592	-0.440841	52.592	55.528	2.936	55.1218	0	0	-58	-47	-51.3333	-48.6667	SDN	CR	solitary
A	MovieStars_03	Elvia	T	2	5	3	103.52	4.3	52.592	51.614	-0.227442	51.614	52.592	0.978	52.2791	0	0	-61	-53	-56.9167	-55.3333	SDN	CR	solitary
A	MovieStars_03	Elvia	T	2	5	4	68.89	4.69	61.399	56.506	-1.04328	55.528	63.6	8.072	57.9844	0	0	-58	-43	-49.7	-46	SDN	CR	solitary
A	MovieStars_03	Elvia	T	2	5	5	109.95	4.3	56.996	56.506	-0.113953	56.506	56.996	0.49	56.9471	0	0	-55	-47	-49.9	-48.6667	SDN	CR	solitary
A	MovieStars_03	Elvia	T	2	7	1	0	19.57	57.485	49.168	-0.424987	49.168	57.974	8.806	56.6575	0	0	-57	-36	-42.3889	-39.6667	SDN	CR	solitary
A	MovieStars_03	Elvia	T	2	8	1	0	5.48	63.845	56.996	-1.24982	56.996	63.845	6.849	60.3414	0	0	-55	-33	-41.8182	-39.6667	SDN	CR	solitary
A	MovieStars_04	Hasel	T	2	1	1	0	8.61	77.808	73.698	-0.477352	73.698	77.808	4.11	75.2375	0	0	-53	-44	-48.1304	-46.3333	SDN	CR	solitary
A	MovieStars_05	Imani	B	2	1	4	74.36	6.65	68.493	61.917	-0.988872	61.917	68.493	6.576	65.4367	0	0	-59	-47	-53.5556	-50.3333	SDN	CR	solitary
A	MovieStars_05	Imani	B	2	12	1	0	11.35	61.917	52.328	-0.844846	52.328	61.917	9.589	59.1553	0	0	-64	-52	-56.8125	-54	SDN	CR	solitary
A	MovieStars_05	Imani	B	2	12	2	35.62	10.18	60	51.232	-0.861297	51.232	60.547	9.315	58.9953	0	0	-54	-43	-47.4	-44	SDN	CR	solitary
A	MovieStars_05	Imani	B	2	13	2	179.18	10.56	53.698	48.219	-0.518845	48.219	53.698	5.479	51.4567	0	0	-58	-46	-50.0714	-47	SDN	CR	solitary
A	MovieStars_05	Imani	B	2	14	1	0	14.09	62.465	55.616	-0.486089	55.616	62.465	6.849	61.3467	0	0	-57	-39	-44.4545	-41.3333	SDN	CR	solitary
A	MovieStars_05	Imani	B	2	14	2	75.54	9	54.794	47.397	-0.821889	47.397	54.794	7.397	51.7156	0	0	-59	-47	-54.1667	-49.6667	SDN	CR	solitary
A	MovieStars_05	Imani	B	2	14	3	85.64	10.17	55.068	50.41	-0.458014	50.41	55.068	4.658	53.113	0	0	-58	-36	-45.2917	-40	SDN	CR	solitary
A	MovieStars_05	Imani	B	2	14	4	310.34	7.04	60	52.328	-1.08977	52.328	60	7.672	57.7484	0	0	-58	-48	-53.2667	-50.6667	SDN	CR	solitary
A	MovieStars_05	Imani	B	2	16	1	0	12.14	88.493	73.424	-1.24127	73.424	88.493	15.069	82.4681	0	0	-54	-38	-45.7692	-41	SDN	CR	solitary
A	MovieStars_05	Imani	B	2	16	2	270.95	13.31	61.917	49.315	-0.946807	49.315	61.917	12.602	56.6315	0	0	-52	-43	-48.3529	-45.3333	SDN	CR	solitary
A	MovieStars_05	Imani	B	2	22	2	171.28	5.87	64.109	56.712	-1.26014	56.712	64.109	7.397	61.6319	0	0	-59	-51	-54.8889	-53.6667	SDN	CR	solitary
A	MovieStars_05	Imani	B	2	23	1	0	14.87	59.452	43.013	-1.10551	43.013	60.547	17.534	56.5617	0	0	-58	-41	-47.037	-44	SDN	CR	solitary
A	MovieStars_05	Imani	B	2	26	2	86.61	6.66	65.479	62.465	-0.452553	55.616	71.78	16.164	64.2973	0	0	-62	-51	-57.75	-54	SDN	CR	solitary
A	MovieStars_05	Imani	B	2	26	4	129.12	12.52	70.958	57.26	-1.09409	57.26	74.246	16.986	65.2244	0	0	-52	-41	-45.1905	-41.3333	SDN	CR	solitary
A	MovieStars_05	Imani	B	2	26	10	20.75	4.3	53.15	46.849	-1.46535	46.849	53.15	6.301	50.8296	0	0	-63	-53	-57.4444	-55.6667	SDN	CR	solitary
A	MovieStars_05	Imani	B	2	47	3	350.92	2.35	52.328	49.863	-1.04894	49.863	52.328	2.465	51.4353	0	0	-52	-47	-49.4286	-47.6667	SDN	CR	solitary
A	MovieStars_05	Imani	B	2	48	2	64.19	5.09	56.712	56.164	-0.107662	55.616	56.712	1.096	56.3534	0	0	-56	-46	-50	-48.3333	SDN	CR	solitary
A	MovieStars_05	Imani	B	2	51	1	0	18.01	74.246	64.109	-0.562854	64.109	74.246	10.137	71.0846	0	0	-61	-45	-50.2105	-47	SDN	CR	solitary
A	MovieStars_05	Imani	B	2	65	2	281.1	9.39	77.26	74.246	-0.32098	74.246	77.26	3.014	75.8759	0	0	-60	-47	-51.12	-49	SDN	CR	solitary
A	MovieStars_05	Imani	B	2	97	2	120	9.39	91.506	77.26	-1.51715	77.26	91.506	14.246	81.9443	0	0	-56	-47	-51.6154	-49	SDN	CR	solitary
A	MovieStars_05	Imani	B	2	101	5	57.65	13.31	61.917	51.78	-0.761608	51.78	61.917	10.137	57.5784	0	0	-61	-44	-50.4194	-45.3333	SDN	CR	solitary
A	MovieStars_05	Imani	B	2	101	9	19.18	12.52	79.178	56.712	-1.79441	56.712	79.178	22.466	68.6242	0	0	-58	-44	-50.4762	-47	SDN	CR	solitary
A	MovieStars_05	Imani	T	2	29	2	289	7.83	75.616	72.876	-0.349936	72.876	75.616	2.74	74.7035	0	0	-64	-51	-56.9286	-54.3333	SDN	CR	solitary
A	MovieStars_05	Jaida	B	2	7	1	0	16.83	64.931	41.917	-1.36744	41.917	64.931	23.014	57.7927	0	0	-63	-39	-47.4	-41	SDN	CR	solitary
A	MovieStars_05	Jaida	B	2	8	2	268.94	7.43	64.383	52.328	-1.62248	52.328	64.383	12.055	59.7883	0	0	-58	-44	-48.2222	-45.6667	SDN	CR	solitary
A	MovieStars_05	Jaida	B	2	9	4	18.01	8.21	71.232	46.849	-2.96991	46.849	71.232	24.383	62.1772	0	0	-50	-42	-46.3333	-44	SDN	CR	solitary
A	MovieStars_05	Jaida	B	2	12	2	119.16	9.01	64.109	61.095	-0.334517	61.095	64.109	3.014	62.7456	0	0	-58	-48	-52.5417	-49.6667	SDN	CR	solitary
A	MovieStars_05	Jaida	B	2	13	1	0	9.39	60.547	49.863	-1.13781	49.863	60.547	10.684	54.365	0	0	-55	-47	-50.6	-48	SDN	CR	solitary
A	MovieStars_05	Jaida	B	2	16	3	249.72	7.44	63.561	48.219	-2.0621	48.219	63.561	15.342	54.906	0	0	-58	-43	-50.5	-46	SDN	CR	solitary
A	MovieStars_05	Jaida	B	2	20	1	0	7.04	54.794	50.41	-0.622727	50.41	54.794	4.384	52.8533	0	0	-52	-43	-46.8947	-44.6667	SDN	CR	solitary
A	MovieStars_05	Jaida	B	2	25	1	0	16.05	54.246	50.41	-0.239003	50.41	54.246	3.836	52.2989	0	0	-50	-33	-42.4286	-38.3333	SDN	CR	solitary
A	MovieStars_05	Jaida	B	2	32	1	0	8.61	52.328	51.232	-0.127294	51.232	52.328	1.096	52.0735	0	0	-47	-34	-38.6957	-36	SDN	CR	solitary
A	MovieStars_05	Jaida	B	2	33	3	94.72	21.52	65.479	62.465	-0.140056	62.465	65.479	3.014	64.805	0	0	-64	-30	-40.3269	-34	SDN	CR	solitary
A	MovieStars_05	Jaida	B	2	33	5	94.33	7.04	51.232	50.41	-0.116761	50.41	51.232	0.822	50.7574	0	0	-59	-44	-51.0526	-47.6667	SDN	CR	solitary
A	MovieStars_05	Jaida	B	2	38	1	0	16.05	62.465	49.315	-0.819315	49.315	62.465	13.15	57.1754	0	0	-54	-41	-47.7381	-43	SDN	CR	solitary
A	MovieStars_05	Jaida	B	2	38	2	16.04	16.44	64.109	45.753	-1.11655	45.753	64.109	18.356	58.5472	0	0	-58	-46	-51.2857	-47.3333	SDN	CR	solitary
A	MovieStars_05	Jaida	B	2	40	1	0	9.4	55.068	52.328	-0.291489	52.328	55.068	2.74	54.191	0	0	-59	-45	-49.9565	-47	SDN	CR	solitary
A	MovieStars_05	Jaida	B	2	73	1	0	11.35	59.452	47.945	-1.01383	47.945	59.452	11.507	56.6717	0	0	-59	-46	-52.9	-49.3333	SDN	CR	solitary
A	MovieStars_05	Jaida	B	2	73	2	78.75	3.91	52.328	49.863	-0.630435	49.863	52.328	2.465	51.1205	0	0	-55	-48	-52	-50	SDN	CR	solitary
A	MovieStars_05	Jaida	B	2	78	3	119.42	4.31	56.164	54.246	-0.445012	54.246	56.164	1.918	54.8968	0	0	-63	-48	-54.5833	-52	SDN	CR	solitary
A	MovieStars_05	Jaida	B	2	78	7	90.42	3.52	57.534	54.794	-0.778409	54.794	57.534	2.74	55.9817	0	0	-59	-44	-51.1429	-47.6667	SDN	CR	solitary
A	MovieStars_05	Jaida	B	2	82	1	0	8.61	52.328	48.219	-0.477236	48.219	52.328	4.109	51.2127	0	0	-44	-27	-34.875	-32	SDN	CR	solitary
A	MovieStars_05	Jaida	B	2	83	2	73.97	9.78	57.534	51.232	-0.644376	51.232	57.534	6.302	54.133	0	0	-56	-43	-49.0385	-46	SDN	CR	solitary
A	MovieStars_05	Jaida	B	2	87	1	0	16.05	68.493	43.013	-1.58754	43.013	68.493	25.48	57.8142	0	0	-64	-42	-51.3871	-44	SDN	CR	solitary
A	MovieStars_05	Jaida	B	2	87	3	12.52	9.4	69.315	53.15	-1.71968	53.15	69.315	16.165	65.2496	0	0	-54	-45	-48.75	-45.3333	SDN	CR	solitary
A	MovieStars_05	Jaida	B	2	87	4	154.17	3.91	52.328	49.315	-0.770588	49.315	52.328	3.013	51.5576	0	0	-63	-48	-53.6364	-49.6667	SDN	CR	solitary
A	MovieStars_05	Jaida	B	2	91	3	23.48	3.52	73.424	66.849	-1.8679	66.849	73.424	6.575	70.1473	0	0	-57	-53	-55	-53.6667	SDN	CR	solitary
A	MovieStars_05	Jaida	B	2	91	6	52.96	5.09	60.547	52.328	-1.61473	52.328	60.547	8.219	55.9815	0	0	-64	-50	-53.5833	-50.6667	SDN	CR	solitary
A	MovieStars_05	Jaida	B	2	100	2	104.27	7.04	51.78	49.863	-0.272301	49.863	51.78	1.917	50.6978	0	0	-59	-49	-53.2632	-50	SDN	CR	solitary
A	MovieStars_05	Jaida	B	2	108	1	0	16.43	57.534	43.561	-0.850456	43.561	57.534	13.973	51.708	0	0	-55	-42	-47.1795	-43.3333	SDN	CR	solitary
A	MovieStars_05	Jaida	B	2	113	2	100.31	8.61	56.164	50.41	-0.668293	50.41	56.164	5.754	52.8721	0	0	-59	-49	-54.2308	-50.6667	SDN	CR	solitary
A	MovieStars_05	Jaida	B	2	120	2	215.1	3.14	61.095	60.547	-0.174522	60.547	61.095	0.548	61.0542	0	0	-62	-45	-49.6667	-46.6667	SDN	CR	solitary
A	MovieStars_05	Jaida	B	2	120	3	41.87	5.87	55.616	48.219	-1.26014	48.219	55.616	7.397	53.164	0	0	-50	-40	-44.1818	-42	SDN	CR	solitary
A	MovieStars_05	Jaida	B	2	121	2	105.87	16.05	60.547	50.41	-0.631589	50.41	61.917	11.507	53.1526	0	0	-53	-41	-46.3125	-42	SDN	CR	solitary
A	MovieStars_05	Jaida	B	2	126	1	0	10.57	62.465	54.794	-0.725733	54.794	62.465	7.671	60.2046	0	0	-57	-39	-47.16	-42.3333	SDN	CR	solitary
A	MovieStars_05	Jaida	B	2	128	5	11.35	3.92	68.493	61.643	-1.74745	61.643	68.493	6.85	65.1488	0	0	-60	-48	-52.4545	-50.3333	SDN	CR	solitary
A	MovieStars_05	Jaida	B	2	129	1	0	11.75	58.63	47.397	-0.956	47.397	58.63	11.233	54.6495	0	0	-51	-42	-47.84	-45	SDN	CR	solitary
A	MovieStars_05	Jaida	B	2	134	1	0	12.91	61.917	57.534	-0.339504	57.534	61.917	4.383	60.8827	0	0	-53	-31	-40.1471	-35	SDN	CR	solitary
A	MovieStars_05	Jaida	B	2	137	3	127.36	9.78	59.452	46.849	-1.28865	46.849	59.452	12.603	55.683	0	0	-54	-39	-47.1364	-41.6667	SDN	CR	solitary
A	MovieStars_05	Jaida	B	2	138	1	0	10.17	65.479	61.643	-0.377188	61.643	65.479	3.836	63.7498	0	0	-61	-39	-45.4074	-39.6667	SDN	CR	solitary
A	MovieStars_05	Jaida	B	2	143	3	76.91	14.48	64.931	54.246	-0.737914	54.246	64.931	10.685	63.3057	0	0	-58	-36	-40.5625	-37.6667	SDN	CR	solitary
A	MovieStars_05	Jaida	B	2	147	1	0	17.22	59.452	50.684	-0.509175	50.684	59.452	8.768	56.0014	0	0	-48	-33	-39.6585	-34	SDN	CR	solitary
A	MovieStars_05	Jaida	B	2	148	2	92.37	11.35	53.698	51.232	-0.217269	51.232	54.246	3.014	53.2431	0	0	-37	-26	-29.5333	-26.6667	SDN	CR	solitary
A	MovieStars_05	Jaida	B	2	150	2	111.61	20.35	67.945	50.684	-0.848206	50.684	68.767	18.083	65.23	0	0	-58	-40	-50.2667	-45.3333	SDN	CR	solitary
A	MovieStars_05	Jaida	B	2	150	4	88.55	4.31	61.917	55.068	-1.5891	55.068	61.917	6.849	59.6107	0	0	-60	-50	-53.3333	-52	SDN	CR	solitary
A	MovieStars_05	Jaida	B	2	151	1	0	22.31	64.931	46.849	-0.810489	46.849	64.931	18.082	60.6322	0	0	-53	-34	-45.6	-39.6667	SDN	CR	solitary
A	MovieStars_05	Jaida	B	2	153	4	14.87	5.09	58.082	57.26	-0.161493	57.26	58.63	1.37	58.2596	0	0	-61	-49	-52.2857	-49.3333	SDN	CR	solitary
A	MovieStars_05	Jaida	B	2	166	5	165.91	8.22	64.931	60.547	-0.533333	60.547	64.931	4.384	63.6832	0	0	-49	-34	-42.5455	-37.6667	SDN	CR	solitary
A	MovieStars_05	Jaida	B	2	166	7	264.3	3.53	50.684	49.863	-0.232578	49.863	50.684	0.821	50.6041	0	0	-62	-48	-50.7	-49	SDN	CR	solitary
A	MovieStars_05	Jaida	B	2	166	8	238.05	6.65	50.684	49.863	-0.123459	49.863	51.232	1.369	50.9245	0	0	-52	-39	-43.9444	-41.3333	SDN	CR	solitary
A	MovieStars_05	Jaida	B	2	167	1	0	21.14	56.164	40	-0.764617	40	56.164	16.164	51.1829	0	0	-57	-34	-39.5455	-35.6667	SDN	CR	solitary
A	MovieStars_05	Jaida	B	2	170	1	0	10.96	52.602	48.219	-0.399909	48.219	53.15	4.931	52.1032	0	0	-58	-30	-35.3333	-32	SDN	CR	solitary
A	MovieStars_05	Jaida	B	2	171	1	0	3.13	76.712	65.479	-3.58882	65.479	76.712	11.233	71.805	0	0	-54	-37	-41.1429	-39	SDN	CR	solitary
A	MovieStars_05	Jaida	B	2	171	4	111.74	9	66.027	50.41	-1.73522	50.41	66.027	15.617	59.564	0	0	-55	-38	-48.0476	-42	SDN	CR	solitary
A	MovieStars_05	Jaida	B	2	171	7	14.48	2.74	56.712	46.849	-3.59964	46.849	56.712	9.863	51.5179	0	0	-51	-40	-42.8571	-40.6667	SDN	CR	solitary
A	MovieStars_05	Jaida	B	2	172	1	0	6.65	56.712	42.465	-2.14241	42.465	56.712	14.247	51.4979	0	0	-58	-44	-49.5333	-47	SDN	CR	solitary
A	MovieStars_05	Jaida	B	2	173	4	161.6	3.13	52.602	52.328	-0.0875399	52.328	52.602	0.274	52.5766	0	0	-54	-43	-47.4444	-45	SDN	CR	solitary
A	MovieStars_05	Jaida	B	2	199	2	96.28	7.44	57.26	56.164	-0.147312	55.068	57.26	2.192	56.097	0	0	-63	-47	-51.85	-49.3333	SDN	CR	solitary
A	MovieStars_05	Jaida	B	2	199	3	208.34	16.04	64.931	51.232	-0.854052	51.232	64.931	13.699	60.4103	0	0	-57	-43	-48.8611	-45.3333	SDN	CR	solitary
A	MovieStars_05	Jaida	B	2	210	1	0	11.35	61.095	47.945	-1.15859	47.945	62.465	14.52	54.2155	0	0	-52	-39	-45.8846	-40.3333	SDN	CR	solitary
A	MovieStars_05	Jaida	B	2	212	2	86.22	1.57	51.78	50.41	-0.872611	50.41	51.78	1.37	51.3264	0	0	-62	-51	-56.8	-55.6667	SDN	CR	solitary
A	MovieStars_05	Jaida	B	2	214	1	0	15.27	61.643	49.315	-0.807335	49.315	61.643	12.328	57.7619	0	0	-58	-40	-45.8611	-41.6667	SDN	CR	solitary
A	MovieStars_05	Jaida	B	2	214	2	68.88	5.87	63.561	59.452	-0.7	59.452	63.561	4.109	61.031	0	0	-65	-53	-55.5	-53.3333	SDN	CR	solitary
A	MovieStars_05	Jaida	B	2	214	3	114.68	10.57	66.849	59.178	-0.725733	59.178	66.849	7.671	64.4927	0	0	-59	-41	-48.9643	-43.6667	SDN	CR	solitary
A	MovieStars_05	Jaida	B	2	220	2	53.23	12.13	58.63	51.78	-0.564716	51.78	58.63	6.85	55.8885	0	0	-53	-40	-45.2727	-41.3333	SDN	CR	solitary
A	MovieStars_05	Jaida	B	2	221	2	89	15.66	53.698	44.383	-0.594828	44.383	54.246	9.863	51.9913	0	0	-56	-41	-48.6667	-43.3333	SDN	CR	solitary
A	MovieStars_06	Karis	B	2	2	1	0	10.96	72.211	56.066	-1.47308	56.066	74.559	18.493	65.2741	0	0	-54	-39	-43.5172	-40.3333	SDN	CR	solitary
A	MovieStars_06	Karis	B	2	3	2	95.66	9.78	67.808	59.882	-0.810429	59.882	68.688	8.806	65.1925	0	0	-59	-53	-55.9524	-54	SDN	CR	solitary
A	MovieStars_06	Karis	B	2	3	4	10.17	1.96	68.688	67.808	-0.44898	67.808	68.688	0.88	68.1296	0	0	-52	-44	-47	-46	SDN	CR	solitary
A	MovieStars_06	Karis	B	2	19	1	0	10.56	58.414	47.26	-1.05625	47.26	59.001	11.741	55.749	0	0	-59	-37	-45.2143	-41.3333	SDN	CR	solitary
A	MovieStars_06	Karis	T	2	4	3	115.38	1.96	54.011	53.718	-0.14949	53.718	54.011	0.293	53.9636	0	0	-62	-50	-54	-52	SDN	CR	solitary
A	MovieStars_06	Karis	T	2	5	7	118.39	5.09	69.275	63.992	-1.03792	63.992	69.275	5.283	66.8568	0	0	-55	-46	-51	-49.6667	SDN	CR	solitary
A	MovieStars_06	Karis	T	2	26	1	0	11.35	66.927	65.753	-0.103436	65.753	66.927	1.174	66.1991	0	0	-63	-41	-45.0667	-42.3333	SDN	CR	solitary
A	MovieStars_06	Karis	T	2	28	1	0	9	51.663	50.195	-0.163111	50.195	55.185	4.99	53.3827	0	0	-59	-48	-50.6667	-48.6667	SDN	CR	solitary
A	MovieStars_06	Karis	T	2	33	2	28.57	13.7	81.311	69.275	-0.87854	69.275	81.311	12.036	77.2421	0	0	-63	-40	-48.4667	-44	SDN	CR	solitary
A	MovieStars_06	Karis	T	2	33	5	179.41	10.18	58.414	56.947	-0.144106	56.947	59.001	2.054	58.3031	0	0	-64	-58	-60.7692	-58.6667	SDN	CR	solitary
A	MovieStars_06	Lidia	T	2	5	4	122.43	1.95	67.808	66.34	-0.752821	66.34	67.808	1.468	66.9097	0	0	-50	-46	-47.8333	-47.3333	SDN	CR	solitary
A	MovieStars_06	Lidia	T	2	7	2	52.83	5.87	54.598	50.782	-0.650085	50.782	54.598	3.816	53.2036	0	0	-65	-55	-60.375	-57.3333	SDN	CR	solitary
A	MovieStars_06	Lidia	T	2	13	4	213.71	3.13	66.927	63.405	-1.12524	63.405	66.927	3.522	65.1955	0	0	-59	-51	-55.7143	-53.3333	SDN	CR	solitary
A	MovieStars_06	Lidia	T	2	13	5	71.23	8.61	53.131	48.727	-0.511498	48.727	55.185	6.458	51.2199	0	0	-59	-48	-51.1739	-49	SDN	CR	solitary
A	MovieStars_06	Lidia	T	2	16	3	324.17	4.31	55.185	54.598	-0.136195	54.598	55.185	0.587	55.0382	0	0	-51	-45	-46.6667	-45.3333	SDN	CR	solitary
A	MovieStars_06	Lidia	T	2	19	3	315.15	2.74	52.25	48.14	-1.5	48.14	52.25	4.11	50.5017	0	0	-57	-46	-50.25	-47	SDN	CR	solitary
A	MovieStars_06	Lidia	T	2	30	1	0	9	53.131	51.076	-0.228333	51.076	53.131	2.055	52.3839	0	0	-51	-43	-45.8636	-44	SDN	CR	solitary
A	MovieStars_06	Lidia	T	2	30	2	21.14	14.87	54.598	50.195	-0.2961	50.195	55.185	4.99	54.037	0	0	-64	-49	-54.2051	-50.6667	SDN	CR	solitary
B	MovieStars_07	Mamie	B	2	13	4	411.42	9.01	55.479	47.26	-0.912209	47.26	55.479	8.219	52.3393	0	0	-60	-44	-48.6667	-46	SDN	CR	solitary
B	MovieStars_07	Mamie	B	2	15	3	29.35	5.48	52.544	46.673	-1.07135	46.673	52.544	5.871	50.2337	0	0	-60	-49	-52.5833	-51	SDN	CR	solitary
B	MovieStars_07	Mamie	B	2	17	1	0	2.74	59.001	56.653	-0.856934	56.653	59.001	2.348	58.0989	0	0	-59	-51	-55	-52.3333	SDN	CR	solitary
B	MovieStars_07	Mamie	B	2	19	3	151.9	15.66	54.598	51.663	-0.18742	51.663	54.598	2.935	53.3255	0	0	-63	-51	-54.697	-51	SDN	CR	solitary
B	MovieStars_07	Mamie	B	2	23	5	124.03	4.31	83.365	79.843	-0.817169	79.843	83.365	3.522	81.5117	0	0	-61	-49	-54	-50	SDN	CR	solitary
B	MovieStars_07	Mamie	B	2	23	7	17.62	5.87	81.311	72.211	-1.55026	72.211	81.311	9.1	76.5931	0	0	-61	-43	-51.7	-49	SDN	CR	solitary
B	MovieStars_07	Mamie	B	2	23	13	47.35	1.96	74.266	70.156	-2.09694	70.156	74.266	4.11	71.0954	0	0	-57	-52	-54	-53	SDN	CR	solitary
B	MovieStars_07	Mamie	B	2	23	15	346.23	13.3	59.882	38.454	-1.61113	38.454	59.882	21.428	53.9188	0	0	-62	-49	-54.7308	-51.6667	SDN	CR	solitary
B	MovieStars_07	Mamie	B	2	23	16	35.62	3.91	56.066	47.26	-2.25217	47.26	56.066	8.806	52.8762	0	0	-61	-50	-55.125	-51.6667	SDN	CR	solitary
B	MovieStars_07	Mamie	B	2	32	2	12.13	3.14	88.356	79.843	-2.71115	79.843	88.356	8.513	85.5967	0	0	-53	-44	-48	-45.3333	SDN	CR	solitary
B	MovieStars_07	Naoma	B	2	8	1	0	11.74	68.395	59.589	-0.750085	59.589	68.688	9.099	66.111	0	0	-51	-45	-48.0645	-46	SDN	CR	solitary
B	MovieStars_07	Naoma	B	2	8	3	11.35	10.57	63.405	56.066	-0.694324	56.066	63.992	7.926	62.1226	0	0	-58	-43	-48.2609	-45	SDN	CR	solitary
B	MovieStars_07	Naoma	B	2	12	3	122.34	8.22	87.769	75.146	-1.53564	75.146	87.769	12.623	83.2411	0	0	-54	-44	-47.8889	-45.3333	SDN	CR	solitary
B	MovieStars_07	Naoma	B	2	15	1	0	9	88.649	76.908	-1.30456	76.908	89.236	12.328	86.53	0	0	-52	-39	-45.9048	-42.3333	SDN	CR	solitary
B	MovieStars_07	Naoma	B	2	15	3	130.92	2.35	99.51	88.356	-4.74638	88.356	99.51	11.154	95.1345	0	0	-62	-44	-52	-53.3333	SDN	CR	solitary
B	MovieStars_07	Naoma	B	2	19	2	20.36	2.74	58.121	50.782	-2.67847	50.782	58.121	7.339	54.0742	0	0	-58	-48	-53.4	-51.5	SDN	CR	solitary
B	MovieStars_07	Naoma	B	2	20	3	281.77	2.35	76.027	73.091	-1.24936	73.091	76.027	2.936	74.4784	0	0	-57	-48	-52.2	-50.5	SDN	CR	solitary
B	MovieStars_07	Naoma	B	2	32	1	0	11.74	59.001	53.718	-0.45	53.718	59.001	5.283	57.8678	0	0	-55	-39	-47.4483	-44	SDN	CR	solitary
B	MovieStars_07	Naoma	B	2	32	2	489.96	5.87	59.589	53.131	-1.10017	53.131	59.589	6.458	56.9829	0	0	-60	-51	-54.7333	-52	SDN	CR	solitary
B	MovieStars_07	Naoma	B	2	33	4	137.63	7.04	89.236	80.43	-1.25085	80.43	89.236	8.806	86.7474	0	0	-53	-47	-50	-49	SDN	CR	solitary
B	MovieStars_07	Naoma	B	2	33	5	46.7	2.34	74.266	69.863	-1.88162	69.863	74.266	4.403	72.0227	0	0	-61	-52	-55.8	-53.3333	SDN	CR	solitary
B	MovieStars_07	Naoma	B	2	33	7	347.37	6.65	59.882	58.121	-0.264812	58.121	59.882	1.761	59.1466	0	0	-62	-48	-52.7778	-50.3333	SDN	CR	solitary
B	MovieStars_07	Naoma	B	2	33	8	41.88	1.17	55.479	54.598	-0.752991	54.598	55.479	0.881	55.1587	0	0	-55	-47	-51	-50.6667	SDN	CR	solitary
B	MovieStars_07	Naoma	B	2	37	1	0	9.78	67.221	49.315	-1.83088	49.315	67.221	17.906	58.1116	0	0	-61	-43	-49.9412	-45	SDN	CR	solitary
B	MovieStars_07	Naoma	B	2	41	5	15.26	5.48	64.285	52.544	-2.14252	52.544	64.285	11.741	60.219	0	0	-60	-48	-53.1667	-51	SDN	CR	solitary
B	MovieStars_07	Naoma	B	2	42	1	0	6.26	64.285	49.315	-2.39137	49.315	64.285	14.97	57.6006	0	0	-61	-49	-52.8889	-50	SDN	CR	solitary
B	MovieStars_07	Naoma	B	2	42	2	139.8	5.09	61.937	55.185	-1.32652	55.185	61.937	6.752	59.4079	0	0	-61	-48	-54.2857	-53.3333	SDN	CR	solitary
B	MovieStars_07	Naoma	B	2	44	3	54.79	7.83	64.285	42.27	-2.81162	42.27	64.285	22.015	55.5739	0	0	-63	-56	-58.3636	-56.3333	SDN	CR	solitary
B	MovieStars_07	Naoma	B	2	47	3	25.05	17.61	62.818	51.663	-0.633447	51.663	62.818	11.155	59.3301	0	0	-54	-40	-46.3478	-42.3333	SDN	CR	solitary
B	MovieStars_07	Naoma	B	2	49	1	0	10.96	57.534	52.544	-0.455292	52.544	57.534	4.99	55.3341	0	0	-57	-46	-49.1379	-46.3333	SDN	CR	solitary
B	MovieStars_07	Naoma	T	2	11	3	13.3	5.88	72.798	68.395	-0.74881	68.395	72.798	4.403	71.3681	0	0	-59	-53	-54.8571	-53	SDN	CR	solitary
B	MovieStars_07	Naoma	T	2	12	4	243.54	4.7	81.898	75.146	-1.4366	75.146	81.898	6.752	79.1641	0	0	-61	-41	-47.3846	-43	SDN	CR	solitary
B	MovieStars_07	Naoma	T	2	12	10	45.94	1.96	72.798	68.395	-2.24643	68.395	72.798	4.403	70.6089	0	0	-60	-55	-57.8333	-57.3333	SDN	CR	solitary
B	MovieStars_07	Naoma	T	2	12	11	96.28	2.35	62.524	61.937	-0.249787	61.937	62.524	0.587	62.0053	0	0	-57	-46	-50.1429	-48.3333	SDN	CR	solitary
B	MovieStars_07	Naoma	T	2	12	12	347.79	5.09	59.589	59.001	-0.115521	59.001	59.882	0.881	59.6996	0	0	-52	-45	-46.9286	-45.6667	SDN	CR	solitary
B	MovieStars_07	Naoma	T	2	18	7	39.96	3.14	72.798	67.808	-1.58917	67.808	72.798	4.99	70.5938	0	0	-64	-52	-55.3333	-53	SDN	CR	solitary
B	MovieStars_07	Naoma	T	2	20	2	16.44	8.61	81.311	69.275	-1.39791	69.275	81.311	12.036	76.7226	0	0	-56	-46	-50.4118	-48.3333	SDN	CR	solitary
B	MovieStars_08	Olive	T	2	6	2	52.53	5.09	59.882	59.589	-0.0575639	59.589	59.882	0.293	59.628	0	0	-64	-50	-54.2857	-51.3333	SDN	CR	solitary
B	MovieStars_08	Olive	T	2	17	1	0	6.66	60.469	57.534	-0.440691	57.534	61.056	3.522	60.2162	0	0	-52	-40	-44.2143	-41.3333	SDN	CR	solitary
B	MovieStars_08	Polly	T	2	4	1	0	3.53	62.524	56.066	-1.82946	56.066	62.524	6.458	58.0544	0	0	-55	-48	-50.4286	-49.6667	SDN	CR	solitary
B	MovieStars_08	Polly	T	2	4	2	50.1	5.08	70.156	57.534	-2.48465	57.534	70.156	12.622	62.5653	0	0	-48	-36	-43.5	-39.3333	SDN	CR	solitary
B	MovieStars_08	Polly	T	2	18	2	50.88	4.69	58.414	56.066	-0.50064	56.066	58.414	2.348	57.367	0	0	-60	-48	-53.3077	-51	SDN	CR	solitary
B	MovieStars_08	Polly	T	2	20	2	148.82	5.09	55.185	49.608	-1.09568	49.608	55.185	5.577	52.0374	0	0	-62	-47	-52.7857	-49.6667	SDN	CR	solitary
B	MovieStars_08	Polly	T	2	21	3	248.54	9	56.653	38.454	-2.02211	38.454	56.947	18.493	54.6696	0	0	-56	-43	-47.8333	-48.3333	SDN	CR	solitary
B	MovieStars_09	Randi	B	2	1	8	21.92	3.13	71.33	67.221	-1.31278	67.221	71.33	4.109	69.9409	0	0	-65	-52	-58.6	-56.3333	SDN	CR	solitary
B	MovieStars_09	Randi	B	2	5	1	0	18.78	51.076	48.727	-0.12508	48.727	51.076	2.349	50.578	0	0	-61	-46	-50.7347	-47	SDN	CR	solitary
B	MovieStars_10	Somer	B	2	26	3	166.24	13.43	61.937	42.857	-1.4207	42.857	61.937	19.08	52.1748	0	0	-63	-52	-56.0769	-53	SDN	CR	solitary
B	MovieStars_10	Somer	B	2	26	5	428.15	4.92	59.882	55.185	-0.954675	55.185	59.882	4.697	58.3288	0	0	-61	-52	-56.0833	-54	SDN	CR	solitary
B	MovieStars_10	Somer	B	2	29	1	0	11.19	55.479	50.782	-0.41975	50.782	55.479	4.697	53.9965	0	0	-58	-48	-53.7083	-50.3333	SDN	CR	solitary
B	MovieStars_10	Somer	B	2	29	2	93.72	10.74	55.479	52.25	-0.300652	52.25	55.479	3.229	53.3532	0	0	-64	-58	-61	-60.3333	SDN	CR	solitary
B	MovieStars_10	Somer	T	2	1	4	19.69	4.47	59.589	53.131	-1.44474	53.131	59.589	6.458	55.4502	0	0	-63	-55	-59.125	-57	SDN	CR	solitary
B	MovieStars_10	Somer	T	2	2	1	0	9.4	95.694	71.624	-2.56064	71.624	95.694	24.07	85.8625	0	0	-53	-43	-47.0714	-43.6667	SDN	CR	solitary
B	MovieStars_10	Somer	T	2	2	2	81.88	4.02	74.266	67.221	-1.75249	67.221	74.266	7.045	70.627	0	0	-58	-54	-56.2	-55.6667	SDN	CR	solitary
B	MovieStars_10	Somer	T	2	4	2	143.89	3.13	64.285	59.882	-1.40671	59.882	64.285	4.403	62.2382	0	0	-52	-45	-48.5	-47	SDN	CR	solitary
B	MovieStars_10	Somer	T	2	6	4	12.53	10.74	76.027	60.469	-1.4486	60.469	76.027	15.558	69.5516	0	0	-61	-45	-53.25	-47.6667	SDN	CR	solitary
B	MovieStars_10	Somer	T	2	7	3	97.05	2.69	75.146	74.559	-0.218216	74.559	75.146	0.587	74.681	0	0	-53	-50	-51.4	-50.6667	SDN	CR	solitary
B	MovieStars_10	Somer	T	2	8	1	0	11.64	59.589	49.608	-0.857474	49.608	59.589	9.981	55.6326	0	0	-56	-44	-51.08	-47.6667	SDN	CR	solitary
B	MovieStars_10	Somer	T	2	9	1	0	11.18	97.162	87.475	-0.866458	87.475	97.162	9.687	92.1674	0	0	-73	-51	-58.1429	-53.6667	SDN	CR	solitary
B	MovieStars_10	Somer	T	2	28	4	15.53	6.71	56.066	54.011	-0.306259	53.131	58.414	5.283	55.3462	0	0	-59	-48	-52.5556	-48.3333	SDN	CR	solitary
B	MovieStars_10	Somer	T	2	28	7	16.56	3.13	62.524	55.185	-2.34473	55.185	62.524	7.339	59.537	0	0	-53	-48	-50.8333	-51	SDN	CR	solitary
B	MovieStars_10	Somer	T	2	38	5	95.21	10.74	62.818	51.076	-1.0933	51.076	62.818	11.742	59.6425	0	0	-58	-44	-48.5556	-45.3333	SDN	CR	solitary
B	MovieStars_10	Somer	T	2	44	3	134.05	11.63	65.459	62.818	-0.227085	62.818	65.753	2.935	64.7671	0	0	-64	-57	-59.5	-57.6667	SDN	CR	solitary
B	MovieStars_10	Somer	T	2	56	3	102.23	4.03	56.066	49.315	-1.67519	49.315	56.066	6.751	51.9175	0	0	-61	-54	-58.1667	-58	SDN	CR	solitary
B	MovieStars_10	Somer	T	2	63	5	359.73	9.39	59.882	54.011	-0.62524	54.011	59.882	5.871	58.3609	0	0	-65	-53	-59.5714	-58.6667	SDN	CR	solitary
B	MovieStars_10	Somer	T	2	63	7	173.74	13.87	59.882	46.673	-0.952343	46.673	59.882	13.209	53.0889	0	0	-63	-43	-53.1852	-48	SDN	CR	solitary
B	MovieStars_10	Somer	T	2	66	5	88.81	11.64	81.898	69.275	-1.08445	69.275	81.898	12.623	79.758	0	0	-60	-47	-52.3158	-50.3333	SDN	CR	solitary
B	MovieStars_10	Somer	T	2	87	1	0	15.22	55.479	40.802	-0.964323	40.802	56.066	15.264	53.5509	0	0	-61	-43	-47.871	-44.3333	SDN	CR	solitary
B	MovieStars_10	Somer	T	2	89	1	0	8.5	68.688	61.937	-0.794235	61.937	73.091	11.154	71.5798	0	0	-56	-36	-40.3684	-37	SDN	CR	solitary
B	MovieStars_10	Somer	T	2	103	1	0	14.76	59.001	42.27	-1.13354	42.27	59.001	16.731	55.9166	0	0	-61	-44	-49.64	-46.3333	SDN	CR	solitary
B	MovieStars_10	Somer	T	2	103	8	102.42	7.15	70.743	65.459	-0.739021	65.459	70.743	5.284	68.9086	0	0	-62	-48	-53.0588	-49.6667	SDN	CR	solitary
B	MovieStars_10	Somer	T	2	107	5	56.77	13.43	61.35	48.14	-0.983619	48.14	61.35	13.21	57.239	0	0	-65	-56	-60.0909	-59	SDN	CR	solitary
B	MovieStars_10	Somer	T	2	109	1	0	8.05	83.365	72.798	-1.31267	72.798	83.365	10.567	79.6237	0	0	-59	-50	-54.5556	-52	SDN	CR	solitary
B	MovieStars_10	Somer	T	2	112	2	17	5.82	57.534	47.847	-1.66443	47.847	57.534	9.687	53.035	0	0	-58	-55	-56.2727	-55	SDN	CR	solitary
B	MovieStars_10	Tatum	T	2	13	4	19.24	7.61	99.51	76.027	-3.08581	76.027	99.51	23.483	91.6384	0	0	-59	-50	-54.6	-53	SDN	CR	solitary
B	MovieStars_10	Tatum	T	2	13	6	15.66	10.29	82.485	63.992	-1.79718	63.992	82.485	18.493	74.642	0	0	-61	-53	-56.7273	-55.6667	SDN	CR	solitary
B	MovieStars_10	Tatum	T	2	14	1	0	18.79	59.589	45.792	-0.734274	45.792	59.589	13.797	52.7759	0	0	-55	-35	-42.069	-38.3333	SDN	CR	solitary
B	MovieStars_10	Tatum	T	2	14	2	138.52	14.32	58.414	55.185	-0.225489	55.185	58.414	3.229	57.9856	0	0	-57	-31	-36.5455	-32.3333	SDN	CR	solitary
B	MovieStars_10	Tatum	T	2	20	2	288.19	7.16	55.479	54.011	-0.205028	54.011	56.066	2.055	55.4271	0	0	-58	-49	-52.2	-49.6667	SDN	CR	solitary
B	MovieStars_10	Tatum	T	2	23	1	0	19.69	60.469	45.205	-0.775216	45.205	61.35	16.145	57.3284	0	0	-63	-38	-45.4222	-38.6667	SDN	CR	solitary
B	MovieStars_10	Tatum	T	2	23	3	26.26	13.43	61.056	56.066	-0.371556	56.066	61.35	5.284	59.6597	0	0	-51	-43	-44.9677	-43.3333	SDN	CR	solitary
B	MovieStars_10	Tatum	T	2	26	2	63.98	5.81	61.35	47.847	-2.3241	47.847	61.35	13.503	55.2277	0	0	-63	-44	-50.9	-46.3333	SDN	CR	solitary
B	MovieStars_10	Tatum	T	2	26	4	16.1	5.37	66.927	59.589	-1.36648	59.589	66.927	7.338	62.8294	0	0	-62	-51	-54.8462	-51.6667	SDN	CR	solitary
B	MovieStars_10	Tatum	T	2	26	9	11.18	6.27	56.653	47.26	-1.49809	47.26	56.653	9.393	53.2355	0	0	-64	-52	-57.1111	-56	SDN	CR	solitary
B	MovieStars_10	Tatum	T	2	27	3	15.21	6.26	61.35	42.27	-3.04792	42.27	61.35	19.08	52.5875	0	0	-60	-48	-52.1111	-49.3333	SDN	CR	solitary
B	MovieStars_10	Tatum	T	2	27	6	195.37	9.4	72.211	43.737	-3.02915	43.737	72.211	28.474	61.6396	0	0	-61	-48	-51.6818	-48.6667	SDN	CR	solitary
B	MovieStars_10	Tatum	T	2	28	1	0	14.77	61.056	45.792	-1.03345	45.792	61.937	16.145	57.3871	0	0	-53	-35	-41.5	-35.6667	SDN	CR	solitary
B	MovieStars_10	Tatum	T	2	29	1	0	9.84	88.356	79.549	-0.89502	79.549	88.649	9.1	85.3339	0	0	-59	-48	-50.7826	-49	SDN	CR	solitary
B	MovieStars_10	Tatum	T	2	39	1	0	12.08	63.405	53.131	-0.850497	53.131	63.405	10.274	60.0095	0	0	-58	-43	-47.1667	-44.3333	SDN	CR	solitary
B	MovieStars_10	Tatum	T	2	42	4	14.32	12.08	61.35	50.195	-0.923427	50.195	61.35	11.155	57.1761	0	0	-57	-44	-50.2941	-47	SDN	CR	solitary
B	MovieStars_10	Tatum	T	2	42	6	19.68	11.64	61.937	44.911	-1.46271	44.911	61.937	17.026	54.4942	0	0	-59	-38	-44.75	-41.3333	SDN	CR	solitary
B	MovieStars_10	Tatum	T	2	80	1	0	22.37	61.937	50.782	-0.498659	50.782	62.818	12.036	56.9803	0	0	-61	-36	-45.2424	-42.6667	SDN	CR	solitary
B	MovieStars_10	Tatum	T	2	82	1	0	9.4	70.156	47.847	-2.3733	47.847	70.156	22.309	59.2001	0	0	-57	-43	-47.75	-44.6667	SDN	CR	solitary
B	MovieStars_10	Tatum	T	2	87	2	11.19	9.39	55.185	48.727	-0.687753	48.727	55.185	6.458	52.0894	0	0	-58	-43	-48.0455	-44.3333	SDN	CR	solitary
B	MovieStars_10	Tatum	T	2	87	6	81.02	8.95	60.469	52.544	-0.885475	52.544	60.469	7.925	56.9829	0	0	-59	-45	-51.5789	-49	SDN	CR	solitary
B	MovieStars_10	Tatum	T	2	104	3	223.71	14.76	58.121	36.986	-1.43191	36.986	60.469	23.483	50.9057	0	0	-63	-50	-56.2083	-53	SDN	CR	solitary
B	MovieStars_10	Tatum	T	2	109	1	0	15.66	59.882	52.25	-0.487356	52.25	59.882	7.632	57.4557	0	0	-52	-39	-43.8889	-39.6667	SDN	CR	solitary
B	MovieStars_10	Tatum	T	2	109	2	99.37	10.74	60.469	51.663	-0.819926	51.663	61.35	9.687	59.179	0	0	-64	-42	-49.3043	-45	SDN	CR	solitary
B	MovieStars_10	Tatum	T	2	110	3	25.06	4.47	56.653	48.14	-1.90447	48.14	56.653	8.513	52.58	0	0	-54	-34	-39.5455	-35.6667	SDN	CR	solitary
B	MovieStars_10	Tatum	T	2	111	1	0	17	56.653	37.573	-1.12235	37.573	56.653	19.08	53.0632	0	0	-56	-36	-44.2857	-40.3333	SDN	CR	solitary
B	MovieStars_10	Tatum	T	2	116	4	11.19	9.84	84.246	74.266	-1.01423	74.266	84.246	9.98	81.9206	0	0	-59	-46	-53.1875	-50.3333	SDN	CR	solitary
B	MovieStars_10	Tatum	T	2	119	1	0	21.48	57.534	40.802	-0.778957	40.802	57.534	16.732	51.4851	0	0	-60	-42	-49.2963	-44.6667	SDN	CR	solitary
B	MovieStars_10	Tatum	T	2	129	2	173.88	19.69	61.35	39.334	-1.11813	39.334	61.937	22.603	53.6634	0	0	-59	-44	-50.0571	-47	SDN	CR	solitary
B	MovieStars_10	Tatum	T	2	131	5	10.29	4.92	54.011	46.673	-1.49146	46.673	54.011	7.338	51.2968	0	0	-56	-45	-50.6667	-48.3333	SDN	CR	solitary
B	MovieStars_10	Tatum	T	2	134	1	0	8.5	53.718	46.673	-0.828824	46.673	53.718	7.045	51.0209	0	0	-53	-35	-41.1765	-39.3333	SDN	CR	solitary
B	MovieStars_11	Venie	B	2	3	6	16.11	3.58	76.908	76.027	-0.246089	76.027	76.908	0.881	76.4938	0	0	-54	-46	-48.7778	-47	SDN	CR	solitary
B	MovieStars_11	Venie	B	2	11	1	0	8.5	66.927	59.589	-0.863294	59.589	66.927	7.338	65.3608	0	0	-54	-44	-47.8667	-44.3333	SDN	CR	solitary
B	MovieStars_11	Venie	T	2	1	1	0	4.47	83.953	79.549	-0.985235	79.549	83.953	4.404	81.5469	0	0	-54	-42	-44.6364	-42.3333	SDN	CR	solitary
B	MovieStars_11	Venie	T	2	1	4	16.11	6.71	61.056	52.544	-1.26855	52.544	61.056	8.512	58.9594	0	0	-61	-54	-56.8125	-54.6667	SDN	CR	solitary
B	MovieStars_11	Venie	T	2	2	4	19.69	4.92	60.469	54.011	-1.3126	54.011	60.469	6.458	57.5694	0	0	-61	-57	-59.25	-58.3333	SDN	CR	solitary
B	MovieStars_11	Venie	T	2	2	5	103.18	3.13	58.121	56.947	-0.37508	56.947	58.121	1.174	57.772	0	0	-61	-50	-54.625	-51.6667	SDN	CR	solitary
B	MovieStars_11	Venie	T	2	2	6	121.47	2.24	82.778	76.027	-3.01384	76.027	82.778	6.751	80.1655	0	0	-53	-48	-51.6667	-51	SDN	CR	solitary
B	MovieStars_11	Venie	T	2	2	7	133.6	4.03	54.598	54.011	-0.145658	54.011	56.653	2.642	55.4859	0	0	-62	-57	-58.4	-57.3333	SDN	CR	solitary
B	MovieStars_11	Wilma	B	2	10	2	38.92	16.11	58.121	51.663	-0.400869	51.663	58.414	6.751	55.8259	0	0	-58	-42	-49.0312	-43.6667	SDN	CR	solitary
B	MovieStars_11	Wilma	B	2	11	1	0	4.03	63.405	61.056	-0.582878	61.056	63.405	2.349	62.5515	0	0	-65	-53	-58.2222	-54.6667	SDN	CR	solitary
B	MovieStars_11	Wilma	B	2	11	2	12.97	4.48	59.001	54.011	-1.11384	54.011	59.001	4.99	56.4427	0	0	-56	-50	-53.2	-51.6667	SDN	CR	solitary
B	MovieStars_12	Yetta	B	2	5	1	0	28.18	76.614	55.185	-0.760433	55.185	76.908	21.723	72.2619	0	0	-61	-43	-49.3333	-46	SDN	CR	solitary
B	MovieStars_12	Yetta	T	2	26	1	0	12.08	105.968	101.565	-0.364487	100.978	105.968	4.99	102.461	0	0	-63	-38	-50.2857	-44.6667	SDN	CR	solitary
B	MovieStars_12	Zaida	T	2	5	1	0	10.29	58.121	56.066	-0.199708	56.066	58.414	2.348	57.9527	0	0	-57	-35	-41.2083	-37	SDN	CR	solitary
B	MovieStars_12	Zaida	T	2	9	1	0	14.31	59.882	51.663	-0.574354	51.663	59.882	8.219	55.7763	0	0	-54	-39	-43.92	-40.6667	SDN	CR	solitary
B	MovieStars_12	Zaida	T	2	10	1	0	5.81	58.121	47.847	-1.76833	47.847	58.121	10.274	54.1558	0	0	-52	-44	-47.125	-46	SDN	CR	solitary
B	MovieStars_12	Zaida	T	2	18	1	0	8.5	78.082	60.469	-2.07212	60.469	78.082	17.613	68.7113	0	0	-56	-42	-48.4286	-45	SDN	CR	solitary
B	MovieStars_12	Zaida	T	2	27	1	0	18.34	59.882	33.17	-1.45649	33.17	61.937	28.767	57.0193	0	1	-51	-29	-35.1	-30.6667	SDN	CR	solitary
B	MovieStars_12	Zaida	T	2	41	2	61.74	8.95	54.598	40.508	-1.5743	40.508	54.598	14.09	50.6363	0	0	-58	-35	-42.619	-39.3333	SDN	CR	solitary
A	MovieStars_01	Adele	B	3	1	2	79.18	1.95	51.125	50.146	-0.502051	50.146	51.125	0.979	50.4663	0	0	-56	-48	-51.8333	-50.3333	SDN	CR	solitary
A	MovieStars_01	Adele	B	3	1	3	289.9	3.92	57.974	52.103	-1.4977	52.103	57.974	5.871	55.3202	0	0	-53	-46	-48.6	-47.3333	SDN	CR	solitary
A	MovieStars_01	Adele	B	3	5	5	81.14	7.43	80.968	77.544	-0.460834	77.544	80.968	3.424	79.2051	0	0	-52	-35	-40.3	-36.3333	SDN	CR	solitary
A	MovieStars_01	Adele	B	3	19	1	0	9.78	53.571	49.168	-0.450204	49.168	53.571	4.403	50.551	0	0	-58	-46	-49.4615	-46.3333	SDN	CR	solitary
A	MovieStars_01	Adele	B	3	20	1	0	11.74	53.571	48.679	-0.416695	48.679	53.571	4.892	51.6002	0	0	-64	-51	-56.3103	-53.6667	SDN	CR	solitary
A	MovieStars_01	Belen	B	3	17	1	0	12.13	68.737	62.377	-0.52432	62.377	68.737	6.36	65.5438	0	0	-53	-40	-46.8077	-44.3333	SDN	CR	solitary
A	MovieStars_01	Belen	B	3	17	2	345.89	3.13	84.393	83.904	-0.15623	83.904	84.393	0.489	84.2769	0	0	-61	-51	-53.7778	-52.3333	SDN	CR	solitary
A	MovieStars_01	Belen	B	3	22	1	0	13.3	62.377	58.953	-0.257444	58.953	62.377	3.424	61.4034	0	0	-56	-40	-46.8286	-40.3333	SDN	CR	solitary
A	MovieStars_01	Belen	B	3	22	2	380.2	7.44	60.909	56.996	-0.525941	56.996	60.909	3.913	59.6053	0	0	-53	-46	-48.45	-46	SDN	CR	solitary
A	MovieStars_01	Belen	B	3	30	2	193.8	5.87	83.414	79.99	-0.583305	79.99	83.414	3.424	82.3739	0	0	-51	-43	-46.5	-46	SDN	CR	solitary
A	MovieStars_03	Eliva	T	3	2	1	0	18.4	56.996	46.232	-0.585	46.232	56.996	10.764	54.8192	0	0	-63	-45	-53.075	-48.3333	SDN	CR	solitary
A	MovieStars_03	Eliva	T	3	7	1	0	4.7	57.485	55.528	-0.416383	55.528	57.485	1.957	57.1516	0	0	-60	-52	-55.8462	-54.3333	SDN	CR	solitary
A	MovieStars_03	Eliva	T	3	7	2	69.78	2.74	66.291	63.356	-1.07117	63.356	66.291	2.935	64.7064	0	0	-58	-50	-54.4	-52.5	SDN	CR	solitary
A	MovieStars_03	Eliva	T	3	8	2	406.69	6.26	53.571	45.743	-1.25048	45.743	53.571	7.828	50.6652	0	0	-63	-38	-44.4706	-39.3333	SDN	CR	solitary
A	MovieStars_03	Funny	T	3	3	2	174.09	7.04	73.63	66.291	-1.04247	66.291	74.608	8.317	69.3554	0	0	-61	-41	-50.8	-46.3333	SDN	CR	solitary
A	MovieStars_03	Funny	T	3	4	2	418.23	6.26	54.06	51.125	-0.46885	51.125	54.06	2.935	52.8986	0	0	-59	-53	-54.7647	-53.3333	SDN	CR	solitary
A	MovieStars_04	Grace	T	3	1	1	0	10.96	74.246	68.493	-0.524909	68.493	74.246	5.753	71.5913	0	0	-48	-35	-42.55	-38	SDN	CR	solitary
A	MovieStars_04	Hasel	T	3	8	1	0	15.27	55.068	45.753	-0.61002	45.753	55.068	9.315	52.0133	0	0	-58	-42	-47.075	-43.3333	SDN	CR	solitary
A	MovieStars_05	Imani	B	3	17	2	327.74	26.61	79.726	77.26	-0.0926719	77.26	79.726	2.466	78.7306	0	0	-64	-50	-55.9474	-53	SDN	CR	solitary
A	MovieStars_05	Imani	B	3	18	3	49.31	3.92	55.068	53.698	-0.34949	53.698	55.068	1.37	54.7029	0	0	-55	-46	-49.5556	-48.6667	SDN	CR	solitary
A	MovieStars_05	Imani	B	3	69	1	0	13.7	56.712	45.479	-0.819927	45.479	56.712	11.233	53.2021	0	0	-62	-42	-48.8387	-44.6667	SDN	CR	solitary
A	MovieStars_05	Imani	B	3	69	4	68.22	10.57	53.15	48.219	-0.466509	48.219	53.15	4.931	52.3744	0	0	-58	-44	-50.1739	-48.3333	SDN	CR	solitary
A	MovieStars_05	Imani	B	3	69	5	97.69	3.52	56.164	55.616	-0.155682	55.616	56.164	0.548	56.0257	0	0	-64	-52	-56.5	-53	SDN	CR	solitary
A	MovieStars_05	Imani	T	3	23	1	0	7.05	54.794	51.78	-0.427518	51.78	54.794	3.014	53.7853	0	0	-62	-48	-52.1579	-49.3333	SDN	CR	solitary
A	MovieStars_05	Imani	T	3	23	2	141.56	5.09	53.698	53.15	-0.107662	53.15	53.698	0.548	53.1801	0	0	-65	-53	-58.4286	-55.3333	SDN	CR	solitary
A	MovieStars_05	Imani	T	3	26	3	88.84	2.35	56.712	55.068	-0.699574	55.068	56.712	1.644	56.2899	0	0	-60	-52	-55.2857	-53	SDN	CR	solitary
A	MovieStars_05	Imani	T	3	26	4	338.43	2.35	53.698	53.15	-0.233191	53.15	54.246	1.096	53.543	0	0	-61	-50	-52.8333	-50.3333	SDN	CR	solitary
A	MovieStars_05	Imani	T	3	27	1	0	12.52	58.082	46.849	-0.897204	46.849	58.082	11.233	55.7373	0	0	-58	-43	-47.4848	-45.3333	SDN	CR	solitary
A	MovieStars_05	Jaida	B	3	3	1	0	10.17	56.712	46.849	-0.969813	46.849	57.26	10.411	54.0554	0	0	-50	-35	-44.7143	-39.6667	SDN	CR	solitary
A	MovieStars_05	Jaida	B	3	4	2	114.77	20.35	70.41	55.616	-0.726978	55.616	70.41	14.794	67.3507	0	0	-45	-21	-29.9348	-26.3333	SDN	CR	solitary
A	MovieStars_05	Jaida	B	3	4	4	325.42	3.13	58.63	57.534	-0.35016	57.534	58.63	1.096	58.2415	0	0	-61	-45	-51.1111	-48.6667	SDN	CR	solitary
A	MovieStars_05	Jaida	B	3	11	1	0	10.57	57.534	48.219	-0.881268	48.219	57.534	9.315	55.6828	0	0	-58	-43	-48.5455	-45.6667	SDN	CR	solitary
A	MovieStars_05	Jaida	B	3	18	2	101.91	9.4	64.931	51.232	-1.45734	51.232	64.931	13.699	58.4199	0	0	-58	-39	-45.7083	-40.6667	SDN	CR	solitary
A	MovieStars_05	Jaida	B	3	26	2	10.18	9	69.863	59.178	-1.18722	59.178	69.863	10.685	66.1465	0	0	-56	-42	-49.5263	-45.6667	SDN	CR	solitary
A	MovieStars_05	Jaida	B	3	27	1	0	16.83	61.643	46.849	-0.879026	46.849	61.643	14.794	55.3738	0	0	-62	-36	-44.0238	-38	SDN	CR	solitary
A	MovieStars_05	Jaida	B	3	29	1	0	8.22	81.095	55.068	-3.1663	54.794	81.095	26.301	63.1026	0	0	-63	-47	-53.7143	-48.6667	SDN	CR	solitary
A	MovieStars_05	Jaida	B	3	29	2	81.96	8.61	68.493	67.945	-0.0636469	67.945	68.767	0.822	68.5461	0	0	-53	-37	-45.3043	-41.6667	SDN	CR	solitary
A	MovieStars_05	Jaida	B	3	34	4	11.35	7.43	61.095	48.767	-1.65922	48.767	61.095	12.328	56.5152	0	0	-59	-43	-50.9167	-46.6667	SDN	CR	solitary
A	MovieStars_05	Jaida	B	3	38	3	82.98	10.95	54.794	46.301	-0.775616	46.301	54.794	8.493	50.2623	0	0	-57	-45	-48.9048	-46.6667	SDN	CR	solitary
A	MovieStars_05	Jaida	B	3	38	4	57.69	8.22	58.082	55.616	-0.3	55.616	58.63	3.014	58.1879	0	0	-56	-48	-51.3636	-49	SDN	CR	solitary
A	MovieStars_05	Jaida	B	3	48	3	127.95	1.96	64.931	63.561	-0.69898	63.561	64.931	1.37	64.637	0	0	-50	-42	-46	-45	SDN	CR	solitary
A	MovieStars_05	Jaida	B	3	48	6	133.65	5.09	55.616	50.41	-1.02279	50.41	55.616	5.206	54.481	0	0	-58	-50	-53	-52	SDN	CR	solitary
A	MovieStars_05	Jaida	B	3	50	4	70.57	5.08	61.917	61.643	-0.053937	61.643	62.465	0.822	62.0788	0	0	-56	-46	-50.7143	-48.6667	SDN	CR	solitary
A	MovieStars_05	Jaida	B	3	52	1	0	8.61	51.232	50.41	-0.0954704	50.41	52.602	2.192	52.0786	0	0	-59	-45	-50	-46	SDN	CR	solitary
A	MovieStars_05	Jaida	B	3	52	3	10.17	17.61	72.328	49.315	-1.30681	49.315	72.328	23.013	64.7759	0	0	-59	-50	-55.1923	-52	SDN	CR	solitary
A	MovieStars_05	Jaida	B	3	52	4	162.22	12.13	60	50.41	-0.790602	50.41	60	9.59	57.5747	0	0	-56	-42	-47.2903	-44.6667	SDN	CR	solitary
A	MovieStars_05	Jaida	B	3	57	1	0	1.96	54.794	53.15	-0.838776	53.15	54.794	1.644	53.9669	0	0	-53	-50	-51.3333	-50.6667	SDN	CR	solitary
A	MovieStars_05	Jaida	B	3	57	2	30.92	4.3	55.616	49.315	-1.46535	49.315	55.616	6.301	53.8427	0	0	-63	-55	-58.2857	-55.6667	SDN	CR	solitary
A	MovieStars_05	Jaida	B	3	58	4	111.5	18.79	55.616	47.945	-0.408249	47.945	55.616	7.671	53.1493	0	0	-57	-36	-44.7812	-44	SDN	CR	solitary
A	MovieStars_05	Jaida	B	3	61	3	308.97	9.78	71.78	60	-1.2045	60	71.78	11.78	65.7034	0	0	-55	-34	-46.0909	-40	SDN	CR	solitary
A	MovieStars_05	Jaida	B	3	72	3	146.3	3.52	55.616	50.958	-1.3233	50.958	55.616	4.658	53.2395	0	0	-56	-48	-52	-49	SDN	CR	solitary
A	MovieStars_05	Jaida	B	3	80	4	91.35	2.74	54.794	49.863	-1.79964	49.863	54.794	4.931	53.3669	0	0	-54	-48	-49.875	-49	SDN	CR	solitary
A	MovieStars_05	Jaida	B	3	82	4	16.05	2.74	76.164	69.315	-2.49964	69.315	76.164	6.849	72.9826	0	0	-54	-52	-53	-52.5	SDN	CR	solitary
A	MovieStars_05	Jaida	B	3	82	6	438.44	15.65	54.794	51.78	-0.192588	51.78	58.082	6.302	54.112	0	0	-65	-46	-53.05	-48	SDN	CR	solitary
A	MovieStars_05	Jaida	B	3	83	2	10.17	11.35	64.931	45.753	-1.68969	45.753	64.931	19.178	56.7601	0	0	-58	-40	-45.2	-40.6667	SDN	CR	solitary
A	MovieStars_05	Jaida	B	3	86	1	0	7.83	64.109	48.767	-1.95939	48.767	64.109	15.342	57.7188	0	0	-47	-42	-45.7	-43.3333	SDN	CR	solitary
A	MovieStars_05	Jaida	B	3	86	2	81.13	15.27	56.712	43.835	-0.843287	43.835	57.26	13.425	51.1102	0	0	-61	-39	-47.5517	-41.6667	SDN	CR	solitary
A	MovieStars_05	Jaida	B	3	93	1	0	10.96	55.616	54.794	-0.075	54.794	56.164	1.37	55.7969	0	0	-50	-36	-41.8621	-38.6667	SDN	CR	solitary
A	MovieStars_05	Jaida	B	3	93	2	465.81	7.44	52.328	51.78	-0.0736559	51.78	52.602	0.822	52.258	0	0	-46	-31	-37.7	-33.6667	SDN	CR	solitary
A	MovieStars_05	Jaida	B	3	93	7	104.47	8.22	65.479	63.013	-0.3	63.013	65.479	2.466	64.4165	0	0	-55	-46	-49.7727	-47	SDN	CR	solitary
A	MovieStars_05	Jaida	T	3	6	3	10.18	4.69	78.63	75.342	-0.701066	75.342	78.63	3.288	76.7581	0	0	-55	-51	-53.1538	-52.3333	SDN	CR	solitary
A	MovieStars_05	Jaida	T	3	6	7	18.78	5.48	64.383	53.15	-2.04982	53.15	64.383	11.233	60.7278	0	0	-56	-51	-54.2	-53.3333	SDN	CR	solitary
A	MovieStars_05	Jaida	T	3	11	2	32.09	10.57	78.63	47.945	-2.90303	47.945	78.63	30.685	65.4024	0	0	-52	-44	-47.6667	-44.6667	SDN	CR	solitary
A	MovieStars_05	Jaida	T	3	12	2	95.27	2.74	53.15	51.78	-0.5	51.78	53.15	1.37	52.6568	0	0	-47	-41	-43.25	-42.3333	SDN	CR	solitary
A	MovieStars_06	Lidia	T	3	8	2	110.56	8.22	56.066	53.131	-0.357056	53.131	56.653	3.522	55.8371	0	0	-63	-43	-49.4545	-44.6667	SDN	CR	solitary
A	MovieStars_06	Lidia	T	3	14	1	0	7.04	52.25	45.205	-1.00071	45.205	52.544	7.339	50.0299	0	0	-51	-43	-46.2632	-44	SDN	CR	solitary
A	MovieStars_06	Lidia	T	3	14	3	161.72	4.3	56.947	55.479	-0.341395	55.479	56.947	1.468	56.2748	0	0	-60	-51	-54.2727	-53	SDN	CR	solitary
B	MovieStars_07	Mamie	B	3	6	6	78.24	122.51	64.285	56.947	-0.0598972	56.947	64.872	7.925	61.7438	0	0	-53	-27	-33.8439	-30.6667	SDN	CR	solitary
B	MovieStars_07	Naoma	T	3	2	1	0	12.52	65.459	59.589	-0.46885	59.589	65.459	5.87	63.6442	0	0	-60	-48	-53.6786	-49.6667	SDN	CR	solitary
B	MovieStars_08	Olive	T	3	9	6	15.26	3.91	70.743	61.056	-2.47749	61.056	70.743	9.687	64.9551	0	0	-58	-52	-54.1	-53	SDN	CR	solitary
B	MovieStars_08	Olive	T	3	10	6	12.13	5.87	68.395	54.011	-2.45043	54.011	68.395	14.384	61.7562	0	0	-63	-50	-56.6667	-56	SDN	CR	solitary
B	MovieStars_08	Olive	T	3	26	2	212.56	6.66	55.185	54.598	-0.0881381	53.718	55.185	1.467	54.1946	0	0	-61	-48	-52.7222	-48.3333	SDN	CR	solitary
B	MovieStars_08	Olive	T	3	31	1	0	11.74	68.688	58.414	-0.875128	58.414	68.688	10.274	65.8452	0	0	-60	-43	-49.5926	-45.3333	SDN	CR	solitary
B	MovieStars_08	Olive	T	3	32	1	0	9.79	68.395	61.056	-0.749642	61.056	68.395	7.339	65.5947	0	0	-60	-46	-51.5	-48.3333	SDN	CR	solitary
B	MovieStars_08	Olive	T	3	42	3	243.79	4.7	61.35	44.324	-3.62255	44.324	61.35	17.026	53.5006	0	0	-60	-58	-58.8333	-58.3333	SDN	CR	solitary
B	MovieStars_10	Somer	T	3	3	2	95.3	7.16	53.718	51.076	-0.368994	51.076	54.011	2.935	53.3517	0	0	-64	-50	-55.4286	-54	SDN	CR	solitary
B	MovieStars_10	Somer	T	3	6	1	0	18.35	74.559	55.479	-1.03978	55.479	74.559	19.08	69.021	0	0	-57	-32	-41.1622	-35	SDN	CR	solitary
B	MovieStars_10	Somer	T	3	8	1	0	9.84	75.146	46.379	-2.92348	46.379	75.146	28.767	64.7635	0	0	-60	-36	-45.913	-41.3333	SDN	CR	solitary
B	MovieStars_10	Somer	T	3	9	1	0	8.95	56.947	52.544	-0.491955	52.544	56.947	4.403	54.5096	0	0	-56	-43	-47.7059	-44.3333	SDN	CR	solitary
B	MovieStars_10	Somer	T	3	11	1	0	12.09	64.285	55.479	-0.728371	55.479	64.285	8.806	60.8806	0	0	-62	-47	-53.7143	-51	SDN	CR	solitary
B	MovieStars_10	Somer	T	3	11	3	131.05	13.87	59.001	46.673	-0.888825	46.673	59.001	12.328	55.6581	0	0	-62	-49	-55.7895	-53	SDN	CR	solitary
B	MovieStars_10	Somer	T	3	23	4	234.59	17.89	57.534	54.598	-0.164114	52.544	57.534	4.99	56.1	0	0	-65	-51	-58.05	-51.5	SDN	CR	solitary
B	MovieStars_10	Tatum	T	3	1	3	78.34	13.42	56.066	50.195	-0.437481	50.195	56.947	6.752	54.5674	0	1	-62	-38	-49.0667	-41.5	SDN	CR	solitary
B	MovieStars_10	Tatum	T	3	5	4	98.07	13.87	62.524	47.847	-1.05818	47.847	62.524	14.677	55.7172	0	0	-59	-45	-50.625	-46.6667	SDN	CR	solitary
B	MovieStars_10	Tatum	T	3	9	5	17.45	3.13	59.001	56.066	-0.9377	56.066	59.001	2.935	57.4935	0	0	-61	-50	-53.125	-51	SDN	CR	solitary
B	MovieStars_10	Tatum	T	3	9	8	12.53	2.68	56.066	49.315	-2.51903	49.315	56.066	6.751	52.263	0	0	-44	-34	-38.2857	-36.3333	SDN	CR	solitary
B	MovieStars_10	Tatum	T	3	15	3	76.72	8.95	57.534	47.847	-1.08235	47.847	57.534	9.687	52.4393	0	0	-50	-38	-43.7857	-41	SDN	CR	solitary
B	MovieStars_10	Tatum	T	3	33	5	406.4	10.74	53.718	43.737	-0.92933	43.444	53.718	10.274	50.6884	0	0	-63	-48	-52.9545	-49.6667	SDN	CR	solitary
B	MovieStars_10	Tatum	T	3	40	2	70.24	8.06	73.091	60.469	-1.566	60.469	73.091	12.622	67.5506	0	0	-53	-43	-48.4118	-44.6667	SDN	CR	solitary
B	MovieStars_10	Tatum	T	3	40	4	24.34	5.37	76.027	73.679	-0.437244	72.211	78.962	6.751	74.3515	0	0	-57	-48	-52.75	-51	SDN	CR	solitary
B	MovieStars_10	Tatum	T	3	44	3	97.79	7.16	59.882	46.673	-1.84483	46.673	59.882	13.209	53.4225	0	0	-53	-48	-51.1	-49.3333	SDN	CR	solitary
B	MovieStars_10	Tatum	T	3	44	4	78.92	1.79	61.056	59.882	-0.655866	59.882	61.056	1.174	60.4622	0	0	-54	-51	-52.6	-52	SDN	CR	solitary
B	MovieStars_10	Tatum	T	3	45	1	0	15.21	85.42	78.375	-0.463182	78.375	85.42	7.045	83.7457	0	0	-60	-36	-43.5429	-37	SDN	CR	solitary
B	MovieStars_10	Tatum	T	3	45	3	51.94	3.14	55.479	47.847	-2.43057	47.847	55.479	7.632	51.9317	0	0	-56	-47	-51.625	-49.3333	SDN	CR	solitary
B	MovieStars_10	Tatum	T	3	48	1	0	22.37	57.534	52.25	-0.236209	52.25	57.534	5.284	56.8916	0	0	-61	-42	-52.1212	-45.6667	SDN	CR	solitary
B	MovieStars_11	Wilma	B	3	3	2	53.59	3.14	87.181	84.833	-0.747771	84.833	87.181	2.348	86.4006	0	0	-56	-37	-43.25	-39.6667	SDN	CR	solitary
B	MovieStars_12	Yetta	T	3	8	1	0	14.31	72.798	61.937	-0.75898	61.937	72.798	10.861	70.2061	0	0	-64	-41	-46.9	-44.6667	SDN	CR	solitary
B	MovieStars_12	Zaida	T	3	7	2	88.59	4.93	61.056	59.589	-0.297566	59.589	61.056	1.467	60.7275	0	0	-52	-38	-43.75	-40.3333	SDN	CR	solitary
B	MovieStars_12	Zaida	T	3	7	3	151.83	5.81	64.285	53.131	-1.91979	53.131	64.285	11.154	59.8622	0	0	-64	-44	-51.4286	-45.6667	SDN	CR	solitary
B	MovieStars_12	Zaida	T	3	12	1	0	8.95	57.534	54.011	-0.393631	54.011	58.121	4.11	57.2656	0	0	-61	-42	-46.8	-43	SDN	CR	solitary
B	MovieStars_08	Olive	B	4	1	1	0	16.83	61.35	49.315	-0.715092	49.315	61.35	12.035	58.3971	0	0	-63	-45	-51.5909	-48	SDN	CR	solitary
B	MovieStars_08	Polly	T	4	7	3	402.98	16.04	56.653	52.25	-0.274501	52.25	56.947	4.697	55.3922	0	0	-65	-51	-56.8205	-52.3333	SDN	CR	solitary
B	MovieStars_08	Polly	T	4	7	4	96.05	4.31	59.882	53.718	-1.43016	53.718	59.882	6.164	56.8685	0	0	-63	-55	-58.5714	-56.3333	SDN	CR	solitary
B	MovieStars_08	Polly	T	4	7	5	90.21	4.7	61.35	61.056	-0.0625532	61.056	61.35	0.294	61.1194	0	0	-60	-50	-53.8462	-51.6667	SDN	CR	solitary
B	MovieStars_08	Polly	T	4	10	2	14.87	16.44	76.614	56.066	-1.24988	56.066	76.614	20.548	67.6045	0	0	-59	-42	-50.0312	-45.3333	SDN	CR	solitary
B	MovieStars_10	Somer	T	4	3	3	68.32	6.26	64.872	47.26	-2.81342	47.26	64.872	17.612	56.9062	0	0	-55	-46	-49.2	-46.3333	SDN	CR	solitary
B	MovieStars_10	Somer	T	4	16	3	215.19	10.29	57.534	47.847	-0.941399	47.847	57.534	9.687	53.3	0	0	-61	-48	-54.4286	-50.3333	SDN	CR	solitary
B	MovieStars_10	Somer	T	4	31	1	0	12.08	77.495	73.091	-0.36457	72.798	77.495	4.697	74.5723	0	0	-63	-47	-50.9643	-48	SDN	CR	solitary
B	MovieStars_10	Somer	T	4	33	1	0	19.68	82.778	61.056	-1.10376	61.056	83.365	22.309	70.9092	0	0	-59	-42	-49.2703	-43.3333	SDN	CR	solitary
B	MovieStars_10	Somer	T	4	42	1	0	7.61	61.056	51.663	-1.2343	51.663	61.056	9.393	58.2128	0	0	-57	-40	-45.8889	-43	SDN	CR	solitary
B	MovieStars_10	Tatum	T	4	15	2	12.53	19.24	66.927	44.911	-1.14428	44.911	66.927	22.016	59.5389	0	0	-61	-42	-49.4348	-45.3333	SDN	CR	solitary
B	MovieStars_10	Tatum	T	4	17	2	18.35	9.84	61.937	45.205	-1.70041	45.205	61.937	16.732	56.8705	0	0	-53	-35	-41.9545	-38.3333	SDN	CR	solitary
B	MovieStars_10	Tatum	T	4	20	1	0	15.21	86.301	52.25	-2.23872	52.25	86.888	34.638	70.9354	0	0	-56	-44	-47.9565	-44.6667	SDN	CR	solitary
B	MovieStars_10	Tatum	T	4	22	1	0	9.84	59.882	51.076	-0.894919	51.076	59.882	8.806	55.9479	0	0	-47	-36	-40.2174	-36.6667	SDN	CR	solitary
B	MovieStars_10	Tatum	T	4	25	1	0	13.42	67.221	50.782	-1.22496	50.782	67.221	16.439	62.5242	0	0	-55	-31	-37.28	-33	SDN	CR	solitary
B	MovieStars_10	Tatum	T	4	59	2	26.84	2.24	59.001	54.598	-1.96562	54.598	59.001	4.403	57.506	0	0	-60	-51	-55	-53.6667	SDN	CR	solitary
B	MovieStars_11	Venie	B	4	2	1	0	12.08	58.414	53.131	-0.437334	53.131	58.414	5.283	57.2258	0	0	-62	-40	-48.037	-41.6667	SDN	CR	solitary
A	MovieStars_01	Adele	B	2	18	1	0	34.05	55.528	50.636	-0.143671	50.636	78.522	27.886	69.0244	0	1	-61	-31	-41.9688	-35.6667	TUD	CR	solitary
A	MovieStars_01	Adele	B	2	45	1	0	9.39	52.592	54.06	0.156337	52.592	55.039	2.447	54.1498	0	1	-55	-42	-48.68	-43.6667	TUD	CR	solitary
A	MovieStars_01	Adele	B	2	49	2	64.58	23.87	59.442	60.42	0.0409719	59.442	62.866	3.424	61.1792	0	1	-48	-25	-32.7581	-28.3333	TUD	CR	solitary
A	MovieStars_01	Adele	B	2	52	1	0	70.45	70.694	78.033	0.104173	70.205	90.753	20.548	82.1131	0	1	-62	-29	-41.1	-33	TUD	CR	solitary
A	MovieStars_01	Belen	B	2	29	1	0	12.52	67.759	58.463	-0.742492	58.463	68.737	10.274	66.897	0	1	-50	-34	-38.4074	-35	TUD	CR	solitary
A	MovieStars_01	Belen	B	2	33	1	0	9.4	73.63	65.313	-0.884787	65.313	78.033	12.72	73.5056	0	1	-54	-41	-47.1304	-44.3333	TUD	CR	solitary
A	MovieStars_01	Belen	B	2	37	1	0	12.53	69.227	65.802	-0.273344	65.802	73.14	7.338	71.1331	0	1	-58	-41	-48.0625	-43.6667	TUD	CR	solitary
A	MovieStars_01	Belen	B	2	38	1	0	7.44	77.788	77.544	-0.0327957	77.544	79.99	2.446	78.6988	0	1	-64	-50	-55.8333	-51.3333	TUD	CR	solitary
A	MovieStars_01	Belen	B	2	45	1	0	9.39	65.802	61.399	-0.468903	61.399	67.27	5.871	64.466	0	1	-52	-43	-47.0952	-43.6667	TUD	CR	solitary
A	MovieStars_01	Belen	B	2	45	2	126.69	15.66	55.528	54.549	-0.062516	54.549	63.356	8.807	57.3572	0	1	-57	-32	-40.3421	-34.6667	TUD	CR	solitary
A	MovieStars_01	Belen	B	2	45	3	189.39	12.13	52.103	48.189	-0.322671	48.189	54.06	5.871	52.7629	0	1	-51	-36	-42.7333	-38.3333	TUD	CR	solitary
A	MovieStars_01	Belen	B	2	61	1	0	16.43	54.549	56.017	0.0893488	54.549	61.888	7.339	59.0411	0	1	-55	-39	-46.0556	-41.3333	TUD	CR	solitary
A	MovieStars_01	Belen	B	2	68	5	276.4	9.39	59.931	58.463	-0.156337	58.463	62.377	3.914	61.5411	0	1	-67	-50	-55.2941	-52	TUD	CR	solitary
A	MovieStars_01	Belen	B	2	71	1	0	15.65	66.78	61.888	-0.312588	61.888	68.248	6.36	66.6949	0	1	-61	-48	-52.6341	-48.6667	TUD	CR	solitary
A	MovieStars_01	Belen	B	2	72	1	0	25.45	67.27	60.909	-0.249941	60.909	84.882	23.973	74.0483	0	1	-60	-41	-49.2581	-43	TUD	CR	solitary
A	MovieStars_01	Belen	B	2	76	1	0	14.88	72.162	59.442	-0.854839	59.442	74.608	15.166	71.2312	0	1	-52	-41	-45.3929	-43	TUD	CR	solitary
A	MovieStars_01	Belen	B	2	77	1	0	13.7	67.27	61.888	-0.392847	61.888	78.522	16.634	70.8357	0	1	-60	-43	-50.9167	-45.3333	TUD	CR	solitary
A	MovieStars_01	Belen	B	2	78	1	0	16.04	57.974	53.571	-0.274501	53.571	61.888	8.317	59.2946	0	1	-53	-44	-48.119	-44.3333	TUD	CR	solitary
A	MovieStars_01	Belen	B	2	79	2	26.62	9.78	63.356	63.845	0.05	63.356	66.78	3.424	65.7708	0	1	-61	-44	-50.4615	-46	TUD	CR	solitary
A	MovieStars_01	Belen	B	2	81	1	0	16.83	79.99	67.759	-0.726738	67.759	80.968	13.209	74.9214	0	1	-59	-42	-48.2381	-43	TUD	CR	solitary
A	MovieStars_01	Belen	B	2	82	1	0	17.22	61.888	67.759	0.340941	61.888	73.63	11.742	69.9281	0	1	-59	-39	-47.3333	-42	TUD	CR	solitary
A	MovieStars_01	Belen	B	2	90	1	0	18.79	69.227	58.953	-0.54678	58.953	72.162	13.209	68.1812	0	1	-53	-36	-43.0571	-39.3333	TUD	CR	solitary
A	MovieStars_01	Belen	B	2	92	1	0	16.83	66.291	62.377	-0.232561	62.377	73.63	11.253	70.8108	0	1	-65	-39	-49.8571	-42.3333	TUD	CR	solitary
A	MovieStars_01	Belen	B	2	100	2	47.13	14.87	99.07	100.538	0.0987223	99.07	101.027	1.957	100.193	0	1	-51	-44	-45.3636	-44	TUD	CR	solitary
A	MovieStars_01	Belen	B	2	101	3	106.77	10.56	51.614	50.636	-0.0926136	50.146	52.592	2.446	51.6229	0	1	-65	-37	-48.08	-42	TUD	CR	solitary
A	MovieStars_02	Chana	B	2	2	1	0	26.23	42.318	49.657	0.279794	42.318	59.931	17.613	55.3286	0	1	-55	-40	-45.566	-40.6667	TUD	CR	solitary
A	MovieStars_02	Chana	B	2	4	4	27.79	25.44	50.636	39.383	-0.442335	39.383	55.528	16.145	51.749	0	1	-53	-36	-44.069	-38.6667	TUD	CR	solitary
A	MovieStars_02	Chana	B	2	7	2	84.94	14.48	58.463	35.958	-1.55421	35.958	59.442	23.484	50.9602	0	1	-57	-43	-50.5833	-45.6667	TUD	CR	solitary
A	MovieStars_02	Chana	B	2	9	1	0	26.61	34.491	34.98	0.0183765	34.491	56.996	22.505	53.1634	0	1	-56	-36	-44.0417	-39	TUD	CR	solitary
A	MovieStars_02	Chana	B	2	12	1	0	20.35	59.442	42.808	-0.817396	42.808	65.313	22.505	55.2104	0	1	-53	-37	-44.3333	-40	TUD	CR	solitary
A	MovieStars_02	Chana	B	2	22	1	0	16.44	50.636	46.232	-0.267883	46.232	59.931	13.699	50.104	0	1	-56	-46	-51.1	-48.3333	TUD	CR	solitary
A	MovieStars_02	Chana	B	2	24	7	73.35	17.22	50.636	46.722	-0.227294	46.722	53.082	6.36	50.4186	0	1	-59	-51	-54.6538	-51.3333	TUD	CR	solitary
A	MovieStars_02	Chana	B	2	24	8	98.08	23.09	43.786	49.168	0.233088	43.786	65.802	22.016	53.8937	0	1	-55	-40	-46.8163	-42.3333	TUD	CR	solitary
A	MovieStars_02	Chana	B	2	24	10	42.27	14.48	48.189	48.679	0.0338398	48.189	55.528	7.339	51.3274	0	1	-55	-39	-46.5667	-44	TUD	CR	solitary
A	MovieStars_02	Chana	B	2	33	4	76.72	25.44	40.851	39.383	-0.0577044	39.383	61.888	22.505	50.0535	0	1	-55	-28	-41.5	-38	TUD	CR	solitary
A	MovieStars_02	Chana	B	2	34	2	21.52	11.74	51.614	46.232	-0.458433	46.232	53.082	6.85	50.8646	0	1	-52	-42	-45.6207	-43	TUD	CR	solitary
A	MovieStars_02	Chana	B	2	36	1	0	10.96	52.592	52.592	0	52.592	54.06	1.468	53.7027	0	1	-60	-41	-46.037	-43.3333	TUD	CR	solitary
A	MovieStars_02	Chana	B	2	43	1	0	17.22	56.996	39.872	-0.994425	39.872	59.442	19.57	53.7517	0	1	-58	-33	-45.0833	-37	TUD	CR	solitary
A	MovieStars_02	Chana	B	2	45	2	225.52	23.88	50.636	52.103	0.0614322	50.636	56.506	5.87	54.3982	0	1	-61	-46	-52.5882	-48.6667	TUD	CR	solitary
A	MovieStars_02	Delia	B	2	20	1	0	22.31	65.802	63.845	-0.0877185	63.845	83.414	19.569	73.4102	0	1	-61	-48	-52.0667	-48.3333	TUD	CR	solitary
A	MovieStars_02	Delia	B	2	22	1	0	19.57	66.78	48.679	-0.924936	48.679	69.227	20.548	57.1907	0	1	-59	-39	-46.3077	-41	TUD	CR	solitary
A	MovieStars_02	Delia	B	2	28	1	0	14.09	49.168	35.469	-0.97225	35.469	54.549	19.08	50.4835	0	1	-62	-45	-50.2703	-46.3333	TUD	CR	solitary
A	MovieStars_02	Delia	B	2	34	1	0	14.48	49.657	49.657	0	49.657	54.549	4.892	53.1242	0	1	-51	-38	-44.7429	-40.6667	TUD	CR	solitary
A	MovieStars_02	Delia	B	2	43	1	0	14.48	59.931	58.953	-0.0675414	58.953	73.14	14.187	66.3911	0	1	-56	-41	-45.7568	-41.3333	TUD	CR	solitary
A	MovieStars_02	Delia	B	2	45	4	75.3	18.01	64.334	41.829	-1.24958	41.829	68.737	26.908	61.5678	0	1	-55	-38	-45.2778	-42	TUD	CR	solitary
A	MovieStars_03	Elvia	T	2	1	1	0	23.1	53.571	44.765	-0.381212	44.765	55.528	10.763	54.2883	0	1	-65	-44	-51.3	-48.3333	TUD	CR	solitary
A	MovieStars_03	Elvia	T	2	1	3	78.87	24.26	60.909	51.614	-0.383141	51.614	65.313	13.699	55.4086	0	1	-62	-47	-55.02	-49.6667	TUD	CR	solitary
A	MovieStars_03	Elvia	T	2	3	1	0	17.62	55.528	53.571	-0.111067	53.571	59.931	6.36	57.29	0	1	-59	-37	-47.3714	-41.6667	TUD	CR	solitary
A	MovieStars_03	Elvia	T	2	4	2	71.74	11.74	54.549	51.125	-0.291652	51.125	56.017	4.892	54.782	0	1	-60	-49	-54.7407	-51.6667	TUD	CR	solitary
A	MovieStars_03	Elvia	T	2	9	1	0	10.96	47.7	47.7	0	47.7	51.614	3.914	50.311	0	1	-59	-40	-44.8621	-41	TUD	CR	solitary
A	MovieStars_03	Elvia	T	2	10	1	0	11.74	57.485	56.506	-0.0833901	56.506	61.399	4.893	59.8085	0	1	-56	-39	-45.8519	-42.3333	TUD	CR	solitary
A	MovieStars_05	Imani	B	2	8	1	0	18.78	67.397	46.849	-1.09414	46.849	81.643	34.794	69.8914	0	1	-59	-42	-48.8158	-44	TUD	CR	solitary
A	MovieStars_05	Imani	B	2	10	5	122.74	15.26	51.78	48.219	-0.233355	48.219	53.698	5.479	51.9096	0	1	-61	-44	-50.05	-47	TUD	CR	solitary
A	MovieStars_05	Imani	B	2	22	1	0	16.05	60	48.219	-0.734019	48.219	62.465	14.246	59.2907	0	1	-58	-40	-45.9032	-41	TUD	CR	solitary
A	MovieStars_05	Imani	B	2	25	1	0	14.09	51.232	51.232	0	51.232	53.15	1.918	52.6068	0	1	-57	-43	-47.8286	-44	TUD	CR	solitary
A	MovieStars_05	Imani	B	2	26	1	0	19.18	60	60	0	60	68.767	8.767	65.455	0	1	-60	-47	-51.6757	-47.3333	TUD	CR	solitary
A	MovieStars_05	Imani	B	2	26	3	14.09	23.09	60	49.863	-0.439021	49.863	69.863	20	61.0081	0	1	-58	-37	-45	-42.3333	TUD	CR	solitary
A	MovieStars_05	Imani	B	2	26	6	83.56	16.05	52.328	53.15	0.051215	52.328	55.616	3.288	54.1304	0	1	-62	-49	-54.9744	-51.3333	TUD	CR	solitary
A	MovieStars_05	Imani	B	2	48	1	0	15.65	56.712	49.863	-0.437636	49.863	62.465	12.602	57.618	0	1	-52	-40	-45.4167	-42	TUD	CR	solitary
A	MovieStars_05	Imani	B	2	50	2	408.26	15.66	65.479	53.15	-0.787292	53.15	66.849	13.699	58.2244	0	1	-61	-49	-54.8421	-50.6667	TUD	CR	solitary
A	MovieStars_05	Imani	B	2	77	1	0	47.36	80.273	82.191	0.0404983	80.273	83.561	3.288	82.521	0	1	-54	-37	-44.7541	-38	TUD	CR	solitary
A	MovieStars_05	Imani	B	2	101	7	98.63	16.04	43.835	50.41	0.409913	43.835	60	16.165	50.3535	0	1	-59	-40	-48.5294	-44.6667	TUD	CR	solitary
A	MovieStars_05	Imani	T	2	8	3	62.23	15.66	56.712	51.78	-0.314943	51.78	66.849	15.069	56.8848	0	1	-62	-53	-57	-55	TUD	CR	solitary
A	MovieStars_05	Imani	T	2	32	1	0	21.52	56.164	57.534	0.0636617	56.164	63.561	7.397	61.0941	0	1	-64	-48	-53.1731	-50	TUD	CR	solitary
A	MovieStars_05	Jaida	B	2	3	1	0	12.53	49.863	49.315	-0.043735	49.315	52.328	3.013	51.118	0	1	-52	-37	-43.4783	-38	TUD	CR	solitary
A	MovieStars_05	Jaida	B	2	4	1	0	28.18	67.945	55.616	-0.437509	55.616	77.808	22.192	72.8172	0	1	-55	-37	-41.1	-38	TUD	CR	solitary
A	MovieStars_05	Jaida	B	2	5	1	0	12.92	58.082	55.068	-0.233282	55.068	62.465	7.397	58.4632	0	1	-48	-38	-42.7	-40	TUD	CR	solitary
A	MovieStars_05	Jaida	B	2	9	1	0	28.18	55.616	44.383	-0.398616	44.383	64.383	20	54.9626	0	1	-56	-30	-38.1094	-32.3333	TUD	CR	solitary
A	MovieStars_05	Jaida	B	2	10	1	0	21.14	51.232	50.684	-0.0259224	50.684	64.931	14.247	57.4413	0	1	-62	-37	-45.6111	-40	TUD	CR	solitary
A	MovieStars_05	Jaida	B	2	12	1	0	13.31	59.178	59.178	0	59.178	61.643	2.465	60.1519	0	1	-54	-35	-42.4194	-37.6667	TUD	CR	solitary
A	MovieStars_05	Jaida	B	2	15	1	0	19.96	66.301	54.794	-0.576503	54.794	69.315	14.521	65.7035	0	1	-59	-38	-47.6458	-43	TUD	CR	solitary
A	MovieStars_05	Jaida	B	2	17	1	0	15.27	66.027	61.095	-0.322986	61.095	69.315	8.22	67.2674	0	1	-53	-39	-45.4857	-41.3333	TUD	CR	solitary
A	MovieStars_05	Jaida	B	2	17	2	99.02	11.74	55.616	54.246	-0.116695	54.246	56.712	2.466	55.7597	0	1	-61	-48	-55.3103	-52	TUD	CR	solitary
A	MovieStars_05	Jaida	B	2	18	1	0	20.35	54.794	46.849	-0.390418	46.849	57.534	10.685	53.8246	0	1	-61	-42	-51.5102	-45.3333	TUD	CR	solitary
A	MovieStars_05	Jaida	B	2	19	1	0	16.83	54.794	57.26	0.146524	54.794	65.479	10.685	60.7107	0	1	-56	-39	-47.1667	-41	TUD	CR	solitary
A	MovieStars_05	Jaida	B	2	21	1	0	20.35	52.602	46.301	-0.309631	46.301	55.068	8.767	53.1266	0	1	-57	-43	-49.0755	-44.3333	TUD	CR	solitary
A	MovieStars_05	Jaida	B	2	25	2	75.53	14.49	58.082	64.109	0.415942	58.082	72.328	14.246	62.9594	0	1	-61	-41	-47.7059	-42	TUD	CR	solitary
A	MovieStars_05	Jaida	B	2	27	5	98.39	17.22	47.945	49.863	0.111382	47.945	51.232	3.287	50.0008	0	1	-47	-31	-35.6889	-32	TUD	CR	solitary
A	MovieStars_05	Jaida	B	2	28	1	0	14.48	66.849	65.479	-0.0946133	65.479	69.863	4.384	68.6377	0	1	-57	-36	-42.7742	-37.3333	TUD	CR	solitary
A	MovieStars_05	Jaida	B	2	31	3	392.24	19.18	55.068	48.219	-0.357091	48.219	56.712	8.493	54.863	0	1	-63	-37	-44.2326	-40.3333	TUD	CR	solitary
A	MovieStars_05	Jaida	B	2	31	4	85.4	23.48	49.863	50.684	0.0349659	49.863	61.643	11.78	55.9878	0	1	-61	-39	-48.4773	-40.6667	TUD	CR	solitary
A	MovieStars_05	Jaida	B	2	33	2	337.59	16.05	63.013	57.26	-0.358442	57.26	64.383	7.123	63.103	0	1	-56	-30	-39.6857	-33.3333	TUD	CR	solitary
A	MovieStars_05	Jaida	B	2	39	1	0	18.79	49.863	44.931	-0.26248	44.931	51.232	6.301	50.0771	0	1	-60	-39	-46.2708	-41	TUD	CR	solitary
A	MovieStars_05	Jaida	B	2	53	1	0	15.27	49.315	45.479	-0.251212	45.479	51.232	5.753	50.0034	0	1	-57	-35	-41.5429	-36.3333	TUD	CR	solitary
A	MovieStars_05	Jaida	B	2	55	1	0	12.14	57.26	51.232	-0.49654	51.232	59.178	7.946	55.8142	0	1	-59	-42	-51.0625	-45.3333	TUD	CR	solitary
A	MovieStars_05	Jaida	B	2	73	3	127.42	14.09	58.63	49.863	-0.622214	49.863	59.452	9.589	55.3295	0	1	-60	-48	-53.6471	-49	TUD	CR	solitary
A	MovieStars_05	Jaida	B	2	74	1	0	11.74	80.273	78.63	-0.139949	78.63	82.465	3.835	81.0145	0	1	-56	-44	-47.9032	-44.6667	TUD	CR	solitary
A	MovieStars_05	Jaida	B	2	75	1	0	27	57.534	53.698	-0.142074	53.698	63.013	9.315	61.4103	0	1	-58	-43	-50.0938	-46	TUD	CR	solitary
A	MovieStars_05	Jaida	B	2	80	1	0	19.18	53.698	53.698	0	53.698	57.534	3.836	56.682	0	1	-55	-41	-45.3958	-41.6667	TUD	CR	solitary
A	MovieStars_05	Jaida	B	2	80	2	154.32	21.14	64.931	64.383	-0.0259224	64.109	74.246	10.137	68.234	0	1	-60	-39	-46.92	-44	TUD	CR	solitary
A	MovieStars_05	Jaida	B	2	80	4	10.18	17.61	66.301	54.794	-0.653436	54.794	67.945	13.151	65.1612	0	1	-58	-33	-41.4634	-35	TUD	CR	solitary
A	MovieStars_05	Jaida	B	2	81	1	0	24.66	64.109	51.232	-0.522182	51.232	66.849	15.617	63.627	0	1	-54	-35	-43.8958	-40	TUD	CR	solitary
A	MovieStars_05	Jaida	B	2	87	5	367.43	18.79	68.493	50.41	-0.962374	50.41	69.863	19.453	65.5619	0	1	-56	-32	-42.375	-36	TUD	CR	solitary
A	MovieStars_05	Jaida	B	2	87	7	282.35	18.39	55.068	48.767	-0.342632	48.767	59.452	10.685	55.108	0	1	-60	-42	-51	-48.3333	TUD	CR	solitary
A	MovieStars_05	Jaida	B	2	92	1	0	20.75	49.315	47.945	-0.0660241	47.945	54.246	6.301	51.7311	0	1	-57	-44	-50.1212	-45.3333	TUD	CR	solitary
A	MovieStars_05	Jaida	B	2	93	1	0	19.96	67.945	51.78	-0.80987	51.78	70.958	19.178	68.4771	0	1	-62	-33	-40.381	-35.3333	TUD	CR	solitary
A	MovieStars_05	Jaida	B	2	94	2	14.48	14.49	52.602	45.753	-0.472671	45.753	53.698	7.945	50.8649	0	1	-54	-39	-46.0333	-42.3333	TUD	CR	solitary
A	MovieStars_05	Jaida	B	2	94	4	55.3	20.74	68.767	43.835	-1.20212	43.835	71.78	27.945	61.6366	0	1	-54	-28	-43.1628	-38	TUD	CR	solitary
A	MovieStars_05	Jaida	B	2	98	1	0	22.3	64.383	41.917	-1.00744	41.917	68.767	26.85	56.2639	0	1	-60	-42	-50.25	-45	TUD	CR	solitary
A	MovieStars_05	Jaida	B	2	114	1	0	19.57	49.863	48.767	-0.0560041	48.767	67.397	18.63	56.3301	0	1	-60	-43	-48.5143	-44.6667	TUD	CR	solitary
A	MovieStars_05	Jaida	B	2	120	4	291.32	7.04	66.849	69.315	0.350284	66.849	70.41	3.561	69.4132	0	1	-49	-33	-38.2	-35	TUD	CR	solitary
A	MovieStars_05	Jaida	B	2	127	2	206.09	29.36	61.095	46.301	-0.503883	46.301	66.849	20.548	61.2481	0	1	-58	-43	-49.6667	-44.6667	TUD	CR	solitary
A	MovieStars_05	Jaida	B	2	138	4	131.82	25.05	64.931	55.616	-0.371856	55.616	70.958	15.342	66.4014	0	1	-54	-34	-43.7049	-39.3333	TUD	CR	solitary
A	MovieStars_05	Jaida	B	2	142	2	69.67	6.26	54.246	55.068	0.13131	54.246	56.712	2.466	55.9171	0	1	-62	-47	-51.8824	-48	TUD	CR	solitary
A	MovieStars_05	Jaida	B	2	142	3	102.47	16.04	52.602	64.109	0.717394	52.328	72.328	20	59.7694	0	1	-60	-44	-50.6216	-46	TUD	CR	solitary
A	MovieStars_05	Jaida	B	2	142	6	33.66	31.7	51.232	42.465	-0.276562	42.465	60	17.535	52.7588	0	1	-65	-31	-44.7174	-38	TUD	CR	solitary
A	MovieStars_05	Jaida	B	2	142	8	54.01	27.4	37.534	45.753	0.299964	37.534	59.178	21.644	51.8786	0	1	-55	-37	-46.5417	-40.6667	TUD	CR	solitary
A	MovieStars_05	Jaida	B	2	144	1	0	6.27	49.863	49.863	0	49.863	50.684	0.821	50.4733	0	1	-51	-39	-43.8235	-40	TUD	CR	solitary
A	MovieStars_05	Jaida	B	2	148	3	52.33	25.83	49.863	47.397	-0.0954704	47.397	55.616	8.219	52.5016	0	1	-64	-31	-37.9701	-31.6667	TUD	CR	solitary
A	MovieStars_05	Jaida	B	2	150	5	93.34	7.05	64.383	64.383	0	64.383	67.945	3.562	66.4656	0	1	-54	-40	-47.3158	-44.3333	TUD	CR	solitary
A	MovieStars_05	Jaida	B	2	152	4	72.56	11.35	51.78	49.315	-0.217181	49.315	53.15	3.835	52.0181	0	1	-52	-36	-43.0667	-39.6667	TUD	CR	solitary
A	MovieStars_05	Jaida	B	2	154	1	0	14.49	57.534	55.616	-0.132367	55.616	67.945	12.329	62.1522	0	1	-54	-42	-48.0357	-43.3333	TUD	CR	solitary
A	MovieStars_05	Jaida	B	2	165	1	0	17.23	52.328	49.315	-0.174869	49.315	55.068	5.753	53.6719	0	1	-62	-41	-48.5556	-42.3333	TUD	CR	solitary
A	MovieStars_05	Jaida	B	2	166	1	0	19.96	44.383	51.78	0.370591	44.383	60.547	16.164	52.22	0	1	-61	-33	-44.9796	-36.6667	TUD	CR	solitary
A	MovieStars_05	Jaida	B	2	166	3	59.65	10.18	64.931	63.013	-0.188409	63.013	66.027	3.014	65.0879	0	1	-53	-40	-44.2593	-40.6667	TUD	CR	solitary
A	MovieStars_05	Jaida	B	2	166	6	106.81	18.79	54.246	58.63	0.233316	54.246	67.397	13.151	59.6585	0	1	-56	-36	-47.6875	-43.5	TUD	CR	solitary
A	MovieStars_05	Jaida	B	2	168	2	85.33	10.17	59.178	49.315	-0.969813	49.315	60	10.685	54.4124	0	1	-54	-43	-46.85	-43.3333	TUD	CR	solitary
A	MovieStars_05	Jaida	B	2	171	5	97.3	25.44	57.534	61.643	0.161517	57.534	66.849	9.315	64.5906	0	1	-57	-34	-40.8	-35.3333	TUD	CR	solitary
A	MovieStars_05	Jaida	B	2	171	8	62.93	16.05	33.698	44.931	0.699875	33.698	54.246	20.548	50.3604	0	1	-51	-33	-41.9762	-37	TUD	CR	solitary
A	MovieStars_05	Jaida	B	2	173	1	0	20.74	67.945	57.26	-0.515188	57.26	68.767	11.507	66.7905	0	1	-55	-41	-47	-42.6667	TUD	CR	solitary
A	MovieStars_05	Jaida	B	2	173	3	102.7	20.35	66.849	49.315	-0.861622	49.315	69.863	20.548	65.1073	0	1	-57	-32	-41.5789	-36.6667	TUD	CR	solitary
A	MovieStars_05	Jaida	B	2	199	5	140	10.96	79.178	80.273	0.0999088	79.178	82.191	3.013	80.9232	0	1	-55	-36	-43.6667	-38.6667	TUD	CR	solitary
A	MovieStars_05	Jaida	B	2	205	3	308.53	24.66	55.616	53.15	-0.1	53.15	63.561	10.411	60.5454	0	1	-63	-44	-49.0877	-45.3333	TUD	CR	solitary
A	MovieStars_05	Jaida	B	2	206	1	0	9.79	63.561	60.547	-0.307865	60.547	67.397	6.85	64.6452	0	1	-60	-44	-52.1538	-47.6667	TUD	CR	solitary
A	MovieStars_05	Jaida	B	2	208	1	0	23.49	62.465	46.849	-0.664794	46.849	65.479	18.63	61.7794	0	1	-57	-32	-43.4286	-35.6667	TUD	CR	solitary
A	MovieStars_05	Jaida	B	2	212	1	0	23.88	49.315	61.095	0.4933	49.315	73.424	24.109	57.05	0	1	-58	-39	-45.0385	-41.6667	TUD	CR	solitary
A	MovieStars_05	Jaida	B	2	213	1	0	20.35	50.684	46.849	-0.188452	46.849	53.15	6.301	51.925	0	1	-53	-38	-44.575	-39	TUD	CR	solitary
A	MovieStars_05	Jaida	T	2	3	1	0	19.96	67.945	68.767	0.0411824	67.945	76.712	8.767	74.3899	0	1	-61	-41	-49.9	-45.6667	TUD	CR	solitary
A	MovieStars_06	Karis	B	2	1	1	0	18.39	50.782	49.315	-0.0797716	49.315	55.479	6.164	53.7697	0	1	-63	-38	-45.2917	-41.6667	TUD	CR	solitary
A	MovieStars_06	Karis	B	2	3	1	0	13.69	59.589	56.066	-0.257341	56.066	67.221	11.155	60.9527	0	1	-60	-43	-49.4333	-46	TUD	CR	solitary
A	MovieStars_06	Karis	B	2	3	3	99.69	18.79	55.479	61.056	0.296807	55.479	72.211	16.732	66.3654	0	1	-64	-44	-49.2439	-44.3333	TUD	CR	solitary
A	MovieStars_06	Karis	B	2	9	1	0	20.35	52.25	34.931	-0.851057	34.931	54.598	19.667	51.8469	0	1	-59	-39	-46.875	-43	TUD	CR	solitary
A	MovieStars_06	Karis	B	2	18	1	0	20.74	69.275	51.663	-0.84918	51.663	76.614	24.951	69.8196	0	1	-59	-37	-45.52	-41.6667	TUD	CR	solitary
A	MovieStars_06	Karis	T	2	5	8	126.73	9.4	70.743	63.405	-0.780638	63.405	73.091	9.686	70.7649	0	1	-60	-48	-50.85	-49	TUD	CR	solitary
A	MovieStars_06	Karis	T	2	13	1	0	13.3	51.663	46.379	-0.397293	46.379	54.011	7.632	52.6397	0	1	-63	-43	-49.9286	-46	TUD	CR	solitary
A	MovieStars_06	Karis	T	2	21	1	0	14.88	73.679	63.992	-0.651008	63.992	81.311	17.319	72.0323	0	1	-62	-45	-52.8889	-48.3333	TUD	CR	solitary
A	MovieStars_06	Karis	T	2	23	1	0	17.22	52.25	48.727	-0.204588	48.727	55.185	6.458	52.8245	0	1	-58	-45	-50.6905	-46.6667	TUD	CR	solitary
A	MovieStars_06	Karis	T	2	23	3	105.05	17.22	48.14	52.25	0.238676	48.14	61.35	13.21	55.1278	0	1	-62	-44	-53.1765	-48	TUD	CR	solitary
A	MovieStars_06	Karis	T	2	30	1	0	14.88	54.598	48.727	-0.394556	48.727	56.947	8.22	55.4339	0	1	-65	-56	-61.3667	-59	TUD	CR	solitary
A	MovieStars_06	Karis	T	2	35	2	74.48	19.57	49.315	46.379	-0.150026	46.379	59.589	13.21	52.2705	0	1	-65	-42	-50.0233	-43.6667	TUD	CR	solitary
A	MovieStars_06	Karis	T	2	40	1	0	21.92	42.857	43.444	0.0267792	42.857	52.25	9.393	50.0954	0	1	-64	-43	-49.2	-45.3333	TUD	CR	solitary
A	MovieStars_06	Karis	T	2	41	1	0	22.7	68.688	51.663	-0.75	51.663	70.156	18.493	65.6831	0	1	-64	-41	-49.1538	-45	TUD	CR	solitary
A	MovieStars_06	Karis	T	2	44	1	0	22.31	55.185	48.727	-0.289467	48.727	73.679	24.952	66.511	0	1	-63	-48	-54.1613	-48.3333	TUD	CR	solitary
A	MovieStars_06	Lidia	B	2	1	1	0	10.96	56.066	52.25	-0.348175	52.25	58.414	6.164	54.442	0	1	-57	-42	-49.7778	-46.6667	TUD	CR	solitary
A	MovieStars_06	Lidia	B	2	3	1	0	12.14	50.782	48.14	-0.217628	48.14	51.663	3.523	50.774	0	1	-57	-44	-48.6207	-45.6667	TUD	CR	solitary
A	MovieStars_06	Lidia	B	2	6	1	0	15.26	56.653	49.608	-0.461664	49.608	65.459	15.851	57.9199	0	1	-51	-41	-46.4324	-43.6667	TUD	CR	solitary
A	MovieStars_06	Lidia	B	2	6	2	59.49	18.4	57.534	50.782	-0.366957	50.782	63.405	12.623	56.8407	0	1	-60	-46	-53.0571	-50.3333	TUD	CR	solitary
A	MovieStars_06	Lidia	B	2	8	1	0	19.18	56.066	47.847	-0.428519	47.847	62.524	14.677	54.9441	0	1	-60	-47	-54.0417	-50.6667	TUD	CR	solitary
A	MovieStars_06	Lidia	B	2	8	5	238.63	14.87	52.25	51.663	-0.0394755	51.663	56.947	5.284	55.014	0	1	-65	-52	-56.0645	-53.6667	TUD	CR	solitary
A	MovieStars_06	Lidia	T	2	5	2	49.71	16.83	47.847	48.14	0.0174094	47.847	52.544	4.697	51.7303	0	1	-58	-41	-45.05	-42.3333	TUD	CR	solitary
A	MovieStars_06	Lidia	T	2	5	5	126.23	10.96	70.743	64.285	-0.589234	63.405	73.091	9.686	68.4645	0	1	-65	-51	-54.5714	-52.3333	TUD	CR	solitary
A	MovieStars_06	Lidia	T	2	19	5	70.21	20.75	58.121	33.17	-1.20246	33.17	61.937	28.767	51.8281	0	1	-51	-40	-46.5152	-43.3333	TUD	CR	solitary
A	MovieStars_06	Lidia	T	2	19	8	83.13	12.13	52.544	49.315	-0.2662	49.315	54.011	4.696	52.6444	0	1	-60	-36	-42.4	-38.6667	TUD	CR	solitary
A	MovieStars_06	Lidia	T	2	19	9	158.52	18.78	51.663	47.26	-0.234452	47.26	55.479	8.219	53.5577	0	1	-63	-40	-50.9091	-46.3333	TUD	CR	solitary
A	MovieStars_06	Lidia	T	2	20	1	0	14.09	50.195	45.792	-0.312491	45.792	54.011	8.219	52.2904	0	1	-62	-35	-42.2973	-36.6667	TUD	CR	solitary
A	MovieStars_06	Lidia	T	2	27	1	0	22.7	52.544	36.105	-0.724185	36.105	55.185	19.08	51.5269	0	1	-57	-39	-43.1667	-39	TUD	CR	solitary
A	MovieStars_06	Lidia	T	2	28	1	0	6.27	49.608	51.076	0.234131	49.608	52.544	2.936	51.7193	0	1	-57	-44	-50.5294	-47.3333	TUD	CR	solitary
B	MovieStars_07	Mamie	B	2	1	1	0	29.35	68.395	80.43	0.410051	68.395	93.639	25.244	85.2442	0	1	-58	-40	-48.5909	-44.6667	TUD	CR	solitary
B	MovieStars_07	Mamie	B	2	6	1	0	21.14	76.908	62.524	-0.680416	62.524	87.769	25.245	75.0609	0	1	-55	-41	-46.3778	-42.3333	TUD	CR	solitary
B	MovieStars_07	Mamie	B	2	11	2	23.09	29.36	64.872	69.275	0.149966	64.872	91.585	26.713	77.3653	0	1	-57	-42	-46.8103	-42	TUD	CR	solitary
B	MovieStars_07	Mamie	B	2	11	3	222.09	19.57	68.688	69.863	0.0600409	68.688	84.833	16.145	79.0636	0	1	-59	-43	-50.6333	-45	TUD	CR	solitary
B	MovieStars_07	Mamie	B	2	23	9	261.17	11.35	70.156	63.405	-0.594802	63.405	72.798	9.393	70.9984	0	1	-61	-37	-43.1364	-38.6667	TUD	CR	solitary
B	MovieStars_07	Mamie	B	2	27	1	0	14.48	51.076	47.847	-0.222997	47.847	52.544	4.697	51.3332	0	1	-62	-45	-50.6316	-46.6667	TUD	CR	solitary
B	MovieStars_07	Mamie	B	2	27	3	113.38	20.36	56.947	47.847	-0.446955	47.847	65.459	17.612	60.3964	0	1	-60	-45	-52.0345	-49.6667	TUD	CR	solitary
B	MovieStars_07	Naoma	B	2	9	2	11.75	16.04	78.375	48.727	-1.84838	48.727	79.843	31.116	70.7285	0	1	-58	-41	-49.8519	-47.6667	TUD	CR	solitary
B	MovieStars_07	Naoma	B	2	9	4	247.87	14.87	87.181	67.808	-1.30282	67.808	88.649	20.841	83.0403	0	1	-61	-47	-55.3793	-51.6667	TUD	CR	solitary
B	MovieStars_07	Naoma	B	2	9	6	107.64	13.7	77.495	65.753	-0.85708	65.753	83.953	18.2	78.6999	0	1	-57	-50	-52.8095	-50.6667	TUD	CR	solitary
B	MovieStars_07	Naoma	B	2	11	3	147.43	29.74	67.808	76.614	0.2961	67.808	91.585	23.777	84.2292	0	1	-62	-39	-49.0238	-41	TUD	CR	solitary
B	MovieStars_07	Naoma	B	2	12	1	0	12.91	81.017	73.679	-0.568397	73.679	84.833	11.154	82.1786	0	1	-56	-42	-47.3636	-43.6667	TUD	CR	solitary
B	MovieStars_07	Naoma	B	2	18	2	10.96	15.65	81.898	67.221	-0.937827	67.221	84.833	17.612	82.061	0	1	-57	-41	-45.6765	-42.3333	TUD	CR	solitary
B	MovieStars_07	Naoma	B	2	18	5	36.01	18.4	70.156	53.131	-0.925272	53.131	71.33	18.199	64.5118	0	1	-62	-43	-50.6111	-45.3333	TUD	CR	solitary
B	MovieStars_07	Naoma	B	2	20	1	0	14.87	78.375	69.275	-0.61197	69.275	79.549	10.274	77.7079	0	1	-58	-34	-41.3611	-37	TUD	CR	solitary
B	MovieStars_07	Naoma	B	2	20	4	65.75	8.61	78.375	70.156	-0.954588	70.156	81.017	10.861	78.4512	0	1	-57	-41	-47.1667	-43	TUD	CR	solitary
B	MovieStars_07	Naoma	B	2	21	3	127.86	8.22	63.992	61.35	-0.321411	54.598	74.266	19.668	64.6067	0	1	-59	-44	-51.5	-46.6667	TUD	CR	solitary
B	MovieStars_07	Naoma	B	2	31	3	26.62	20.74	59.589	52.25	-0.353857	52.25	61.35	9.1	58.8857	0	1	-62	-42	-47.32	-42.3333	TUD	CR	solitary
B	MovieStars_07	Naoma	B	2	33	1	0	11.35	70.156	64.285	-0.517269	64.285	72.798	8.513	70.715	0	1	-55	-35	-42.8621	-37	TUD	CR	solitary
B	MovieStars_07	Naoma	B	2	40	1	0	18.4	69.863	56.947	-0.701957	56.947	77.495	20.548	72.4565	0	1	-65	-39	-47.9762	-43.3333	TUD	CR	solitary
B	MovieStars_07	Naoma	B	2	41	7	273.94	14.87	60.469	52.544	-0.532952	52.544	62.524	9.98	60.7278	0	1	-58	-40	-46.25	-41.6667	TUD	CR	solitary
B	MovieStars_07	Naoma	B	2	44	1	0	28.18	56.653	47.26	-0.333322	47.26	63.992	16.732	59.5992	0	1	-64	-42	-49.6545	-43.6667	TUD	CR	solitary
B	MovieStars_07	Naoma	B	2	46	1	0	11.74	60.469	58.121	-0.2	58.121	61.35	3.229	60.5406	0	1	-62	-42	-49.7742	-46	TUD	CR	solitary
B	MovieStars_07	Naoma	T	2	11	4	140.54	14.09	61.937	58.121	-0.27083	58.121	65.753	7.632	62.1881	0	1	-59	-48	-52.1429	-49.6667	TUD	CR	solitary
B	MovieStars_07	Naoma	T	2	12	6	261.53	8.22	70.743	69.275	-0.178589	69.275	72.798	3.523	71.7549	0	1	-55	-38	-43	-40	TUD	CR	solitary
B	MovieStars_08	Olive	T	2	1	1	0	18.79	70.156	62.524	-0.406173	62.524	75.146	12.622	72.1185	0	1	-58	-42	-48.8718	-44.6667	TUD	CR	solitary
B	MovieStars_08	Olive	T	2	2	1	0	25.44	53.718	58.414	0.184591	53.718	75.146	21.428	66.2698	0	1	-58	-38	-48.2692	-42	TUD	CR	solitary
B	MovieStars_08	Olive	T	2	21	1	0	17.23	57.534	50.195	-0.425943	50.195	59.001	8.806	56.6858	0	1	-60	-38	-46.3488	-41.3333	TUD	CR	solitary
B	MovieStars_08	Olive	T	2	31	3	56.2	12.52	56.066	43.737	-0.984744	43.737	57.534	13.797	52.895	0	1	-63	-48	-56.2759	-50.3333	TUD	CR	solitary
B	MovieStars_08	Polly	T	2	3	2	153.68	12.52	55.479	52.544	-0.234425	52.544	61.056	8.512	56.3477	0	1	-56	-39	-46.2273	-42.6667	TUD	CR	solitary
B	MovieStars_08	Polly	T	2	20	1	0	15.26	47.26	43.444	-0.250066	43.444	56.653	13.209	51.2523	0	1	-56	-38	-47.1471	-41.3333	TUD	CR	solitary
B	MovieStars_08	Polly	T	2	21	4	331.95	9.39	52.544	53.131	0.0625133	52.544	54.011	1.467	53.5321	0	1	-59	-49	-52.44	-49.3333	TUD	CR	solitary
B	MovieStars_09	Randi	B	2	1	2	131.38	13.31	55.185	48.14	-0.529301	48.14	57.534	9.394	54.4484	0	1	-61	-47	-52.9286	-49.6667	TUD	CR	solitary
B	MovieStars_10	Somer	B	2	9	1	0	26.85	42.857	54.011	0.415419	42.857	71.33	28.473	62.6502	0	1	-59	-45	-49.8431	-46	TUD	CR	solitary
B	MovieStars_10	Somer	B	2	9	2	60.58	16.55	56.947	52.25	-0.283807	52.25	60.469	8.219	58.1551	0	1	-57	-38	-43.0833	-39	TUD	CR	solitary
B	MovieStars_10	Somer	B	2	9	5	89.7	24.16	55.479	54.011	-0.0607616	54.011	71.624	17.613	64.8582	0	1	-54	-41	-45.7059	-41.6667	TUD	CR	solitary
B	MovieStars_10	Somer	B	2	9	6	210.31	10.29	55.479	53.718	-0.171137	53.718	58.414	4.696	56.8177	0	1	-63	-54	-58.2174	-56	TUD	CR	solitary
B	MovieStars_10	Somer	B	2	15	1	0	18.34	50.195	53.718	0.192094	50.195	57.534	7.339	55.9229	0	1	-53	-33	-40.1429	-34.3333	TUD	CR	solitary
B	MovieStars_10	Somer	B	2	15	2	68.46	28.64	54.011	44.911	-0.317737	44.911	65.753	20.842	58.3407	0	1	-60	-33	-43.5323	-38.6667	TUD	CR	solitary
B	MovieStars_10	Somer	B	2	15	3	56.76	8.5	54.011	56.066	0.241765	53.718	59.882	6.164	56.89	0	1	-60	-50	-54.6875	-53.6667	TUD	CR	solitary
B	MovieStars_10	Somer	B	2	15	5	87.91	8.95	50.195	59.589	1.04961	50.195	67.221	17.026	59.8677	0	1	-60	-39	-46.9524	-41.6667	TUD	CR	solitary
B	MovieStars_10	Somer	B	2	15	6	82.23	13.42	51.076	42.27	-0.656185	42.27	52.25	9.98	50.0541	0	1	-59	-38	-43.5161	-39.3333	TUD	CR	solitary
B	MovieStars_10	Somer	B	2	15	7	104.95	18.79	55.185	55.479	0.0156466	55.185	65.753	10.568	59.8751	0	1	-61	-49	-53.625	-50.6667	TUD	CR	solitary
B	MovieStars_10	Somer	B	2	15	8	57.72	25.95	56.653	45.792	-0.418536	45.792	62.524	16.732	58.1978	0	1	-57	-31	-39.2321	-34.6667	TUD	CR	solitary
B	MovieStars_10	Somer	B	2	28	1	0	16.56	52.544	53.718	0.0708937	52.544	59.589	7.045	55.7117	0	1	-64	-43	-50.9722	-46.6667	TUD	CR	solitary
B	MovieStars_10	Somer	B	2	29	3	105.98	7.16	54.011	54.598	0.0819832	54.011	55.479	1.468	54.9511	0	1	-61	-54	-57.3529	-56	TUD	CR	solitary
B	MovieStars_10	Somer	T	2	1	2	116.29	19.23	53.718	47.26	-0.335829	47.26	57.534	10.274	54.7787	0	1	-64	-54	-59.037	-55	TUD	CR	solitary
B	MovieStars_10	Somer	T	2	3	1	0	30.87	80.43	55.479	-0.80826	55.479	87.769	32.29	74.2229	0	1	-59	-43	-52.3793	-46.6667	TUD	CR	solitary
B	MovieStars_10	Somer	T	2	7	6	43.04	28.19	41.976	36.399	-0.197836	36.399	68.395	31.996	56.0369	0	1	-64	-43	-51.4	-45	TUD	CR	solitary
B	MovieStars_10	Somer	T	2	12	1	0	12.97	66.927	63.992	-0.226291	63.992	73.679	9.687	71.3489	0	1	-63	-42	-48.52	-44.3333	TUD	CR	solitary
B	MovieStars_10	Somer	T	2	28	1	0	17	75.44	72.211	-0.189941	72.211	77.495	5.284	75.8921	0	1	-51	-41	-46.0606	-42.6667	TUD	CR	solitary
B	MovieStars_10	Somer	T	2	28	2	109.08	10.74	79.843	79.843	0	79.843	81.017	1.174	80.1418	0	1	-60	-49	-55.1579	-52.3333	TUD	CR	solitary
B	MovieStars_10	Somer	T	2	38	1	0	31.76	67.808	54.598	-0.415932	54.598	70.156	15.558	66.904	0	1	-61	-34	-44.8596	-41.3333	TUD	CR	solitary
B	MovieStars_10	Somer	T	2	53	1	0	14.77	61.056	59.882	-0.0794854	59.589	65.753	6.164	60.8904	0	1	-60	-46	-53.7037	-50.6667	TUD	CR	solitary
B	MovieStars_10	Somer	T	2	60	2	152.34	8.95	65.753	67.808	0.229609	65.753	68.688	2.935	67.4181	0	1	-62	-47	-54.1667	-51.6667	TUD	CR	solitary
B	MovieStars_10	Somer	T	2	63	2	82.37	15.22	56.653	53.131	-0.231406	53.131	59.589	6.458	57.9494	0	1	-55	-37	-44.4286	-39.3333	TUD	CR	solitary
B	MovieStars_10	Somer	T	2	63	6	176.42	7.16	69.275	68.395	-0.122905	68.395	70.743	2.348	69.7845	0	1	-61	-53	-57.3529	-55	TUD	CR	solitary
B	MovieStars_10	Somer	T	2	67	6	319.87	12.97	67.808	69.863	0.158443	67.808	72.211	4.403	71.2341	0	1	-60	-43	-50.2	-45	TUD	CR	solitary
B	MovieStars_10	Somer	T	2	70	1	0	25.05	52.544	49.608	-0.117206	49.608	63.405	13.797	60.0642	0	1	-63	-41	-50.2941	-46	TUD	CR	solitary
B	MovieStars_10	Somer	T	2	70	2	52.53	22.37	62.818	52.544	-0.459276	52.544	73.091	20.547	68.6319	0	1	-56	-34	-43.05	-36.6667	TUD	CR	solitary
B	MovieStars_10	Somer	T	2	70	3	94.5	28.63	56.947	44.324	-0.440901	44.324	78.375	34.051	69.2196	0	1	-60	-35	-48.1064	-42.3333	TUD	CR	solitary
B	MovieStars_10	Somer	T	2	70	6	176.15	22.82	45.205	37.573	-0.334443	37.573	56.653	19.08	51.548	0	1	-64	-47	-51.8182	-47.3333	TUD	CR	solitary
B	MovieStars_10	Somer	T	2	75	1	0	14.77	56.066	53.131	-0.198714	53.131	59.001	5.87	57.6632	0	1	-62	-45	-52.0606	-47.3333	TUD	CR	solitary
B	MovieStars_10	Somer	T	2	83	1	0	16.55	43.737	45.792	0.124169	43.737	51.663	7.926	50.094	0	1	-65	-44	-50.0333	-44.6667	TUD	CR	solitary
B	MovieStars_10	Somer	T	2	84	2	123.58	12.53	69.275	71.33	0.164006	69.275	78.082	8.807	72.8436	0	1	-62	-52	-57.5417	-54.3333	TUD	CR	solitary
B	MovieStars_10	Somer	T	2	94	1	0	19.24	61.35	56.947	-0.228846	56.947	67.221	10.274	63.3415	0	1	-56	-44	-48.5682	-45	TUD	CR	solitary
B	MovieStars_10	Somer	T	2	107	1	0	16.55	51.663	49.608	-0.124169	49.608	63.405	13.797	56.836	0	1	-63	-44	-51.8095	-48	TUD	CR	solitary
B	MovieStars_10	Somer	T	2	107	4	29.98	21.03	43.444	52.544	0.432715	43.444	73.091	29.647	56.1724	0	1	-64	-47	-55.3667	-50.6667	TUD	CR	solitary
B	MovieStars_10	Somer	T	2	112	3	197.31	26.4	76.908	56.066	-0.78947	56.066	78.082	22.016	69.9792	0	1	-62	-41	-51.3793	-45.3333	TUD	CR	solitary
B	MovieStars_10	Tatum	T	2	2	2	83.67	16.11	52.25	50.782	-0.0911235	50.782	56.066	5.284	53.8533	0	1	-61	-49	-53.0938	-49.6667	TUD	CR	solitary
B	MovieStars_10	Tatum	T	2	27	7	93.45	25.05	55.479	59.589	0.164072	55.479	88.356	32.877	70.6475	0	1	-60	-43	-51.4375	-46	TUD	CR	solitary
B	MovieStars_10	Tatum	T	2	35	1	0	31.32	50.782	42.857	-0.253033	42.857	62.524	19.667	57.8541	0	1	-61	-39	-47.0635	-42.6667	TUD	CR	solitary
B	MovieStars_10	Tatum	T	2	37	1	0	29.08	51.076	36.105	-0.514821	36.105	60.469	24.364	54.5536	0	1	-60	-42	-50.26	-46.3333	TUD	CR	solitary
B	MovieStars_10	Tatum	T	2	63	4	96.72	16.56	78.962	57.534	-1.29396	57.534	82.778	25.244	73.7523	0	1	-58	-47	-53	-48.3333	TUD	CR	solitary
B	MovieStars_10	Tatum	T	2	63	5	224.9	24.16	73.679	45.792	-1.15426	45.792	75.146	29.354	68.7129	0	1	-60	-42	-49.0727	-44	TUD	CR	solitary
B	MovieStars_10	Tatum	T	2	76	1	0	19.24	61.35	50.782	-0.549272	50.782	63.405	12.623	60.0853	0	1	-58	-42	-48.72	-45.3333	TUD	CR	solitary
B	MovieStars_10	Tatum	T	2	77	1	0	19.69	62.524	50.782	-0.596343	50.782	66.927	16.145	58.2919	0	1	-62	-40	-47.5778	-42	TUD	CR	solitary
B	MovieStars_10	Tatum	T	2	82	3	36.46	28.19	74.559	47.847	-0.94757	47.847	82.778	34.931	71.4391	0	1	-63	-38	-49	-43.3333	TUD	CR	solitary
B	MovieStars_10	Tatum	T	2	82	6	133	30.43	64.872	56.066	-0.289385	56.066	83.953	27.887	70.6071	0	1	-56	-36	-45.1	-39.6667	TUD	CR	solitary
B	MovieStars_10	Tatum	T	2	87	5	283.27	12.98	43.444	50.782	0.565331	43.444	54.011	10.567	51.8946	0	1	-63	-44	-50.4167	-48	TUD	CR	solitary
B	MovieStars_10	Tatum	T	2	87	8	102.71	16.11	55.185	51.663	-0.218622	51.663	58.121	6.458	55.6935	0	1	-65	-47	-55.85	-53.3333	TUD	CR	solitary
B	MovieStars_10	Tatum	T	2	87	11	94.35	16.56	51.076	54.011	0.177234	51.076	57.534	6.458	56.0622	0	1	-65	-44	-52.3243	-46.3333	TUD	CR	solitary
B	MovieStars_10	Tatum	T	2	87	12	71.93	27.74	56.066	43.737	-0.444448	43.737	66.34	22.603	59.4797	0	1	-61	-42	-50.3714	-46.6667	TUD	CR	solitary
B	MovieStars_10	Tatum	T	2	87	18	74.72	23.72	61.056	39.921	-0.89102	39.921	62.818	22.897	57.5877	0	1	-59	-43	-49.2	-45.3333	TUD	CR	solitary
B	MovieStars_10	Tatum	T	2	108	1	0	24.61	53.718	42.857	-0.441325	42.857	56.947	14.09	53.2047	0	1	-58	-33	-41.7	-36.6667	TUD	CR	solitary
B	MovieStars_10	Tatum	T	2	110	1	0	15.21	63.405	68.395	0.328074	63.405	74.266	10.861	69.513	0	1	-60	-36	-45.4571	-39.6667	TUD	CR	solitary
B	MovieStars_10	Tatum	T	2	116	1	0	25.95	53.131	44.911	-0.316763	44.911	68.688	23.777	54.492	0	1	-62	-40	-51.697	-47.6667	TUD	CR	solitary
B	MovieStars_10	Tatum	T	2	116	7	332.02	25.5	61.056	40.508	-0.805804	40.508	76.027	35.519	59.225	0	1	-58	-35	-45.3125	-39.3333	TUD	CR	solitary
B	MovieStars_10	Tatum	T	2	116	8	141.64	10.74	56.066	54.598	-0.136685	53.718	60.469	6.751	56.9024	0	1	-64	-47	-51.2857	-47	TUD	CR	solitary
B	MovieStars_10	Tatum	T	2	127	1	0	10.74	57.534	48.727	-0.820019	48.727	58.414	9.687	55.0372	0	1	-60	-45	-50.0526	-46.6667	TUD	CR	solitary
B	MovieStars_10	Tatum	T	2	129	1	0	22.37	40.802	44.324	0.157443	40.802	54.011	13.209	50.067	0	1	-60	-37	-45.5435	-39	TUD	CR	solitary
B	MovieStars_10	Tatum	T	2	131	1	0	15.21	58.121	49.315	-0.578961	49.315	60.469	11.154	58.246	0	1	-52	-41	-45.0909	-42	TUD	CR	solitary
B	MovieStars_10	Tatum	T	2	134	2	89.48	22.82	56.066	52.544	-0.154338	52.544	58.414	5.87	56.7166	0	1	-54	-39	-47.0238	-42	TUD	CR	solitary
B	MovieStars_11	Venie	B	2	5	1	0	15.66	56.066	49.315	-0.431098	49.315	56.947	7.632	54.6656	0	1	-57	-45	-49.4444	-46	TUD	CR	solitary
B	MovieStars_11	Venie	T	2	1	2	368.9	17.45	54.598	53.718	-0.0504298	53.718	59.882	6.164	58.0768	0	1	-63	-51	-58.1515	-53.6667	TUD	CR	solitary
B	MovieStars_11	Venie	T	2	2	8	230.16	20.58	44.324	53.718	0.456463	44.324	59.882	15.558	57.0759	0	1	-62	-48	-55.5714	-50.3333	TUD	CR	solitary
B	MovieStars_11	Wilma	B	2	4	1	0	36.69	114.774	115.655	0.024012	114.774	118.003	3.229	116.625	0	1	-59	-43	-49.0602	-44.6667	TUD	CR	solitary
B	MovieStars_11	Wilma	B	2	4	4	37.94	12.98	53.131	52.25	-0.0678737	52.25	56.653	4.403	55.3985	0	1	-54	-29	-35.3043	-31.3333	TUD	CR	solitary
B	MovieStars_12	Yetta	T	2	32	2	47.42	17.9	54.598	42.857	-0.655922	42.857	60.469	17.612	52.4373	0	1	-56	-43	-48.1613	-43.6667	TUD	CR	solitary
B	MovieStars_12	Zaida	T	2	6	1	0	19.69	45.205	54.011	0.447232	45.205	62.524	17.319	58.4534	0	1	-58	-44	-49.8235	-46	TUD	CR	solitary
B	MovieStars_12	Zaida	T	2	7	1	0	15.66	59.882	50.782	-0.581098	50.782	61.056	10.274	58.9567	0	1	-56	-37	-44.9583	-41	TUD	CR	solitary
B	MovieStars_12	Zaida	T	2	10	3	173.89	17	60.469	60.469	0	60.469	61.35	0.881	60.7323	0	1	-63	-39	-50	-44.3333	TUD	CR	solitary
B	MovieStars_12	Zaida	T	2	13	1	0	15.22	44.911	49.608	0.308607	44.911	56.066	11.155	52.362	0	1	-61	-36	-45.5517	-40.3333	TUD	CR	solitary
B	MovieStars_12	Zaida	T	2	14	1	0	17.89	49.315	48.727	-0.0328675	48.727	58.121	9.394	54.701	0	1	-61	-37	-45.7429	-40	TUD	CR	solitary
B	MovieStars_12	Zaida	T	2	20	1	0	21.93	54.598	40.802	-0.629093	40.802	61.056	20.254	53.6223	0	1	-64	-39	-47.1282	-39.6667	TUD	CR	solitary
B	MovieStars_12	Zaida	T	2	21	2	203.12	14.76	45.792	34.637	-0.755759	34.637	58.414	23.777	52.5782	0	1	-63	-53	-56.3929	-54	TUD	CR	solitary
B	MovieStars_12	Zaida	T	2	25	2	99.05	9.4	62.524	55.185	-0.780745	54.598	64.872	10.274	59.316	0	1	-54	-42	-46.0455	-44	TUD	CR	solitary
B	MovieStars_12	Zaida	T	2	28	1	0	18.8	61.35	51.663	-0.515266	51.663	62.524	10.861	60.8107	0	1	-65	-35	-46.2059	-43	TUD	CR	solitary
B	MovieStars_12	Zaida	T	2	36	1	0	23.27	47.26	42.857	-0.189214	42.857	54.598	11.741	51.6683	0	1	-62	-44	-49.25	-45.3333	TUD	CR	solitary
B	MovieStars_12	Zaida	T	2	36	2	86.52	10.74	48.727	53.131	0.410056	48.727	56.653	7.926	52.5143	0	1	-61	-52	-56.2857	-53.3333	TUD	CR	solitary
A	MovieStars_01	Adele	B	3	5	4	223.99	11.74	53.082	52.103	-0.0833901	52.103	60.42	8.317	55.3735	0	1	-57	-43	-46.9	-44	TUD	CR	solitary
A	MovieStars_01	Belen	B	3	1	6	94.91	13.7	57.485	67.759	0.749927	57.485	80.479	22.994	69.7378	0	1	-59	-43	-50.3478	-46	TUD	CR	solitary
A	MovieStars_01	Belen	B	3	30	1	0	12.52	66.78	63.845	-0.234425	63.845	70.205	6.36	68.6313	0	1	-57	-37	-45.4815	-41.3333	TUD	CR	solitary
A	MovieStars_03	Eliva	T	3	6	1	0	14.48	79.011	66.78	-0.844682	66.78	79.99	13.21	77.0236	0	1	-61	-39	-47.9583	-42.3333	TUD	CR	solitary
A	MovieStars_03	Funny	T	3	1	1	0	18.39	60.42	60.909	0.0265905	60.42	73.14	12.72	66.732	0	1	-62	-48	-53.28	-48.6667	TUD	CR	solitary
A	MovieStars_03	Funny	T	3	3	1	0	23.09	81.457	61.399	-0.868688	61.399	84.882	23.483	74.7509	0	1	-61	-44	-49.725	-45	TUD	CR	solitary
A	MovieStars_03	Funny	T	3	4	1	0	16.05	54.06	55.528	0.0914642	54.06	61.888	7.828	59.2169	0	1	-57	-44	-49.381	-45.3333	TUD	CR	solitary
A	MovieStars_04	Grace	T	3	4	1	0	16.43	61.917	55.068	-0.416859	55.068	65.479	10.411	62.8691	0	1	-60	-42	-50.3235	-46.3333	TUD	CR	solitary
A	MovieStars_04	Hasel	T	3	6	1	0	18.39	64.931	54.246	-0.581022	54.246	67.945	13.699	64.3257	0	1	-62	-39	-49.7805	-46	TUD	CR	solitary
A	MovieStars_05	Imani	B	3	13	1	0	20.36	52.328	48.767	-0.174902	48.767	59.452	10.685	57.2797	0	1	-59	-43	-49.3721	-45	TUD	CR	solitary
A	MovieStars_05	Imani	B	3	18	1	0	21.92	52.328	50.41	-0.0875	50.41	53.15	2.74	52.3371	0	1	-62	-46	-50.6316	-46.6667	TUD	CR	solitary
A	MovieStars_05	Imani	B	3	25	2	10.56	10.18	53.15	53.15	0	53.15	54.794	1.644	54.0632	0	1	-57	-41	-46.3704	-42.3333	TUD	CR	solitary
A	MovieStars_05	Imani	B	3	30	3	22.31	23.09	76.164	73.698	-0.106799	73.698	78.082	4.384	76.9076	0	1	-55	-30	-40.9474	-34.3333	TUD	CR	solitary
A	MovieStars_05	Imani	B	3	69	3	166.38	20.74	47.945	45.479	-0.118901	45.479	53.15	7.671	51.4661	0	1	-59	-50	-53.8286	-50.3333	TUD	CR	solitary
A	MovieStars_05	Imani	T	3	8	1	0	36.4	61.917	65.479	0.0978571	61.917	68.493	6.576	66.0762	0	1	-64	-44	-51.9655	-46.6667	TUD	CR	solitary
A	MovieStars_05	Imani	T	3	16	1	0	24.65	48.219	53.15	0.200041	48.219	61.095	12.876	53.3386	0	1	-62	-46	-51.8108	-49.6667	TUD	CR	solitary
A	MovieStars_05	Imani	T	3	26	1	0	7.05	75.616	75.342	-0.0388652	71.232	81.643	10.411	76.1974	0	1	-55	-46	-49.8125	-48.3333	TUD	CR	solitary
A	MovieStars_05	Jaida	B	3	2	1	0	22.71	38.63	46.301	0.337781	38.63	56.164	17.534	51.0336	0	1	-62	-42	-48.0667	-44.3333	TUD	CR	solitary
A	MovieStars_05	Jaida	B	3	2	3	151.39	19.96	75.616	71.232	-0.219639	71.232	80.547	9.315	77.3216	0	1	-58	-46	-52	-48.3333	TUD	CR	solitary
A	MovieStars_05	Jaida	B	3	4	1	0	28.57	65.479	25.205	-1.40966	25.205	67.397	42.192	56.4633	0	1	-54	-25	-36.7049	-30	TUD	CR	solitary
A	MovieStars_05	Jaida	B	3	4	3	114.04	10.96	55.616	61.095	0.499909	55.616	66.301	10.685	62.572	0	1	-59	-33	-41.9615	-36.6667	TUD	CR	solitary
A	MovieStars_05	Jaida	B	3	14	1	0	10.18	61.643	56.712	-0.484381	56.712	66.301	9.589	64.4488	0	1	-61	-43	-49.6957	-46.6667	TUD	CR	solitary
A	MovieStars_05	Jaida	B	3	14	2	75.54	13.7	60	58.082	-0.14	58.082	63.013	4.931	61.1485	0	1	-62	-45	-50.8889	-47	TUD	CR	solitary
A	MovieStars_05	Jaida	B	3	18	1	0	19.57	51.78	42.465	-0.475984	42.465	67.397	24.932	60.9413	0	1	-56	-34	-42.0652	-37.3333	TUD	CR	solitary
A	MovieStars_05	Jaida	B	3	18	3	126.69	23.48	56.712	51.232	-0.23339	51.232	74.794	23.562	65.3652	0	1	-62	-28	-39.3488	-32	TUD	CR	solitary
A	MovieStars_05	Jaida	B	3	27	2	42.66	7.83	53.698	49.315	-0.55977	49.315	57.26	7.945	53.6209	0	1	-61	-40	-50.0952	-44.3333	TUD	CR	solitary
A	MovieStars_05	Jaida	B	3	35	1	0	19.18	55.068	46.301	-0.457091	46.301	64.383	18.082	60.0374	0	1	-62	-43	-48.225	-44.3333	TUD	CR	solitary
A	MovieStars_05	Jaida	B	3	36	1	0	21.13	60	44.931	-0.713157	44.931	61.917	16.986	59.5122	0	1	-57	-39	-46.2045	-42.6667	TUD	CR	solitary
A	MovieStars_05	Jaida	B	3	38	2	31.31	9.39	58.63	52.328	-0.67114	52.328	60.547	8.219	59.018	0	1	-63	-51	-53.65	-51.3333	TUD	CR	solitary
A	MovieStars_05	Jaida	B	3	40	1	0	28.58	57.26	43.013	-0.498495	43.013	62.465	19.452	56.5339	0	1	-56	-40	-45.3582	-41.3333	TUD	CR	solitary
A	MovieStars_05	Jaida	B	3	48	1	0	20.35	59.452	47.945	-0.565455	47.945	66.301	18.356	63.1831	0	1	-57	-31	-40.7556	-35	TUD	CR	solitary
A	MovieStars_05	Jaida	B	3	50	3	120.79	20.35	55.068	48.219	-0.33656	48.219	59.452	11.233	54.5026	0	1	-61	-44	-50.6154	-45.3333	TUD	CR	solitary
A	MovieStars_05	Jaida	B	3	50	6	10.17	6.26	53.698	53.698	0	53.698	54.794	1.096	54.1815	0	1	-55	-48	-51.5294	-49.3333	TUD	CR	solitary
A	MovieStars_05	Jaida	B	3	70	1	0	10.57	50.41	47.397	-0.285052	47.397	51.78	4.383	50.576	0	1	-53	-40	-44.16	-40.6667	TUD	CR	solitary
A	MovieStars_05	Jaida	B	3	72	2	127.25	28.57	64.931	52.328	-0.441127	52.328	69.315	16.987	61.0726	0	1	-52	-33	-40.4384	-33.6667	TUD	CR	solitary
A	MovieStars_05	Jaida	B	3	78	1	0	10.18	54.246	53.15	-0.107662	51.232	56.712	5.48	54.4301	0	1	-58	-32	-38.4444	-33.3333	TUD	CR	solitary
A	MovieStars_05	Jaida	B	3	80	2	59.1	17.61	64.109	46.849	-0.980125	46.849	64.931	18.082	62.7599	0	1	-58	-38	-43.2368	-41.3333	TUD	CR	solitary
A	MovieStars_05	Jaida	B	3	82	2	60	16.44	69.863	64.109	-0.35	64.109	72.876	8.767	70.4771	0	1	-62	-43	-51.7	-47.6667	TUD	CR	solitary
A	MovieStars_05	Jaida	T	3	4	4	82.58	9.79	61.917	56.712	-0.531665	56.712	63.013	6.301	61.0123	0	1	-57	-45	-50.9	-47.6667	TUD	CR	solitary
A	MovieStars_05	Jaida	T	3	5	4	72.4	11.74	72.328	64.931	-0.630068	64.931	75.342	10.411	68.6888	0	1	-58	-44	-50.3158	-45.6667	TUD	CR	solitary
A	MovieStars_05	Jaida	T	3	6	4	19.65	12.92	63.561	49.315	-1.10263	49.315	76.164	26.849	65.5719	0	1	-55	-41	-48.1154	-45.3333	TUD	CR	solitary
A	MovieStars_05	Jaida	T	3	11	1	0	26.23	63.013	74.246	0.42825	63.013	81.643	18.63	75.0707	0	1	-53	-34	-43.4074	-38.3333	TUD	CR	solitary
A	MovieStars_05	Jaida	T	3	12	5	30.53	23.48	51.78	60	0.350085	51.78	70.41	18.63	61.5238	0	1	-58	-49	-53.4483	-51.3333	TUD	CR	solitary
A	MovieStars_05	Jaida	T	3	13	1	0	16.04	69.863	72.876	0.187843	69.863	73.424	3.561	72.0161	0	1	-57	-37	-47.5455	-42	TUD	CR	solitary
A	MovieStars_06	Karis	T	3	2	1	0	10.56	56.066	42.857	-1.25085	42.857	57.534	14.677	55.284	0	1	-56	-45	-48.6842	-46.3333	TUD	CR	solitary
A	MovieStars_06	Karis	T	3	2	3	87.05	9	68.395	68.688	0.0325556	65.753	77.495	11.742	70.9693	0	1	-59	-39	-47.4211	-43	TUD	CR	solitary
A	MovieStars_06	Lidia	T	3	14	2	154.38	13.31	53.718	48.14	-0.419083	48.14	55.479	7.339	53.3502	0	1	-60	-49	-54.1667	-50	TUD	CR	solitary
B	MovieStars_07	Mamie	B	3	6	4	76.63	64.19	58.121	62.524	0.0685932	58.121	65.459	7.338	63.1212	0	1	-57	-37	-43.6303	-37.6667	TUD	CR	solitary
B	MovieStars_07	Mamie	B	3	6	5	137.34	79.45	59.589	58.414	-0.0147892	58.414	67.221	8.807	63.7533	0	1	-50	-20	-29.9069	-22.6667	TUD	CR	solitary
B	MovieStars_07	Mamie	B	3	6	8	62.54	127.6	55.479	59.001	0.0276019	55.479	64.872	9.393	62.3139	0	1	-64	-34	-40.1131	-35	TUD	CR	solitary
B	MovieStars_07	Naoma	B	3	9	2	143.6	21.14	56.653	58.414	0.0833018	56.653	63.992	7.339	61.7537	0	1	-61	-48	-55.6889	-50.6667	TUD	CR	solitary
B	MovieStars_08	Olive	T	3	7	1	0	20.74	86.888	90.117	0.155689	86.888	114.187	27.299	106.37	0	1	-55	-38	-44.7879	-40	TUD	CR	solitary
B	MovieStars_08	Olive	T	3	8	1	0	9.78	59.882	60.469	0.0600205	59.882	61.937	2.055	61.581	0	1	-61	-36	-43.2308	-36.6667	TUD	CR	solitary
B	MovieStars_08	Olive	T	3	9	1	0	26.61	72.798	65.459	-0.275799	65.459	75.44	9.981	73.4845	0	1	-59	-33	-41.0952	-34.3333	TUD	CR	solitary
B	MovieStars_08	Olive	T	3	9	4	259.26	16.43	59.882	58.414	-0.0893488	58.414	74.559	16.145	65.0447	0	1	-61	-43	-50.625	-46.6667	TUD	CR	solitary
B	MovieStars_08	Olive	T	3	10	1	0	27.01	71.33	65.459	-0.217364	65.459	75.44	9.981	73.0724	0	1	-62	-36	-45.4286	-40.6667	TUD	CR	solitary
B	MovieStars_08	Olive	T	3	12	2	72.25	68.5	75.44	97.162	0.317109	75.44	106.849	31.409	93.5142	0	1	-62	-32	-48.6982	-42.3333	TUD	CR	solitary
B	MovieStars_08	Olive	T	3	22	1	0	23.09	65.753	50.782	-0.648376	50.782	67.808	17.026	59.5845	0	1	-57	-44	-50.8333	-46.6667	TUD	CR	solitary
B	MovieStars_08	Olive	T	3	29	1	0	26.62	74.559	39.334	-1.32325	39.334	76.027	36.693	66.6628	0	1	-62	-42	-51.5962	-44	TUD	CR	solitary
B	MovieStars_09	Randi	B	3	2	2	132.95	15.27	52.25	55.479	0.21146	52.25	58.121	5.871	56.6886	0	1	-59	-45	-51.0625	-46.6667	TUD	CR	solitary
B	MovieStars_10	Somer	T	3	3	1	0	8.95	56.653	55.185	-0.164022	55.185	58.414	3.229	57.2273	0	1	-65	-48	-53.1429	-49.3333	TUD	CR	solitary
B	MovieStars_10	Somer	T	3	12	1	0	22.38	78.962	66.927	-0.537757	66.927	81.898	14.971	79.1596	0	1	-61	-39	-47.4865	-43.3333	TUD	CR	solitary
B	MovieStars_10	Somer	T	3	23	2	125.64	11.18	76.027	78.082	0.18381	76.027	98.043	22.016	84.0031	0	1	-63	-49	-54.7778	-51.6667	TUD	CR	solitary
B	MovieStars_10	Somer	T	3	23	3	95.39	21.48	62.818	64.285	0.0682961	62.818	78.962	16.144	72.7688	0	1	-61	-47	-53.2	-49.6667	TUD	CR	solitary
B	MovieStars_10	Tatum	T	3	5	5	67.6	17.45	59.882	59.882	0	59.882	70.156	10.274	67.4495	0	1	-60	-49	-53.125	-50	TUD	CR	solitary
B	MovieStars_10	Tatum	T	3	7	1	0	12.53	61.35	58.414	-0.234318	58.414	62.524	4.11	61.2337	0	1	-53	-40	-44.7931	-42.3333	TUD	CR	solitary
B	MovieStars_10	Tatum	T	3	9	6	57	16.11	78.082	64.285	-0.856425	64.285	94.227	29.942	83.315	0	1	-56	-36	-43.9643	-37.3333	TUD	CR	solitary
B	MovieStars_10	Tatum	T	3	10	1	0	14.31	60.469	61.35	0.0615653	60.469	64.872	4.403	62.8666	0	1	-59	-35	-45.2857	-38	TUD	CR	solitary
B	MovieStars_10	Tatum	T	3	16	1	0	21.92	53.131	40.508	-0.575867	40.508	55.479	14.971	51.3399	0	1	-52	-36	-43.814	-37.3333	TUD	CR	solitary
B	MovieStars_10	Tatum	T	3	18	1	0	23.72	61.056	49.315	-0.494983	49.315	71.33	22.015	65.4358	0	1	-63	-40	-51.2564	-45.3333	TUD	CR	solitary
B	MovieStars_10	Tatum	T	3	29	1	0	29.53	42.27	39.921	-0.0795462	39.921	57.534	17.613	51.8261	0	1	-59	-32	-39.8814	-34	TUD	CR	solitary
B	MovieStars_10	Tatum	T	3	33	4	168.34	16.56	75.44	48.14	-1.64855	48.14	79.843	31.703	67.153	0	1	-61	-38	-47.24	-41.6667	TUD	CR	solitary
B	MovieStars_10	Tatum	T	3	35	1	0	26.85	39.334	48.727	0.349832	39.334	62.818	23.484	53.7223	0	1	-62	-37	-48.0652	-41	TUD	CR	solitary
B	MovieStars_10	Tatum	T	3	36	1	0	15.66	55.479	46.379	-0.581098	46.379	58.121	11.742	52.164	0	1	-59	-36	-44.9	-40.6667	TUD	CR	solitary
B	MovieStars_10	Tatum	T	3	37	1	0	23.71	59.001	39.921	-0.804724	39.921	62.524	22.603	57.0814	0	1	-64	-42	-47.1923	-44.3333	TUD	CR	solitary
B	MovieStars_10	Tatum	T	3	40	3	91.44	17	60.469	62.818	0.138176	60.469	82.778	22.309	73.5548	0	1	-52	-35	-44.9259	-40	TUD	CR	solitary
B	MovieStars_10	Tatum	T	3	44	1	0	22.37	40.508	51.663	0.498659	40.508	61.937	21.429	55.1452	0	1	-57	-44	-49.4762	-44.6667	TUD	CR	solitary
B	MovieStars_10	Tatum	T	3	53	2	104.15	19.69	59.882	47.847	-0.611224	47.847	67.808	19.961	59.0978	0	1	-59	-37	-46.5806	-40	TUD	CR	solitary
B	MovieStars_10	Tatum	T	3	53	3	247.48	21.03	37.866	39.334	0.069805	37.866	56.653	18.787	51.1043	0	1	-60	-41	-48.8824	-43.3333	TUD	CR	solitary
B	MovieStars_11	Wilma	B	3	3	1	0	55.48	104.794	97.455	-0.132282	96.575	110.665	14.09	105.521	0	1	-60	-42	-50.7073	-43	TUD	CR	solitary
B	MovieStars_12	Zaida	T	3	5	5	86.29	23.72	52.25	32.583	-0.829132	32.583	60.469	27.886	50.0073	0	1	-60	-29	-37.9592	-32.3333	TUD	CR	solitary
B	MovieStars_12	Zaida	T	3	7	1	0	13.87	61.056	53.718	-0.529056	53.718	64.285	10.567	61.8052	0	1	-55	-33	-44.5484	-37.3333	TUD	CR	solitary
B	MovieStars_07	Naoma	B	4	8	2	17.22	31.31	62.524	62.818	0.00938997	62.524	65.753	3.229	63.9428	0	1	-64	-45	-50.7941	-47.3333	TUD	CR	solitary
B	MovieStars_07	Naoma	B	4	8	5	10.57	38.36	59.882	59.001	-0.0229666	59.001	61.937	2.936	60.9905	0	1	-56	-45	-47.5354	-45.3333	TUD	CR	solitary
B	MovieStars_08	Olive	T	4	2	1	0	27	34.637	42.857	0.304444	34.637	56.947	22.31	53.088	0	1	-71	-36	-48.0556	-40.6667	TUD	CR	solitary
B	MovieStars_08	Olive	T	4	2	3	99.38	13.69	43.737	39.334	-0.321622	39.334	56.947	17.613	52.7209	0	1	-62	-46	-51.6207	-47.3333	TUD	CR	solitary
B	MovieStars_08	Olive	T	4	22	4	164.07	23.87	94.227	101.859	0.319732	94.227	105.968	11.741	103.036	0	1	-64	-53	-56.8548	-53	TUD	CR	solitary
B	MovieStars_08	Polly	T	4	4	2	73.27	10.57	53.718	53.131	-0.0555345	52.544	57.534	4.99	55.1225	0	1	-64	-43	-52.0833	-46.3333	TUD	CR	solitary
B	MovieStars_10	Somer	T	4	3	4	86.16	31.77	72.211	40.508	-0.997891	40.508	75.44	34.932	65.8673	0	1	-61	-40	-49	-42.6667	TUD	CR	solitary
B	MovieStars_10	Somer	T	4	16	1	0	7.6	61.937	61.937	0	61.937	65.459	3.522	63.8715	0	1	-64	-42	-55.4	-50	TUD	CR	solitary
B	MovieStars_10	Somer	T	4	30	1	0	20.58	72.798	67.221	-0.270991	67.221	80.43	13.209	77.7173	0	1	-58	-39	-46.1364	-41.6667	TUD	CR	solitary
B	MovieStars_10	Somer	T	4	30	3	340.94	10.29	61.056	59.882	-0.114091	59.882	61.937	2.055	61.3715	0	1	-62	-49	-54.3636	-51.3333	TUD	CR	solitary
B	MovieStars_10	Tatum	T	4	2	1	0	10.73	53.718	40.508	-1.23113	40.508	56.066	15.558	52.8688	0	1	-57	-42	-47.3043	-43.6667	TUD	CR	solitary
B	MovieStars_10	Tatum	T	4	4	1	0	21.93	36.986	42.857	0.267715	36.986	59.001	22.015	52.7705	0	1	-63	-37	-48.1389	-42.3333	TUD	CR	solitary
B	MovieStars_10	Tatum	T	4	9	1	0	23.27	53.131	49.608	-0.151397	49.608	62.524	12.916	58.1208	0	1	-62	-38	-45.6098	-40.3333	TUD	CR	solitary
B	MovieStars_10	Tatum	T	4	10	1	0	18.34	67.808	67.808	0	67.808	79.843	12.035	76.9742	0	1	-53	-40	-45.0294	-41.6667	TUD	CR	solitary
B	MovieStars_10	Tatum	T	4	19	2	172.28	17.01	56.653	47.847	-0.517695	47.847	58.414	10.567	55.3045	0	1	-61	-36	-46.5143	-42	TUD	CR	solitary
B	MovieStars_10	Tatum	T	4	27	2	74.72	22.37	56.066	38.454	-0.787304	38.454	61.937	23.483	56.3533	0	1	-59	-40	-48.6923	-42	TUD	CR	solitary
B	MovieStars_10	Tatum	T	4	29	1	0	34.45	41.976	48.14	0.178926	41.976	81.017	39.041	62.9886	0	1	-58	-29	-43.5098	-36	TUD	CR	solitary
B	MovieStars_10	Tatum	T	4	37	1	0	18.79	49.315	54.011	0.24992	49.315	61.937	12.622	58.14	0	1	-64	-43	-48.0417	-44.3333	TUD	CR	solitary
B	MovieStars_10	Tatum	T	4	42	4	125.08	32.66	63.992	49.315	-0.449388	49.315	83.953	34.638	68.4637	0	1	-52	-37	-44.9778	-39.6667	TUD	CR	solitary
B	MovieStars_10	Tatum	T	4	42	6	61.2	29.08	56.066	46.379	-0.333116	46.379	69.275	22.896	60.9005	0	1	-54	-34	-43.9722	-37.6667	TUD	CR	solitary
B	MovieStars_10	Tatum	T	4	43	1	0	10.74	56.653	47.26	-0.874581	47.26	58.414	11.154	55.1089	0	1	-49	-37	-43.0909	-39.3333	TUD	CR	solitary
B	MovieStars_10	Tatum	T	4	43	2	88.76	7.16	52.544	52.544	0	52.544	54.011	1.467	53.423	0	1	-55	-44	-48.0625	-46.3333	TUD	CR	solitary
B	MovieStars_10	Tatum	T	4	44	1	0	17	59.001	48.14	-0.638882	48.14	59.882	11.742	56.8369	0	1	-51	-34	-42.4167	-36.6667	TUD	CR	solitary
B	MovieStars_10	Tatum	T	4	45	1	0	25.51	47.26	51.076	0.149588	47.26	62.524	15.264	58.5603	0	1	-58	-32	-42.6458	-34	TUD	CR	solitary
B	MovieStars_10	Tatum	T	4	50	1	0	15.66	59.882	43.444	-1.04968	43.444	64.285	20.841	58.0599	0	1	-54	-42	-47.4444	-45.6667	TUD	CR	solitary
B	MovieStars_10	Tatum	T	4	55	1	0	20.58	52.25	43.444	-0.427891	43.444	54.598	11.154	52.318	0	1	-58	-41	-48.15	-43	TUD	CR	solitary
B	MovieStars_10	Tatum	T	4	60	2	72.49	21.47	55.185	49.315	-0.273405	49.315	64.285	14.97	57.1818	0	1	-63	-42	-51.8261	-46	TUD	CR	solitary
B	MovieStars_10	Tatum	T	4	61	2	88.04	11.64	57.534	54.598	-0.252234	54.598	65.753	11.155	59.2718	0	1	-58	-37	-44.16	-39.3333	TUD	CR	solitary
B	MovieStars_10	Tatum	T	4	61	3	68.94	25.5	65.753	50.195	-0.610118	50.195	70.156	19.961	63.9797	0	1	-58	-39	-48.0789	-40.3333	TUD	CR	solitary
B	MovieStars_10	Tatum	T	4	63	1	0	26.84	37.573	49.315	0.437481	37.573	64.285	26.712	55.8514	0	1	-59	-32	-44.6415	-39	TUD	CR	solitary
B	MovieStars_12	Yetta	B	4	4	1	0	18.79	62.524	58.121	-0.234327	58.121	65.459	7.338	63.3545	0	1	-65	-32	-43.1429	-37.6667	TUD	CR	solitary
B	MovieStars_12	Yetta	T	4	8	1	0	27.74	80.136	78.375	-0.0634823	78.375	83.659	5.284	81.6205	0	1	-76	-53	-59.4545	-54	TUD	CR	solitary
A	MovieStars_01	Belen	B	2	83	2	58.09	15.26	81.457	82.436	0.0641547	79.99	82.436	2.446	80.9896	0	1	-50	-37	-42.6216	-39	TDU	CR	solitary
A	MovieStars_02	Chana	B	2	42	1	0	19.57	54.549	54.06	-0.0249872	50.146	56.017	5.871	53.9797	0	1	-54	-37	-42.8444	-39	TDU	CR	solitary
A	MovieStars_02	Delia	B	2	44	5	106.06	12.92	81.457	78.522	-0.227167	72.162	87.818	15.656	78.2188	0	1	-56	-33	-42.7083	-41	TDU	CR	solitary
A	MovieStars_04	Hasel	T	2	12	3	19.97	11.35	78.082	79.178	0.0965639	77.26	79.178	1.918	77.7784	0	1	-47	-28	-33.3333	-30	TDU	CR	solitary
A	MovieStars_05	Imani	B	2	26	5	297.94	10.17	52.328	49.315	-0.296264	47.945	53.15	5.205	50.8839	0	1	-61	-46	-53.4	-52.3333	TDU	CR	solitary
A	MovieStars_05	Jaida	B	2	5	2	50.1	26.22	62.465	49.863	-0.480625	35.616	63.013	27.397	53.8397	0	1	-56	-37	-46.4894	-42.3333	TDU	CR	solitary
A	MovieStars_05	Jaida	B	2	41	3	100.79	9.39	72.328	74.246	0.20426	69.315	78.082	8.767	72.4702	0	1	-50	-41	-46.25	-43.6667	TDU	CR	solitary
A	MovieStars_05	Jaida	B	2	152	2	342.61	11.35	54.794	51.232	-0.313833	49.315	58.63	9.315	52.2955	0	1	-55	-38	-43.36	-39.6667	TDU	CR	solitary
A	MovieStars_05	Jaida	B	2	153	5	58.82	10.96	53.15	62.465	0.849909	49.863	63.013	13.15	56.1159	0	1	-56	-43	-49.2	-45.3333	TDU	CR	solitary
A	MovieStars_05	Jaida	B	2	166	9	73.59	15.26	55.068	51.232	-0.251376	51.232	55.068	3.836	53.8812	0	1	-56	-40	-46.25	-42	TDU	CR	solitary
A	MovieStars_05	Jaida	B	2	171	2	23.49	9	59.452	64.383	0.547889	56.712	66.027	9.315	62.1501	0	1	-52	-34	-41.375	-37.3333	TDU	CR	solitary
A	MovieStars_05	Jaida	B	2	173	5	12.53	12.52	66.849	59.178	-0.6127	59.178	66.849	7.671	64.519	0	1	-62	-50	-55.64	-53.6667	TDU	CR	solitary
A	MovieStars_05	Jaida	B	2	205	4	174.95	7.43	59.452	58.082	-0.184388	53.698	61.917	8.219	57.4136	0	1	-60	-53	-56.35	-54	TDU	CR	solitary
A	MovieStars_05	Jaida	B	2	212	7	14.09	8.61	66.027	63.013	-0.350058	58.63	67.397	8.767	63.2976	0	1	-60	-38	-48.05	-42	TDU	CR	solitary
A	MovieStars_05	Jaida	T	2	14	2	174.81	9.79	74.794	71.78	-0.307865	70.41	78.63	8.22	72.3704	0	1	-63	-39	-49.3333	-43.6667	TDU	CR	solitary
A	MovieStars_06	Lidia	T	2	8	2	39.51	7.44	59.001	56.947	-0.276075	52.544	59.589	7.045	56.0107	0	1	-62	-51	-55.2222	-51.3333	TDU	CR	solitary
B	MovieStars_10	Somer	T	2	28	3	233.92	8.05	77.495	79.549	0.255155	61.937	80.43	18.493	71.5493	0	1	-58	-39	-47.3571	-42	TDU	CR	solitary
B	MovieStars_10	Tatum	T	2	130	2	14.76	9.4	56.653	55.185	-0.15617	47.847	56.653	8.806	54.8755	0	1	-63	-46	-54.4118	-48.6667	TDU	CR	solitary
B	MovieStars_11	Venie	T	2	1	5	152.39	23.27	70.743	54.598	-0.693812	53.718	70.743	17.025	60.7897	0	1	-63	-45	-53.0263	-47.6667	TDU	CR	solitary
B	MovieStars_12	Yetta	T	2	26	4	33.45	20.14	91.291	91.291	0	90.117	91.585	1.468	90.9015	0	1	-62	-47	-51.3478	-47.6667	TDU	CR	solitary
A	MovieStars_03	Eliva	T	3	8	3	90.8	18.79	66.291	57.974	-0.442629	52.103	66.291	14.188	57.423	0	1	-54	-41	-46.5789	-44	TDU	CR	solitary
A	MovieStars_05	Imani	B	3	23	2	31.71	23.48	66.301	68.493	0.093356	64.931	68.493	3.562	66.0584	0	1	-48	-30	-34.7213	-31.6667	TDU	CR	solitary
A	MovieStars_05	Jaida	B	3	18	5	30.52	20.75	54.794	48.767	-0.290458	46.849	55.068	8.219	52.6332	0	1	-53	-33	-40.6383	-35	TDU	CR	solitary
A	MovieStars_05	Jaida	B	3	73	5	89.95	25.04	78.082	78.63	0.021885	75.616	78.63	3.014	77.173	0	1	-61	-50	-54.9245	-52.3333	TDU	CR	solitary
A	MovieStars_05	Jaida	T	3	6	2	114.44	8.22	73.698	72.328	-0.166667	68.767	76.712	7.945	72.2738	0	1	-59	-47	-51	-49.3333	TDU	CR	solitary
A	MovieStars_05	Jaida	T	3	12	1	0	12.91	56.712	51.232	-0.424477	48.767	56.712	7.945	53.558	0	1	-55	-45	-49.0294	-46.6667	TDU	CR	solitary
A	MovieStars_06	Lidia	T	3	18	1	0	17.22	62.818	64.872	0.11928	61.937	64.872	2.935	63.12	0	1	-59	-44	-49.6222	-46.3333	TDU	CR	solitary
B	MovieStars_08	Olive	T	3	9	3	131.86	9.39	63.405	61.056	-0.25016	59.882	65.459	5.577	62.384	0	1	-63	-55	-58.1905	-55	TDU	CR	solitary
B	MovieStars_08	Olive	T	3	10	3	134.21	16.83	64.285	67.808	0.209329	59.882	68.688	8.806	63.9976	0	1	-62	-51	-56.0606	-52	TDU	CR	solitary
B	MovieStars_08	Olive	T	4	22	3	75.3	41.1	101.859	85.42	-0.399976	81.311	101.859	20.548	84.8561	0	1	-59	-37	-44.7075	-39.3333	TDU	CR	solitary
B	MovieStars_10	Tatum	T	4	11	1	0	21.02	56.653	63.405	0.321218	50.782	63.405	12.623	58.2712	0	1	-58	-34	-46.8824	-43.6667	TDU	CR	solitary
B	MovieStars_10	Tatum	T	4	18	1	0	17	54.598	52.544	-0.120824	49.315	56.066	6.751	53.1496	0	1	-62	-42	-47.5	-44.3333	TDU	CR	solitary
B	MovieStars_10	Tatum	T	4	59	1	0	14.77	55.479	53.718	-0.119228	50.782	55.479	4.697	53.9	0	1	-54	-33	-39.2258	-35.3333	TDU	CR	solitary
A	MovieStars_01	Adele	B	2	15	1	0	35.23	45.743	66.291	0.583253	45.743	70.694	24.951	59.3041	0	3	-59	-39	-50.8378	-44.6667	TRS	CR	solitary
A	MovieStars_01	Belen	B	2	66	2	81.02	12.13	72.651	62.377	-0.846991	57.485	75.097	17.612	66.3564	0	2	-60	-44	-51.1739	-47.3333	TRS	CR	solitary
A	MovieStars_01	Belen	B	2	68	4	22.7	24.66	68.248	59.442	-0.357097	59.442	77.054	17.612	70.7383	0	3	-55	-36	-43.1579	-38.6667	TRS	CR	solitary
A	MovieStars_01	Belen	B	2	93	2	91.82	84.94	76.076	101.027	0.293749	76.076	101.027	24.951	89.9851	0	2	-59	-33	-48.7602	-38.6667	TRS	CR	solitary
A	MovieStars_01	Belen	B	2	100	3	100.82	99.42	84.393	81.947	-0.0246027	81.947	96.624	14.677	89.2839	0	5	-60	-45	-51.8698	-46.3333	TRS	CR	solitary
A	MovieStars_02	Chana	B	2	21	1	0	18.39	50.636	48.189	-0.133061	48.189	56.996	8.807	51.7467	0	2	-51	-34	-41.8857	-36.6667	TRS	CR	solitary
A	MovieStars_02	Chana	T	2	4	2	78.04	17.22	54.06	49.168	-0.284088	47.211	56.996	9.785	52.8595	0	2	-60	-43	-47.8372	-44	TRS	CR	solitary
A	MovieStars_02	Delia	B	2	20	2	58.55	29.36	58.953	58.953	0	56.506	66.291	9.785	62.065	0	3	-60	-47	-52.9077	-48.3333	TRS	CR	solitary
A	MovieStars_05	Imani	B	2	7	1	0	55.58	74.794	67.945	-0.123228	67.945	84.657	16.712	77.5732	0	5	-45	-17	-26.3857	-18	TRS	CR	solitary
A	MovieStars_05	Imani	B	2	16	3	75.14	17.62	55.616	58.082	0.139955	53.698	59.452	5.754	57.9964	0	2	-59	-44	-50.5946	-46	TRS	CR	solitary
A	MovieStars_05	Imani	B	2	25	2	110.14	19.18	58.63	66.301	0.399948	58.63	79.178	20.548	67.4102	0	3	-62	-51	-56.375	-52.6667	TRS	CR	solitary
A	MovieStars_05	Imani	B	2	27	1	0	24.27	66.301	51.78	-0.598311	50.41	69.863	19.453	55.5817	0	3	-60	-42	-49.8182	-44.3333	TRS	CR	solitary
A	MovieStars_05	Imani	B	2	50	1	0	30.53	50.41	48.767	-0.0538159	47.397	51.232	3.835	50.3066	0	3	-64	-45	-50.3833	-45.6667	TRS	CR	solitary
A	MovieStars_05	Imani	B	2	100	1	0	15.65	78.63	60	-1.19042	60	80.547	20.547	64.6987	0	2	-59	-42	-49.5312	-45	TRS	CR	solitary
A	MovieStars_05	Imani	T	2	8	1	0	26.22	71.232	67.397	-0.146262	67.397	81.095	13.698	74.9152	0	3	-59	-44	-49.5147	-46	TRS	CR	solitary
A	MovieStars_05	Jaida	B	2	8	3	209.18	33.66	65.479	54.794	-0.317439	51.232	68.767	17.535	59.475	0	2	-58	-32	-40.6042	-38	TRS	CR	solitary
A	MovieStars_05	Jaida	B	2	9	5	61.06	22.31	81.643	77.26	-0.196459	77.26	90.958	13.698	82.5399	0	3	-57	-32	-39.907	-36	TRS	CR	solitary
A	MovieStars_05	Jaida	B	2	9	6	117.54	27.79	64.109	47.397	-0.601367	47.397	70.958	23.561	61.5146	0	3	-53	-31	-39.3542	-35	TRS	CR	solitary
A	MovieStars_05	Jaida	B	2	10	2	104.11	19.96	52.328	61.643	0.466683	52.328	61.643	9.315	57.0805	0	2	-62	-48	-52.6	-48.6667	TRS	CR	solitary
A	MovieStars_05	Jaida	B	2	14	1	0	28.18	64.931	54.794	-0.359723	54.794	69.315	14.521	66.8261	0	2	-45	-28	-35.5303	-30.3333	TRS	CR	solitary
A	MovieStars_05	Jaida	B	2	16	1	0	22.3	66.849	43.835	-1.03202	43.835	67.397	23.562	56.8816	0	2	-49	-29	-37.3455	-32	TRS	CR	solitary
A	MovieStars_05	Jaida	B	2	78	4	83.95	17.62	64.383	65.479	0.062202	64.383	66.301	1.918	65.6332	0	2	-58	-45	-50.5	-47.3333	TRS	CR	solitary
A	MovieStars_05	Jaida	B	2	85	1	0	18.01	53.15	48.219	-0.273792	48.219	53.15	4.931	50.8638	0	2	-65	-41	-51.8	-45.6667	TRS	CR	solitary
A	MovieStars_05	Jaida	B	2	91	1	0	18.4	64.383	66.849	0.134022	55.068	69.315	14.247	61.8928	0	2	-62	-40	-45.1579	-41	TRS	CR	solitary
A	MovieStars_05	Jaida	B	2	92	3	32.09	11.74	56.164	49.863	-0.536712	49.863	59.452	9.589	55.0256	0	2	-61	-45	-51.875	-46.6667	TRS	CR	solitary
A	MovieStars_05	Jaida	B	2	119	2	106.26	24.66	60	46.849	-0.533293	46.849	61.643	14.794	53.8946	0	2	-52	-36	-41.6226	-37.3333	TRS	CR	solitary
A	MovieStars_05	Jaida	B	2	120	1	0	34.05	47.397	50.41	0.0884875	37.26	56.712	19.452	50.9763	0	3	-68	-42	-51.0893	-45.6667	TRS	CR	solitary
A	MovieStars_05	Jaida	B	2	128	2	181.16	20.74	52.328	46.849	-0.264176	46.849	58.082	11.233	52.3189	0	3	-64	-36	-45.8684	-39.6667	TRS	CR	solitary
A	MovieStars_05	Jaida	B	2	136	2	10.18	26.61	59.178	46.301	-0.483916	46.301	66.849	20.548	59.9913	0	3	-54	-41	-46.3864	-41.3333	TRS	CR	solitary
A	MovieStars_05	Jaida	B	2	137	2	30.14	20.35	65.479	53.15	-0.605848	53.15	66.301	13.151	64.2327	0	2	-58	-32	-45.8462	-38.3333	TRS	CR	solitary
A	MovieStars_05	Jaida	B	2	138	3	43.13	27.01	54.246	52.602	-0.0608663	52.328	64.383	12.055	57.1167	0	2	-63	-40	-47.8205	-41.6667	TRS	CR	solitary
A	MovieStars_05	Jaida	B	2	142	5	122.27	25.44	61.095	48.767	-0.484591	48.767	61.917	13.15	55.0603	0	2	-62	-38	-44.4722	-41	TRS	CR	solitary
A	MovieStars_05	Jaida	B	2	143	1	0	15.26	60.547	44.931	-1.02333	44.931	63.013	18.082	52.6597	0	2	-59	-33	-43.1282	-35.6667	TRS	CR	solitary
A	MovieStars_05	Jaida	B	2	154	2	121.52	20.35	66.027	53.15	-0.632776	50.684	68.493	17.809	59.8687	0	2	-54	-38	-45.5833	-42.6667	TRS	CR	solitary
A	MovieStars_05	Jaida	B	2	168	1	0	28.57	56.164	50.684	-0.19181	50.684	66.301	15.617	63.4802	0	3	-62	-36	-43.1061	-36.6667	TRS	CR	solitary
A	MovieStars_05	Jaida	B	2	169	1	0	19.57	49.315	48.767	-0.028002	48.767	53.698	4.931	51.8577	0	3	-63	-37	-42.3659	-37.6667	TRS	CR	solitary
A	MovieStars_05	Jaida	B	2	170	2	55.18	12.92	66.027	61.095	-0.381734	61.095	66.027	4.932	64.2216	0	2	-53	-38	-43.5217	-40	TRS	CR	solitary
A	MovieStars_05	Jaida	B	2	199	1	0	19.57	50.684	47.945	-0.139959	46.301	52.328	6.027	50.3078	0	3	-61	-42	-49.5208	-44.3333	TRS	CR	solitary
A	MovieStars_05	Jaida	B	2	199	4	176.6	10.57	74.794	73.424	-0.129612	69.863	81.095	11.232	75.5901	0	2	-54	-34	-41.2	-35.6667	TRS	CR	solitary
A	MovieStars_05	Jaida	T	2	1	1	0	18.79	71.232	70.958	-0.0145822	70.958	76.164	5.206	73.9069	0	3	-64	-43	-50.0769	-46.3333	TRS	CR	solitary
A	MovieStars_06	Karis	T	2	6	1	0	34.44	56.653	62.524	0.17047	55.185	76.614	21.429	66.462	0	3	-61	-38	-48.2714	-40	TRS	CR	solitary
A	MovieStars_06	Lidia	B	2	7	1	0	19.57	52.544	49.608	-0.150026	49.608	56.947	7.339	53.2588	0	3	-60	-41	-51.4857	-47.3333	TRS	CR	solitary
A	MovieStars_06	Lidia	B	2	7	2	50.49	23.48	54.598	53.131	-0.0624787	53.131	70.743	17.612	60.0488	0	3	-59	-48	-53.6486	-50	TRS	CR	solitary
A	MovieStars_06	Lidia	B	2	8	2	158.23	33.27	51.076	72.211	0.635257	49.315	76.027	26.712	64.8804	0	2	-61	-43	-52.1935	-46.6667	TRS	CR	solitary
A	MovieStars_06	Lidia	T	2	6	3	492.83	16.44	62.818	52.25	-0.642822	49.315	70.156	20.841	55.6053	0	2	-63	-46	-52.7188	-47	TRS	CR	solitary
A	MovieStars_06	Lidia	T	2	13	6	89.59	19.18	53.718	53.131	-0.0306048	52.25	56.066	3.816	54.2392	0	4	-63	-46	-55.6774	-52.3333	TRS	CR	solitary
A	MovieStars_06	Lidia	T	2	22	3	92.17	14.09	52.25	51.663	-0.0416608	49.315	56.066	6.751	52.1592	0	2	-61	-49	-54.6154	-52	TRS	CR	solitary
A	MovieStars_06	Lidia	T	2	34	5	73.74	22.7	50.195	61.937	0.517269	50.195	67.808	17.613	55.6301	0	3	-55	-41	-46.1186	-41.3333	TRS	CR	solitary
B	MovieStars_07	Mamie	B	2	9	2	217.34	39.14	57.534	50.782	-0.172509	50.782	64.285	13.503	59.6928	0	3	-61	-42	-51.3827	-46	TRS	CR	solitary
B	MovieStars_07	Mamie	B	2	13	2	98.83	23.09	65.459	72.798	0.317843	65.459	76.908	11.449	73.3369	0	3	-61	-48	-53.3143	-50	TRS	CR	solitary
B	MovieStars_07	Mamie	B	2	39	1	0	19.18	84.833	84.246	-0.0306048	74.559	95.988	21.429	87.9271	0	2	-58	-44	-48.9091	-45	TRS	CR	solitary
B	MovieStars_07	Naoma	B	2	8	4	122.07	33.66	60.469	50.195	-0.305229	50.195	65.459	15.264	57.7714	0	3	-61	-44	-53.3288	-48.3333	TRS	CR	solitary
B	MovieStars_07	Naoma	B	2	11	2	72.79	26.23	73.679	60.469	-0.503622	60.469	78.082	17.613	74.5814	0	2	-57	-41	-46.2857	-41.6667	TRS	CR	solitary
B	MovieStars_07	Naoma	T	2	12	9	121.64	23.1	78.962	76.614	-0.101645	74.559	89.823	15.264	83.4723	0	2	-60	-43	-52.3889	-48	TRS	CR	solitary
B	MovieStars_08	Olive	T	2	3	1	0	17.61	51.663	52.25	0.0333333	50.195	56.066	5.871	53.3438	0	2	-64	-42	-51.8696	-46.6667	TRS	CR	solitary
B	MovieStars_08	Olive	T	2	4	1	0	34.44	58.414	58.414	0	57.534	75.146	17.612	63.8134	0	2	-64	-42	-53.2982	-47.6667	TRS	CR	solitary
B	MovieStars_08	Olive	T	2	19	1	0	22.7	76.614	78.962	0.103436	76.614	89.823	13.209	81.968	0	3	-63	-37	-49.1091	-42.3333	TRS	CR	solitary
B	MovieStars_08	Olive	T	2	20	1	0	19.97	56.947	60.469	0.176365	54.598	60.469	5.871	57.4374	0	2	-65	-42	-50.5	-43	TRS	CR	solitary
B	MovieStars_08	Polly	T	2	18	1	0	21.92	43.444	57.534	0.642792	43.444	58.414	14.97	53.1769	0	2	-61	-35	-44.4545	-38.6667	TRS	CR	solitary
B	MovieStars_08	Polly	T	2	27	2	31.31	18.79	65.753	58.414	-0.39058	56.947	71.33	14.383	62.1332	0	3	-58	-44	-49.0811	-45.3333	TRS	CR	solitary
B	MovieStars_08	Polly	T	2	31	1	0	19.18	61.056	69.863	0.459176	59.589	70.743	11.154	64.2542	0	2	-61	-46	-50.8298	-48	TRS	CR	solitary
B	MovieStars_09	Randi	B	2	1	1	0	34.84	56.653	62.818	0.176952	49.608	74.266	24.658	69.0407	0	2	-62	-39	-48.9245	-44.6667	TRS	CR	solitary
B	MovieStars_09	Randi	B	2	1	6	19.96	29.75	53.131	67.221	0.473613	53.131	78.082	24.951	61.4	0	3	-61	-45	-50.7593	-48	TRS	CR	solitary
B	MovieStars_09	Randi	B	2	6	2	16.44	23.88	62.818	60.469	-0.0983668	59.882	74.266	14.384	65.0648	0	3	-63	-40	-48.875	-43.6667	TRS	CR	solitary
B	MovieStars_09	Randi	B	2	8	2	44.62	57.93	92.759	84.833	-0.13682	75.44	94.227	18.787	86.0096	0	2	-60	-31	-40.1479	-33.3333	TRS	CR	solitary
B	MovieStars_10	Somer	B	2	15	4	175.82	36.24	42.27	41.389	-0.0243102	41.389	65.459	24.07	53.2174	0	3	-62	-44	-51.66	-47	TRS	CR	solitary
B	MovieStars_10	Somer	T	2	6	2	14.32	31.32	59.882	64.872	0.159323	57.534	73.679	16.145	68.8823	0	2	-62	-36	-47.2683	-40.6667	TRS	CR	solitary
B	MovieStars_10	Somer	T	2	13	2	218.35	17.45	65.459	67.221	0.100974	65.459	76.908	11.449	70.2841	0	3	-63	-49	-54.2162	-51.3333	TRS	CR	solitary
B	MovieStars_10	Somer	T	2	37	1	0	18.79	73.091	72.211	-0.0468334	64.872	80.43	15.558	75.0297	0	3	-58	-39	-46.3488	-41.3333	TRS	CR	solitary
B	MovieStars_10	Somer	T	2	56	1	0	22.81	63.405	33.463	-1.31267	33.463	65.753	32.29	52.9218	0	2	-62	-40	-48.6977	-43	TRS	CR	solitary
B	MovieStars_10	Somer	T	2	74	1	0	17.01	47.847	49.315	0.0863022	47.847	61.35	13.503	53.3061	0	3	-59	-48	-52.4828	-48.6667	TRS	CR	solitary
B	MovieStars_10	Somer	T	2	92	1	0	29.53	64.285	59.001	-0.178937	56.653	82.485	25.832	69.4843	0	5	-58	-34	-44.2593	-37.3333	TRS	CR	solitary
B	MovieStars_10	Somer	T	2	95	1	0	34.45	61.35	43.737	-0.511263	43.737	68.688	24.951	60.4653	0	3	-64	-46	-53.625	-49	TRS	CR	solitary
B	MovieStars_10	Somer	T	2	103	2	90.43	19.24	69.275	55.479	-0.717048	55.479	69.275	13.796	64.5894	0	2	-63	-47	-54.7241	-52.6667	TRS	CR	solitary
B	MovieStars_10	Somer	T	2	108	1	0	15.22	71.33	62.524	-0.578581	62.524	73.091	10.567	70.739	0	3	-61	-45	-51.6296	-48.3333	TRS	CR	solitary
B	MovieStars_10	Somer	T	2	113	2	226.57	28.64	58.121	38.454	-0.686697	38.454	63.405	24.951	57.1586	0	3	-65	-45	-52.0392	-46.6667	TRS	CR	solitary
B	MovieStars_10	Somer	T	2	113	5	100.94	19.24	63.405	61.056	-0.122089	56.066	73.679	17.613	65.2402	0	2	-61	-47	-53.9143	-50.6667	TRS	CR	solitary
B	MovieStars_10	Tatum	T	2	5	1	0	18.79	65.753	50.782	-0.796754	50.782	68.688	17.906	60.3846	0	2	-57	-42	-49.027	-45	TRS	CR	solitary
B	MovieStars_10	Tatum	T	2	13	1	0	26.85	61.937	52.544	-0.349832	51.076	65.753	14.677	56.1803	0	2	-59	-36	-45.5849	-36.6667	TRS	CR	solitary
B	MovieStars_10	Tatum	T	2	57	1	0	33.56	53.718	45.792	-0.236174	45.792	66.927	21.135	60.291	0	3	-57	-33	-42.8732	-36.6667	TRS	CR	solitary
B	MovieStars_10	Tatum	T	2	75	1	0	25.06	69.863	60.469	-0.37486	60.469	71.624	11.155	69.5026	0	3	-59	-36	-44.5909	-38	TRS	CR	solitary
B	MovieStars_10	Tatum	T	2	115	2	108.67	16.1	55.185	53.131	-0.127578	52.544	61.056	8.512	56.0109	0	2	-62	-42	-48.7647	-46.3333	TRS	CR	solitary
B	MovieStars_10	Tatum	T	2	116	6	102.99	40.27	77.495	38.454	-0.969481	36.986	79.549	42.563	65.3397	0	4	-58	-39	-46.8824	-43	TRS	CR	solitary
B	MovieStars_10	Tatum	T	2	133	1	0	24.6	53.718	45.792	-0.322195	45.792	57.534	11.742	53.2933	0	3	-65	-36	-46.3333	-37.3333	TRS	CR	solitary
B	MovieStars_11	Venie	T	2	2	1	0	16.56	58.121	49.315	-0.531763	49.315	58.414	9.099	56.6552	0	2	-62	-47	-51.0789	-47.3333	TRS	CR	solitary
A	MovieStars_01	Belen	B	3	1	9	214.56	20.75	69.227	75.097	0.282892	65.313	75.097	9.784	69.0188	0	4	-62	-42	-49.3636	-43.3333	TRS	CR	solitary
[truncated: 6,501 more rows]

## Sheet: SongDataRepetitions
Supplementary information for SongData from the repetitions: for each song all temporal and spectral parameters are given.
[truncated: 1,344 more rows]
